# Supplementary material for: CheS-Mapper 2.0 for visual validation of (Q)SAR models
Source: J Cheminform. 2014 Sep 23;6:41. doi: 10.1186/s13321-014-0041-7 (PMC4186979; doi:10.1186/s13321-014-0041-7)
Supplement: Additional file 1 — Datasets and CheS-Mapper configuration. A zip-file containing the data used in this article for the use-cases and screen-shots. [file s13321-014-0041-7-S1.zip]

Archive with 14 entries (13 files):
- data/
- data/README.txt
- data/caco2.ches
- data/caco2.sdf
- data/caco2_predicted.ches
- data/caco2_predicted.csv
- data/epafhm_ad.ches
- data/epafhm_ad.sdf
- data/hamster_knn.ches
- data/hamster_knn.csv
- data/hamster_pc.ches
- data/hamster_pc.csv
- data/hamster_pcfp.ches
- data/hamster_pcfp.csv
