# Supplementary material for: CheS-Mapper 2.0 for visual validation of (Q)SAR models
Source: J Cheminform. 2014 Sep 23;6:41. doi: 10.1186/s13321-014-0041-7 (PMC4186979; doi:10.1186/s13321-014-0041-7)
Supplement: Additional file 1 — Datasets and CheS-Mapper configuration. A zip-file containing the data used in this article for the use-cases and screen-shots. [file s13321-014-0041-7-S1.zip › data/caco2.ches]

#---No Comment---
#Wed Jan 15 10:21:03 CET 2014
property-Smarts\ matching\ software\ for\ smarts\ files=OpenBabel
property-PrincipalComponents_maximumAttributeNames=5
Align\ Compounds-method=No Cluster Aligner
Embed\ into\ 3D\ Space-simple-selected=false
Embed\ into\ 3D\ Space-method=PCA 3D Embedder (WEKA)
Cluster\ Dataset-method=Hierarchical - Dynamic Tree Cut (R)
property-Skip\ fragments\ that\ match\ all\ compounds=true
property-PrincipalComponents_transformBackToOriginal=false
Create\ 3D\ Structures-simple-selected=false
Align\ Compounds-simple-selected=false
Cluster\ Dataset-simple-selected=true
property-PrincipalComponents_centerData=true
property-Minimum\ frequency=10
Create\ 3D\ Structures-method=No 3D Structure Generation (use original structures)
dataset-recently-used=null\#caco2.sdf\#caco2.sdf
feature-type="caco2\#NUMERIC"
property-PrincipalComponents_varianceCovered=0.95
Embed\ into\ 3D\ Space-simple-yes=false
Cluster\ Dataset-simple-yes=false
features-integrated="logD\#NUMERIC","rgyr\#NUMERIC","HCPSA\#NUMERIC","fROTB\#NUMERIC"
