# Supplementary material for: CheS-Mapper 2.0 for visual validation of (Q)SAR models
Source: J Cheminform. 2014 Sep 23;6:41. doi: 10.1186/s13321-014-0041-7 (PMC4186979; doi:10.1186/s13321-014-0041-7)
Supplement: Additional file 1 — Datasets and CheS-Mapper configuration. A zip-file containing the data used in this article for the use-cases and screen-shots. [file s13321-014-0041-7-S1.zip › data/caco2.sdf]

Molecule-1
  MOE2002           3D

 52 52  0  0  1  0  0  0  0  0  1 V2000
    8.3930    1.2970   -0.5170 C   0  0  0  0  0  0  0  0  0  0  0  0
    8.9200    1.2450    0.4360 H   0  0  0  0  0  0  0  0  0  0  0  0
    9.0340    0.8940   -1.3020 H   0  0  0  0  0  0  0  0  0  0  0  0
    8.1620    2.3370   -0.7460 H   0  0  0  0  0  0  0  0  0  0  0  0
    7.1020    0.4800   -0.4430 C   0  0  0  0  0  0  0  0  0  0  0  0
    6.5880    0.5400   -1.4030 H   0  0  0  0  0  0  0  0  0  0  0  0
    7.3470   -0.5620   -0.2340 H   0  0  0  0  0  0  0  0  0  0  0  0
    6.1920    1.0220    0.6630 C   0  0  0  0  0  0  0  0  0  0  0  0
    6.7200    0.9670    1.6170 H   0  0  0  0  0  0  0  0  0  0  0  0
    5.9520    2.0660    0.4580 H   0  0  0  0  0  0  0  0  0  0  0  0
    4.8930    0.2270    0.7600 C   0  0  0  0  0  0  0  0  0  0  0  0
    3.9300    0.4010   -0.2390 N   0  0  0  0  0  0  0  0  0  0  0  0
    4.1970    1.0810   -0.9370 H   0  0  0  0  0  0  0  0  0  0  0  0
    4.7270   -0.5240    1.7200 O   0  0  0  0  0  0  0  0  0  0  0  0
    2.6710   -0.1680   -0.4280 C   0  0  0  0  0  0  0  0  0  0  0  0
    2.1400   -1.1920    0.3860 C   0  0  0  0  0  0  0  0  0  0  0  0
    2.7400   -1.6100    1.1760 H   0  0  0  0  0  0  0  0  0  0  0  0
    0.8400   -1.7130    0.1680 C   0  0  0  0  0  0  0  0  0  0  0  0
    0.0620   -1.1660   -0.8870 C   0  0  0  0  0  0  0  0  0  0  0  0
    0.6330   -0.2150   -1.7550 C   0  0  0  0  0  0  0  0  0  0  0  0
    0.0790    0.1420   -2.6120 H   0  0  0  0  0  0  0  0  0  0  0  0
    1.9160    0.2940   -1.5160 C   0  0  0  0  0  0  0  0  0  0  0  0
    2.3200    1.0480   -2.1780 H   0  0  0  0  0  0  0  0  0  0  0  0
    0.3800   -2.7630    1.0110 C   0  0  0  0  0  0  0  0  0  0  0  0
    1.0980   -3.1640    1.9290 O   0  0  0  0  0  0  0  0  0  0  0  0
   -0.9760   -3.4530    0.8480 C   0  0  0  0  0  0  0  0  0  0  0  0
   -1.0650   -3.8910   -0.1460 H   0  0  0  0  0  0  0  0  0  0  0  0
   -1.0590   -4.2600    1.5780 H   0  0  0  0  0  0  0  0  0  0  0  0
   -1.7860   -2.7480    1.0350 H   0  0  0  0  0  0  0  0  0  0  0  0
   -1.2030   -1.6160   -1.1640 O   0  0  0  0  0  0  0  0  0  0  0  0
   -2.1160   -0.5780   -0.8250 C   0  0  0  0  0  0  0  0  0  0  0  0
   -1.9300    0.3300   -1.4010 H   0  0  0  0  0  0  0  0  0  0  0  0
   -2.0340   -0.3480    0.2390 H   0  0  0  0  0  0  0  0  0  0  0  0
   -3.5420   -1.0500   -1.1380 C   0  0  0  0  0  0  0  0  0  0  0  0
   -4.5830    0.0370   -0.8370 C   0  0  0  0  0  0  0  0  0  0  0  0
   -4.3020    0.9520   -1.3570 H   0  0  0  0  0  0  0  0  0  0  0  0
   -5.5520   -0.3040   -1.2030 H   0  0  0  0  0  0  0  0  0  0  0  0
   -3.6360   -1.3900   -2.5070 O   0  0  0  0  0  0  0  0  0  0  0  0
   -3.4660   -0.6040   -3.0310 H   0  0  0  0  0  0  0  0  0  0  0  0
   -4.6710    0.2620    0.6210 N   0  0  0  0  0  0  0  0  0  0  0  0
   -3.8650    0.5960    0.9170 H   0  0  0  0  0  0  0  0  0  0  0  0
   -5.7350    1.2400    0.9500 C   0  0  0  0  0  0  0  0  0  0  0  0
   -6.6870    0.9030    0.5340 H   0  0  0  0  0  0  0  0  0  0  0  0
   -5.8860    1.3080    2.4740 C   0  0  0  0  0  0  0  0  0  0  0  0
   -6.7100    1.9770    2.7290 H   0  0  0  0  0  0  0  0  0  0  0  0
   -6.1030    0.3140    2.8720 H   0  0  0  0  0  0  0  0  0  0  0  0
   -4.9680    1.6840    2.9280 H   0  0  0  0  0  0  0  0  0  0  0  0
   -5.4040    2.6430    0.4200 C   0  0  0  0  0  0  0  0  0  0  0  0
   -6.1090    3.3630    0.8360 H   0  0  0  0  0  0  0  0  0  0  0  0
   -4.3920    2.9290    0.7150 H   0  0  0  0  0  0  0  0  0  0  0  0
   -5.4900    2.6840   -0.6660 H   0  0  0  0  0  0  0  0  0  0  0  0
   -3.7670   -1.9410   -0.5490 H   0  0  0  0  0  0  0  0  0  0  0  0
  1  2  1  0  0  0  0
  1  3  1  0  0  0  0
  1  4  1  0  0  0  0
  1  5  1  0  0  0  0
  5  6  1  0  0  0  0
  5  7  1  0  0  0  0
  5  8  1  0  0  0  0
  8  9  1  0  0  0  0
  8 10  1  0  0  0  0
  8 11  1  0  0  0  0
 11 12  1  0  0  0  0
 11 14  2  0  0  0  0
 12 13  1  0  0  0  0
 12 15  1  0  0  0  0
 15 22  2  0  0  0  0
 15 16  1  0  0  0  0
 16 17  1  0  0  0  0
 16 18  2  0  0  0  0
 18 19  1  0  0  0  0
 18 24  1  0  0  0  0
 19 20  2  0  0  0  0
 19 30  1  0  0  0  0
 20 21  1  0  0  0  0
 20 22  1  0  0  0  0
 22 23  1  0  0  0  0
 24 26  1  0  0  0  0
 24 25  2  0  0  0  0
 26 28  1  0  0  0  0
 26 29  1  0  0  0  0
 26 27  1  0  0  0  0
 30 31  1  0  0  0  0
 31 32  1  0  0  0  0
 31 33  1  0  0  0  0
 31 34  1  0  0  0  0
 34 52  1  0  0  0  0
 34 35  1  0  0  0  0
 34 38  1  0  0  0  0
 35 36  1  0  0  0  0
 35 37  1  0  0  0  0
 35 40  1  0  0  0  0
 38 39  1  0  0  0  0
 40 41  1  0  0  0  0
 40 42  1  0  0  0  0
 42 43  1  0  0  0  0
 42 48  1  0  0  0  0
 42 44  1  0  0  0  0
 44 46  1  0  0  0  0
 44 47  1  0  0  0  0
 44 45  1  0  0  0  0
 48 50  1  0  0  0  0
 48 51  1  0  0  0  0
 48 49  1  0  0  0  0
M  END
>  <name>
acebutolol

>  <caco2>
-5.83

>  <logD>
-0.09

>  <rgyr>
4.63781

>  <HCPSA>
82.88

>  <fROTB>
0.307692

$$$$
Molecule-1
  MOE2002           3D

 61 62  0  0  1  0  0  0  0  0  1 V2000
    8.9330  -16.1790   -0.5810 C   0  0  0  0  0  0  0  0  0  0  0  0
   10.1840  -15.2990   -0.5950 C   0  0  0  0  0  0  0  0  0  0  0  0
   11.1290  -15.7240   -1.7230 C   0  0  0  0  0  0  0  0  0  0  0  0
   12.3770  -14.8470   -1.7630 C   0  0  0  0  0  0  0  0  0  0  0  0
   13.3160  -14.9800   -0.7370 N   0  0  0  0  0  0  0  0  0  0  0  0
   12.5320  -14.0690   -2.7010 O   0  0  0  0  0  0  0  0  0  0  0  0
   14.4920  -14.2810   -0.4700 C   0  0  0  0  0  0  0  0  0  0  0  0
   15.3130  -14.7650    0.5660 C   0  0  0  0  0  0  0  0  0  0  0  0
   16.5280  -14.1280    0.9070 C   0  0  0  0  0  0  0  0  0  0  0  0
   16.9220  -12.9850    0.1640 C   0  0  0  0  0  0  0  0  0  0  0  0
   16.0740  -12.4660   -0.8310 C   0  0  0  0  0  0  0  0  0  0  0  0
   14.8660  -13.1040   -1.1490 C   0  0  0  0  0  0  0  0  0  0  0  0
   17.3120  -14.6480    1.9700 C   0  0  0  0  0  0  0  0  0  0  0  0
   18.3550  -14.0970    2.3200 O   0  0  0  0  0  0  0  0  0  0  0  0
   16.8930  -15.9110    2.7250 C   0  0  0  0  0  0  0  0  0  0  0  0
   18.0860  -12.3150    0.4330 O   0  0  0  0  0  0  0  0  0  0  0  0
   19.0560  -12.7690   -0.5010 C   0  0  0  0  0  0  0  0  0  0  0  0
   20.3980  -12.1030   -0.1780 C   0  0  0  0  0  0  0  0  0  0  0  0
   21.4670  -12.6630   -1.1300 C   0  0  0  0  0  0  0  0  0  0  0  0
   20.2340  -10.7010   -0.3570 O   0  0  0  0  0  0  0  0  0  0  0  0
   22.8040  -12.1480   -0.7670 N   0  0  0  0  0  0  0  0  0  0  0  0
   23.8240  -12.5960   -1.7450 C   0  0  0  0  0  0  0  0  0  0  0  0
   25.1520  -11.9060   -1.4170 C   0  0  0  0  0  0  0  0  0  0  0  0
   24.0280  -14.1180   -1.7000 C   0  0  0  0  0  0  0  0  0  0  0  0
    8.2740  -15.8610    0.2280 H   0  0  0  0  0  0  0  0  0  0  0  0
    9.2130  -17.2210   -0.4240 H   0  0  0  0  0  0  0  0  0  0  0  0
    8.4030  -16.0860   -1.5300 H   0  0  0  0  0  0  0  0  0  0  0  0
    9.8880  -14.2600   -0.7420 H   0  0  0  0  0  0  0  0  0  0  0  0
   10.6940  -15.3920    0.3650 H   0  0  0  0  0  0  0  0  0  0  0  0
   11.4300  -16.7620   -1.5740 H   0  0  0  0  0  0  0  0  0  0  0  0
   10.6040  -15.6480   -2.6770 H   0  0  0  0  0  0  0  0  0  0  0  0
   13.1090  -15.7310   -0.0940 H   0  0  0  0  0  0  0  0  0  0  0  0
   14.9820  -15.6470    1.0920 H   0  0  0  0  0  0  0  0  0  0  0  0
   16.3510  -11.5640   -1.3580 H   0  0  0  0  0  0  0  0  0  0  0  0
   14.2430  -12.6450   -1.8980 H   0  0  0  0  0  0  0  0  0  0  0  0
   15.9360  -15.7510    3.2220 H   0  0  0  0  0  0  0  0  0  0  0  0
   17.6390  -16.1500    3.4830 H   0  0  0  0  0  0  0  0  0  0  0  0
   16.8190  -16.7530    2.0360 H   0  0  0  0  0  0  0  0  0  0  0  0
   19.1770  -13.8520   -0.4230 H   0  0  0  0  0  0  0  0  0  0  0  0
   18.7680  -12.5130   -1.5220 H   0  0  0  0  0  0  0  0  0  0  0  0
   20.6510  -12.3580    0.8510 H   0  0  0  0  0  0  0  0  0  0  0  0
   21.4570  -13.7490   -1.0490 H   0  0  0  0  0  0  0  0  0  0  0  0
   21.2230  -12.3720   -2.1520 H   0  0  0  0  0  0  0  0  0  0  0  0
   22.7570  -11.1510   -0.8420 H   0  0  0  0  0  0  0  0  0  0  0  0
   23.5270  -12.2980   -2.7520 H   0  0  0  0  0  0  0  0  0  0  0  0
   25.9110  -12.1950   -2.1440 H   0  0  0  0  0  0  0  0  0  0  0  0
   25.4860  -12.1900   -0.4180 H   0  0  0  0  0  0  0  0  0  0  0  0
   25.0250  -10.8230   -1.4560 H   0  0  0  0  0  0  0  0  0  0  0  0
   24.8950  -14.3850   -2.3040 H   0  0  0  0  0  0  0  0  0  0  0  0
   23.1640  -14.6400   -2.1100 H   0  0  0  0  0  0  0  0  0  0  0  0
   24.1980  -14.4450   -0.6740 H   0  0  0  0  0  0  0  0  0  0  0  0
   20.9770   -9.7920    0.2430 C   0  0  0  0  0  0  0  0  0  0  0  0
   21.5870  -10.0560    1.6230 C   0  0  0  0  0  0  0  0  0  0  0  0
   22.3390   -8.8900    2.2700 C   0  0  0  0  0  0  0  0  0  0  0  0
   22.3400   -8.8580    3.3600 H   0  0  0  0  0  0  0  0  0  0  0  0
   22.4540   -7.9640    1.7070 H   0  0  0  0  0  0  0  0  0  0  0  0
   21.0620  -10.6820    2.3450 H   0  0  0  0  0  0  0  0  0  0  0  0
   23.1140  -10.0680    1.6860 C   0  0  0  0  0  0  0  0  0  0  0  0
   23.6510   -9.8400    0.7640 H   0  0  0  0  0  0  0  0  0  0  0  0
   23.5570  -10.7400    2.4210 H   0  0  0  0  0  0  0  0  0  0  0  0
   21.1440   -8.7080   -0.3120 O   0  0  0  0  0  0  0  0  0  0  0  0
  1 27  1  0  0  0  0
  1 26  1  0  0  0  0
  1 25  1  0  0  0  0
  1  2  1  0  0  0  0
  2 29  1  0  0  0  0
  2 28  1  0  0  0  0
  2  3  1  0  0  0  0
  3 31  1  0  0  0  0
  3 30  1  0  0  0  0
  3  4  1  0  0  0  0
  4  5  1  0  0  0  0
  4  6  2  0  0  0  0
  5 32  1  0  0  0  0
  5  7  1  0  0  0  0
  7 12  2  0  0  0  0
  7  8  1  0  0  0  0
  8 33  1  0  0  0  0
  8  9  2  0  0  0  0
  9 10  1  0  0  0  0
  9 13  1  0  0  0  0
 10 11  2  0  0  0  0
 10 16  1  0  0  0  0
 11 34  1  0  0  0  0
 11 12  1  0  0  0  0
 12 35  1  0  0  0  0
 13 15  1  0  0  0  0
 13 14  2  0  0  0  0
 15 37  1  0  0  0  0
 15 36  1  0  0  0  0
 15 38  1  0  0  0  0
 16 17  1  0  0  0  0
 17 40  1  0  0  0  0
 17 39  1  0  0  0  0
 17 18  1  0  0  0  0
 18 41  1  0  0  0  0
 18 19  1  0  0  0  0
 18 20  1  0  0  0  0
 19 43  1  0  0  0  0
 19 42  1  0  0  0  0
 19 21  1  0  0  0  0
 20 52  1  0  0  0  0
 21 44  1  0  0  0  0
 21 22  1  0  0  0  0
 22 45  1  0  0  0  0
 22 23  1  0  0  0  0
 22 24  1  0  0  0  0
 23 47  1  0  0  0  0
 23 46  1  0  0  0  0
 23 48  1  0  0  0  0
 24 50  1  0  0  0  0
 24 49  1  0  0  0  0
 24 51  1  0  0  0  0
 52 53  1  0  0  0  0
 52 61  2  0  0  0  0
 53 57  1  0  0  0  0
 53 54  1  0  0  0  0
 53 58  1  0  0  0  0
 54 55  1  0  0  0  0
 54 56  1  0  0  0  0
 54 58  1  0  0  0  0
 58 60  1  0  0  0  0
 58 59  1  0  0  0  0
M  END
>  <name>
acebutolol_ester

>  <caco2>
-4.61

>  <logD>
1.59

>  <rgyr>
5.11736

>  <HCPSA>
77.08

>  <fROTB>
0.290323

$$$$
Molecule-1
  MOE2002           3D

 34 35  0  0  0  0  0  0  0  0  1 V2000
    4.0820   -0.6340    0.0350 C   0  0  0  0  0  0  0  0  0  0  0  0
    5.0230   -0.3390   -0.4040 H   0  0  0  0  0  0  0  0  0  0  0  0
    4.1050   -1.5420    1.1040 C   0  0  0  0  0  0  0  0  0  0  0  0
    5.0440   -1.9580    1.4390 H   0  0  0  0  0  0  0  0  0  0  0  0
    2.9140   -1.8770    1.7630 C   0  0  0  0  0  0  0  0  0  0  0  0
    2.9320   -2.5550    2.6050 H   0  0  0  0  0  0  0  0  0  0  0  0
    1.6920   -1.3640    1.3030 C   0  0  0  0  0  0  0  0  0  0  0  0
    0.7880   -1.7010    1.7900 H   0  0  0  0  0  0  0  0  0  0  0  0
    1.6430   -0.5100    0.1780 C   0  0  0  0  0  0  0  0  0  0  0  0
    2.8680   -0.0460   -0.3870 C   0  0  0  0  0  0  0  0  0  0  0  0
    0.3820   -0.2780   -0.4200 C   0  0  0  0  0  0  0  0  0  0  0  0
   -0.7140   -0.4180    0.3050 O   0  0  0  0  0  0  0  0  0  0  0  0
    0.2930    0.0300   -1.6110 O   0  0  0  0  0  0  0  0  0  0  0  0
   -1.9170   -0.5930   -0.2100 C   0  0  0  0  0  0  0  0  0  0  0  0
   -3.0000    0.2420    0.1710 C   0  0  0  0  0  0  0  0  0  0  0  0
   -4.2810   -0.0240   -0.3620 C   0  0  0  0  0  0  0  0  0  0  0  0
   -5.1320    0.5910   -0.1110 H   0  0  0  0  0  0  0  0  0  0  0  0
   -4.4870   -1.0960   -1.2460 C   0  0  0  0  0  0  0  0  0  0  0  0
   -5.4740   -1.2790   -1.6440 H   0  0  0  0  0  0  0  0  0  0  0  0
   -3.4160   -1.9260   -1.6060 C   0  0  0  0  0  0  0  0  0  0  0  0
   -3.5770   -2.7540   -2.2810 H   0  0  0  0  0  0  0  0  0  0  0  0
   -2.1380   -1.6840   -1.0780 C   0  0  0  0  0  0  0  0  0  0  0  0
   -1.3240   -2.3430   -1.3470 H   0  0  0  0  0  0  0  0  0  0  0  0
   -2.8420    1.3540    1.0350 C   0  0  0  0  0  0  0  0  0  0  0  0
    2.9440    1.0710   -1.2560 C   0  0  0  0  0  0  0  0  0  0  0  0
    2.0570    2.0440   -1.2220 O   0  0  0  0  0  0  0  0  0  0  0  0
    3.8720    1.1630   -2.0580 O   0  0  0  0  0  0  0  0  0  0  0  0
    1.8140    2.7880   -0.0450 C   0  0  0  0  0  0  0  0  0  0  0  0
    1.0290    3.5160   -0.2490 H   0  0  0  0  0  0  0  0  0  0  0  0
    1.4860    2.1430    0.7700 H   0  0  0  0  0  0  0  0  0  0  0  0
    2.7200    3.3170    0.2570 H   0  0  0  0  0  0  0  0  0  0  0  0
   -3.9250    2.1150    1.3740 O   0  0  0  0  0  0  0  0  0  0  0  0
   -3.7150    2.8780    1.9170 H   0  0  0  0  0  0  0  0  0  0  0  0
   -1.7420    1.6700    1.4910 O   0  0  0  0  0  0  0  0  0  0  0  0
  1  2  1  0  0  0  0
  1  3  1  0  0  0  0
  1 10  2  0  0  0  0
  3  4  1  0  0  0  0
  3  5  2  0  0  0  0
  5  6  1  0  0  0  0
  5  7  1  0  0  0  0
  7  8  1  0  0  0  0
  7  9  2  0  0  0  0
  9 10  1  0  0  0  0
  9 11  1  0  0  0  0
 10 25  1  0  0  0  0
 11 13  2  0  0  0  0
 11 12  1  0  0  0  0
 12 14  1  0  0  0  0
 14 22  2  0  0  0  0
 14 15  1  0  0  0  0
 15 16  2  0  0  0  0
 15 24  1  0  0  0  0
 16 17  1  0  0  0  0
 16 18  1  0  0  0  0
 18 19  1  0  0  0  0
 18 20  2  0  0  0  0
 20 21  1  0  0  0  0
 20 22  1  0  0  0  0
 22 23  1  0  0  0  0
 24 32  1  0  0  0  0
 24 34  2  0  0  0  0
 25 27  2  0  0  0  0
 25 26  1  0  0  0  0
 26 28  1  0  0  0  0
 28 30  1  0  0  0  0
 28 31  1  0  0  0  0
 28 29  1  0  0  0  0
 32 33  1  0  0  0  0
M  END
>  <name>
acetylsalicylic_acid

>  <caco2>
-5.06

>  <logD>
-2.25

>  <rgyr>
3.40725

>  <HCPSA>
79.38

>  <fROTB>
0.228571

$$$$
Molecule-1
  MOE2002           3D

 27 28  0  0  0  0  0  0  0  0  1 V2000
   -1.4150   -0.2210    0.1020 C   0  0  0  0  0  0  0  0  0  0  0  0
   -2.2070   -1.3310   -0.0170 C   0  0  0  0  0  0  0  0  0  0  0  0
   -0.1160   -0.6610    0.1970 N   0  0  0  0  0  0  0  0  0  0  0  0
   -1.8690    1.0540    0.1180 N   0  0  0  0  0  0  0  0  0  0  0  0
   -1.4250   -2.4810   -0.0080 N   0  0  0  0  0  0  0  0  0  0  0  0
   -3.6250   -1.1660   -0.1320 C   0  0  0  0  0  0  0  0  0  0  0  0
   -0.2060   -2.0310    0.1160 C   0  0  0  0  0  0  0  0  0  0  0  0
    0.6530   -2.6840    0.1540 H   0  0  0  0  0  0  0  0  0  0  0  0
    1.0830    0.1960    0.3490 C   0  0  0  0  0  0  0  0  0  0  0  0
    1.3580    0.5910   -0.6290 H   0  0  0  0  0  0  0  0  0  0  0  0
    0.8320    1.0340    1.0010 H   0  0  0  0  0  0  0  0  0  0  0  0
   -3.2140    1.2490    0.0070 C   0  0  0  0  0  0  0  0  0  0  0  0
   -4.0580    0.1730   -0.1120 N   0  0  0  0  0  0  0  0  0  0  0  0
   -5.0540    0.3240   -0.1910 H   0  0  0  0  0  0  0  0  0  0  0  0
   -4.4650   -2.0560   -0.2430 O   0  0  0  0  0  0  0  0  0  0  0  0
    2.1410   -0.5260    0.9630 O   0  0  0  0  0  0  0  0  0  0  0  0
   -3.7160    2.5110    0.0190 N   0  0  0  0  0  0  0  0  0  0  0  0
   -4.7020    2.7160   -0.0570 H   0  0  0  0  0  0  0  0  0  0  0  0
   -3.1390    3.3350    0.1070 H   0  0  0  0  0  0  0  0  0  0  0  0
    3.2360   -0.7990    0.1020 C   0  0  0  0  0  0  0  0  0  0  0  0
    2.8900   -1.1930   -0.8550 H   0  0  0  0  0  0  0  0  0  0  0  0
    3.8500   -1.5590    0.5850 H   0  0  0  0  0  0  0  0  0  0  0  0
    4.1020    0.4500   -0.1060 C   0  0  0  0  0  0  0  0  0  0  0  0
    3.5610    1.2080   -0.6720 H   0  0  0  0  0  0  0  0  0  0  0  0
    4.3800    0.8610    0.8650 H   0  0  0  0  0  0  0  0  0  0  0  0
    5.2820    0.1130   -0.8050 O   0  0  0  0  0  0  0  0  0  0  0  0
    5.8420    0.8920   -0.8560 H   0  0  0  0  0  0  0  0  0  0  0  0
  1  2  2  0  0  0  0
  1  4  1  0  0  0  0
  1  3  1  0  0  0  0
  2  6  1  0  0  0  0
  2  5  1  0  0  0  0
  3  7  1  0  0  0  0
  3  9  1  0  0  0  0
  4 12  2  0  0  0  0
  5  7  2  0  0  0  0
  6 13  1  0  0  0  0
  6 15  2  0  0  0  0
  7  8  1  0  0  0  0
  9 10  1  0  0  0  0
  9 11  1  0  0  0  0
  9 16  1  0  0  0  0
 12 17  1  0  0  0  0
 12 13  1  0  0  0  0
 13 14  1  0  0  0  0
 16 20  1  0  0  0  0
 17 19  1  0  0  0  0
 17 18  1  0  0  0  0
 20 21  1  0  0  0  0
 20 22  1  0  0  0  0
 20 23  1  0  0  0  0
 23 24  1  0  0  0  0
 23 25  1  0  0  0  0
 23 26  1  0  0  0  0
 26 27  1  0  0  0  0
M  END
>  <name>
acyclovir

>  <caco2>
-6.15

>  <logD>
-1.8

>  <rgyr>
3.37176

>  <HCPSA>
120.63

>  <fROTB>
0.214286

$$$$
Molecule-1
  MOE2002           3D

 41 41  0  0  1  0  0  0  0  0  1 V2000
   -2.7690    2.9330   -0.0750 C   0  0  0  0  0  0  0  0  0  0  0  0
   -2.5550    3.9850    0.0500 H   0  0  0  0  0  0  0  0  0  0  0  0
   -4.0170    2.4190    0.3100 C   0  0  0  0  0  0  0  0  0  0  0  0
   -4.7620    3.0680    0.7480 H   0  0  0  0  0  0  0  0  0  0  0  0
   -4.3060    1.0600    0.1080 C   0  0  0  0  0  0  0  0  0  0  0  0
   -5.2760    0.6750    0.3870 H   0  0  0  0  0  0  0  0  0  0  0  0
   -3.3460    0.2040   -0.4670 C   0  0  0  0  0  0  0  0  0  0  0  0
   -2.0570    0.6990   -0.7660 C   0  0  0  0  0  0  0  0  0  0  0  0
   -1.8020    2.0810   -0.6350 C   0  0  0  0  0  0  0  0  0  0  0  0
   -0.8680    2.5070   -0.9750 H   0  0  0  0  0  0  0  0  0  0  0  0
   -1.1230   -0.1360   -1.3310 O   0  0  0  0  0  0  0  0  0  0  0  0
    0.0290   -0.1480   -0.4930 C   0  0  0  0  0  0  0  0  0  0  0  0
   -0.2460   -0.4430    0.5220 H   0  0  0  0  0  0  0  0  0  0  0  0
    0.5100    0.8290   -0.4650 H   0  0  0  0  0  0  0  0  0  0  0  0
    1.0470   -1.1620   -1.0360 C   0  0  0  0  0  0  0  0  0  0  0  0
    2.3350   -1.1650   -0.1950 C   0  0  0  0  0  0  0  0  0  0  0  0
    2.0400   -1.2140    0.8510 H   0  0  0  0  0  0  0  0  0  0  0  0
    2.9190   -2.0530   -0.4410 H   0  0  0  0  0  0  0  0  0  0  0  0
    1.3490   -0.8770   -2.3880 O   0  0  0  0  0  0  0  0  0  0  0  0
    1.9710   -1.5360   -2.7070 H   0  0  0  0  0  0  0  0  0  0  0  0
    3.1430    0.0480   -0.4730 N   0  0  0  0  0  0  0  0  0  0  0  0
    2.6330    0.7880   -0.2730 H   0  0  0  0  0  0  0  0  0  0  0  0
    4.3480    0.1050    0.3860 C   0  0  0  0  0  0  0  0  0  0  0  0
    4.9350   -0.8070    0.2640 H   0  0  0  0  0  0  0  0  0  0  0  0
   -3.7050   -1.2560   -0.6940 C   0  0  0  0  0  0  0  0  0  0  0  0
   -3.0810   -1.6920   -1.4750 H   0  0  0  0  0  0  0  0  0  0  0  0
   -4.7410   -1.3130   -1.0330 H   0  0  0  0  0  0  0  0  0  0  0  0
   -3.5090   -2.0260    0.5670 C   0  0  0  0  0  0  0  0  0  0  0  0
   -2.6310   -2.0220    0.9940 H   0  0  0  0  0  0  0  0  0  0  0  0
   -4.4850   -2.7140    1.1180 C   0  0  0  0  0  0  0  0  0  0  0  0
   -4.3260   -3.2080    1.9430 H   0  0  0  0  0  0  0  0  0  0  0  0
   -5.3710   -2.7350    0.7130 H   0  0  0  0  0  0  0  0  0  0  0  0
    5.2160    1.2890   -0.0660 C   0  0  0  0  0  0  0  0  0  0  0  0
    6.1020    1.3580    0.5670 H   0  0  0  0  0  0  0  0  0  0  0  0
    5.5370    1.1300   -1.0980 H   0  0  0  0  0  0  0  0  0  0  0  0
    4.6600    2.2280   -0.0080 H   0  0  0  0  0  0  0  0  0  0  0  0
    3.9640    0.2780    1.8640 C   0  0  0  0  0  0  0  0  0  0  0  0
    4.8550    0.5230    2.4420 H   0  0  0  0  0  0  0  0  0  0  0  0
    3.2430    1.0900    1.9690 H   0  0  0  0  0  0  0  0  0  0  0  0
    3.5450   -0.6390    2.2780 H   0  0  0  0  0  0  0  0  0  0  0  0
    0.5960   -2.1540   -0.9870 H   0  0  0  0  0  0  0  0  0  0  0  0
  1  2  1  0  0  0  0
  1  3  1  0  0  0  0
  1  9  2  0  0  0  0
  3  4  1  0  0  0  0
  3  5  2  0  0  0  0
  5  6  1  0  0  0  0
  5  7  1  0  0  0  0
  7 25  1  0  0  0  0
  7  8  2  0  0  0  0
  8  9  1  0  0  0  0
  8 11  1  0  0  0  0
  9 10  1  0  0  0  0
 11 12  1  0  0  0  0
 12 13  1  0  0  0  0
 12 14  1  0  0  0  0
 12 15  1  0  0  0  0
 15 41  1  0  0  0  0
 15 16  1  0  0  0  0
 15 19  1  0  0  0  0
 16 17  1  0  0  0  0
 16 18  1  0  0  0  0
 16 21  1  0  0  0  0
 19 20  1  0  0  0  0
 21 22  1  0  0  0  0
 21 23  1  0  0  0  0
 23 24  1  0  0  0  0
 23 37  1  0  0  0  0
 23 33  1  0  0  0  0
 25 26  1  0  0  0  0
 25 27  1  0  0  0  0
 25 28  1  0  0  0  0
 28 29  1  0  0  0  0
 28 30  2  0  0  0  0
 30 32  1  0  0  0  0
 30 31  1  0  0  0  0
 33 35  1  0  0  0  0
 33 36  1  0  0  0  0
 33 34  1  0  0  0  0
 37 39  1  0  0  0  0
 37 40  1  0  0  0  0
 37 38  1  0  0  0  0
M  END
>  <name>
alprenolol

>  <caco2>
-4.62

>  <logD>
1.38

>  <rgyr>
3.684

>  <HCPSA>
38.92

>  <fROTB>
0.268293

$$$$
Molecule-1
  MOE2002           3D

 50 51  0  0  1  0  0  0  0  0  1 V2000
    8.4740   -7.7120   -3.1270 C   0  0  0  0  0  0  0  0  0  0  0  0
    7.8510   -8.6900   -2.3340 C   0  0  0  0  0  0  0  0  0  0  0  0
    8.1940   -8.8170   -0.9780 C   0  0  0  0  0  0  0  0  0  0  0  0
    9.1600   -7.9660   -0.4070 C   0  0  0  0  0  0  0  0  0  0  0  0
    9.8320   -7.0290   -1.2200 C   0  0  0  0  0  0  0  0  0  0  0  0
    9.4570   -6.8770   -2.5700 C   0  0  0  0  0  0  0  0  0  0  0  0
   10.7840   -6.2110   -0.6710 O   0  0  0  0  0  0  0  0  0  0  0  0
   12.0450   -6.6050   -1.1980 C   0  0  0  0  0  0  0  0  0  0  0  0
   13.1450   -5.8640   -0.4310 C   0  0  0  0  0  0  0  0  0  0  0  0
   14.5130   -6.3750   -0.9080 C   0  0  0  0  0  0  0  0  0  0  0  0
   12.9950   -4.4750   -0.6930 O   0  0  0  0  0  0  0  0  0  0  0  0
   15.5970   -5.7750   -0.1030 N   0  0  0  0  0  0  0  0  0  0  0  0
   16.9250   -6.1780   -0.6240 C   0  0  0  0  0  0  0  0  0  0  0  0
    9.5310   -8.1270    1.0590 C   0  0  0  0  0  0  0  0  0  0  0  0
   10.7280   -9.0090    1.1880 C   0  0  0  0  0  0  0  0  0  0  0  0
   11.7660   -8.6650    1.9180 C   0  0  0  0  0  0  0  0  0  0  0  0
   18.0040   -5.4050    0.1410 C   0  0  0  0  0  0  0  0  0  0  0  0
   17.1720   -7.6840   -0.4500 C   0  0  0  0  0  0  0  0  0  0  0  0
    8.1980   -7.6030   -4.1660 H   0  0  0  0  0  0  0  0  0  0  0  0
    7.1030   -9.3390   -2.7660 H   0  0  0  0  0  0  0  0  0  0  0  0
    7.7070   -9.5700   -0.3740 H   0  0  0  0  0  0  0  0  0  0  0  0
    9.9200   -6.1180   -3.1830 H   0  0  0  0  0  0  0  0  0  0  0  0
   12.1950   -7.6790   -1.0650 H   0  0  0  0  0  0  0  0  0  0  0  0
   12.1250   -6.3610   -2.2580 H   0  0  0  0  0  0  0  0  0  0  0  0
   13.0190   -6.0960    0.6270 H   0  0  0  0  0  0  0  0  0  0  0  0
   14.5280   -7.4580   -0.7970 H   0  0  0  0  0  0  0  0  0  0  0  0
   14.6440   -6.1150   -1.9590 H   0  0  0  0  0  0  0  0  0  0  0  0
   15.5300   -4.7840   -0.2260 H   0  0  0  0  0  0  0  0  0  0  0  0
   17.0030   -5.9150   -1.6800 H   0  0  0  0  0  0  0  0  0  0  0  0
    9.7110   -7.1450    1.4990 H   0  0  0  0  0  0  0  0  0  0  0  0
    8.7010   -8.5860    1.5980 H   0  0  0  0  0  0  0  0  0  0  0  0
   10.7400   -9.9350    0.6820 H   0  0  0  0  0  0  0  0  0  0  0  0
   12.5960   -9.3100    1.9880 H   0  0  0  0  0  0  0  0  0  0  0  0
   11.7800   -7.7460    2.4350 H   0  0  0  0  0  0  0  0  0  0  0  0
   18.9900   -5.6600   -0.2490 H   0  0  0  0  0  0  0  0  0  0  0  0
   17.9640   -5.6540    1.2020 H   0  0  0  0  0  0  0  0  0  0  0  0
   17.8460   -4.3330    0.0190 H   0  0  0  0  0  0  0  0  0  0  0  0
   18.2120   -7.9100   -0.6840 H   0  0  0  0  0  0  0  0  0  0  0  0
   16.5460   -8.2630   -1.1280 H   0  0  0  0  0  0  0  0  0  0  0  0
   16.9690   -7.9830    0.5790 H   0  0  0  0  0  0  0  0  0  0  0  0
   13.3920   -3.5280    0.1340 C   0  0  0  0  0  0  0  0  0  0  0  0
   13.3990   -3.7580    1.6490 C   0  0  0  0  0  0  0  0  0  0  0  0
   13.8340   -2.5760    2.5180 C   0  0  0  0  0  0  0  0  0  0  0  0
   13.4000   -2.5220    3.5170 H   0  0  0  0  0  0  0  0  0  0  0  0
   14.1660   -1.6600    2.0280 H   0  0  0  0  0  0  0  0  0  0  0  0
   12.6320   -4.3790    2.1120 H   0  0  0  0  0  0  0  0  0  0  0  0
   14.7750   -3.7610    2.3140 C   0  0  0  0  0  0  0  0  0  0  0  0
   15.6360   -3.5440    1.6820 H   0  0  0  0  0  0  0  0  0  0  0  0
   14.8870   -4.4140    3.1800 H   0  0  0  0  0  0  0  0  0  0  0  0
   13.7220   -2.4380   -0.3300 O   0  0  0  0  0  0  0  0  0  0  0  0
  1 19  1  0  0  0  0
  1  2  1  0  0  0  0
  1  6  2  0  0  0  0
  2 20  1  0  0  0  0
  2  3  2  0  0  0  0
  3 21  1  0  0  0  0
  3  4  1  0  0  0  0
  4 14  1  0  0  0  0
  4  5  2  0  0  0  0
  5  6  1  0  0  0  0
  5  7  1  0  0  0  0
  6 22  1  0  0  0  0
  7  8  1  0  0  0  0
  8 24  1  0  0  0  0
  8 23  1  0  0  0  0
  8  9  1  0  0  0  0
  9 25  1  0  0  0  0
  9 10  1  0  0  0  0
  9 11  1  0  0  0  0
 10 27  1  0  0  0  0
 10 26  1  0  0  0  0
 10 12  1  0  0  0  0
 11 41  1  0  0  0  0
 12 28  1  0  0  0  0
 12 13  1  0  0  0  0
 13 29  1  0  0  0  0
 13 17  1  0  0  0  0
 13 18  1  0  0  0  0
 14 31  1  0  0  0  0
 14 30  1  0  0  0  0
 14 15  1  0  0  0  0
 15 32  1  0  0  0  0
 15 16  2  0  0  0  0
 16 33  1  0  0  0  0
 16 34  1  0  0  0  0
 17 36  1  0  0  0  0
 17 35  1  0  0  0  0
 17 37  1  0  0  0  0
 18 39  1  0  0  0  0
 18 38  1  0  0  0  0
 18 40  1  0  0  0  0
 41 42  1  0  0  0  0
 41 50  2  0  0  0  0
 42 46  1  0  0  0  0
 42 47  1  0  0  0  0
 42 43  1  0  0  0  0
 43 44  1  0  0  0  0
 43 45  1  0  0  0  0
 43 47  1  0  0  0  0
 47 49  1  0  0  0  0
 47 48  1  0  0  0  0
M  END
>  <name>
alprenolol_ester

>  <caco2>
-4.47

>  <logD>
2.78

>  <rgyr>
3.83875

>  <HCPSA>
35.53

>  <fROTB>
0.254902

$$$$
Molecule-1
  MOE2002           3D

 34 35  0  0  0  0  0  0  0  0  1 V2000
    0.6130    0.1320    0.0710 N   0  0  0  0  0  0  0  0  0  0  0  0
    1.9550   -0.1100    0.1070 C   0  0  0  0  0  0  0  0  0  0  0  0
   -0.3720   -0.8170    0.0820 C   0  0  0  0  0  0  0  0  0  0  0  0
    0.1300    1.3190    0.1200 N   0  0  0  0  0  0  0  0  0  0  0  0
    2.8340    0.8550    0.6550 C   0  0  0  0  0  0  0  0  0  0  0  0
    2.4690    1.7910    1.0520 H   0  0  0  0  0  0  0  0  0  0  0  0
    2.5130   -1.2950   -0.4280 C   0  0  0  0  0  0  0  0  0  0  0  0
    1.9160   -2.0060   -0.9750 H   0  0  0  0  0  0  0  0  0  0  0  0
   -1.6070   -0.1330    0.1800 C   0  0  0  0  0  0  0  0  0  0  0  0
   -0.2300   -2.0390    0.0810 O   0  0  0  0  0  0  0  0  0  0  0  0
   -1.2820    1.1290    0.2860 C   0  0  0  0  0  0  0  0  0  0  0  0
    0.3570    1.9810   -1.1940 C   0  0  0  0  0  0  0  0  0  0  0  0
   -0.0790    2.9810   -1.1860 H   0  0  0  0  0  0  0  0  0  0  0  0
    1.4250    2.0910   -1.3860 H   0  0  0  0  0  0  0  0  0  0  0  0
   -0.0850    1.4070   -2.0110 H   0  0  0  0  0  0  0  0  0  0  0  0
    4.2140    0.6060    0.7390 C   0  0  0  0  0  0  0  0  0  0  0  0
    4.8690    1.3420    1.1810 H   0  0  0  0  0  0  0  0  0  0  0  0
    3.8930   -1.5480   -0.3290 C   0  0  0  0  0  0  0  0  0  0  0  0
    4.3030   -2.4650   -0.7270 H   0  0  0  0  0  0  0  0  0  0  0  0
   -2.9320   -0.6560    0.2050 N   0  0  0  0  0  0  0  0  0  0  0  0
   -2.2550    2.2550    0.3750 C   0  0  0  0  0  0  0  0  0  0  0  0
   -3.1030    1.9800    1.0060 H   0  0  0  0  0  0  0  0  0  0  0  0
   -1.7640    3.1240    0.8140 H   0  0  0  0  0  0  0  0  0  0  0  0
   -2.6150    2.5140   -0.6210 H   0  0  0  0  0  0  0  0  0  0  0  0
    4.7430   -0.6010    0.2600 C   0  0  0  0  0  0  0  0  0  0  0  0
    5.8020   -0.7930    0.3320 H   0  0  0  0  0  0  0  0  0  0  0  0
   -3.2070   -1.4140   -1.0380 C   0  0  0  0  0  0  0  0  0  0  0  0
   -4.2400   -1.7640   -1.0260 H   0  0  0  0  0  0  0  0  0  0  0  0
   -3.0760   -0.7670   -1.9060 H   0  0  0  0  0  0  0  0  0  0  0  0
   -2.5470   -2.2770   -1.1290 H   0  0  0  0  0  0  0  0  0  0  0  0
   -3.1170   -1.5410    1.3780 C   0  0  0  0  0  0  0  0  0  0  0  0
   -4.1500   -1.8880    1.4070 H   0  0  0  0  0  0  0  0  0  0  0  0
   -2.4590   -2.4090    1.3290 H   0  0  0  0  0  0  0  0  0  0  0  0
   -2.9160   -0.9890    2.2980 H   0  0  0  0  0  0  0  0  0  0  0  0
  1  2  1  0  0  0  0
  1  3  1  0  0  0  0
  1  4  1  0  0  0  0
  2  5  2  0  0  0  0
  2  7  1  0  0  0  0
  3  9  1  0  0  0  0
  3 10  2  0  0  0  0
  4 12  1  0  0  0  0
  4 11  1  0  0  0  0
  5  6  1  0  0  0  0
  5 16  1  0  0  0  0
  7  8  1  0  0  0  0
  7 18  2  0  0  0  0
  9 11  2  0  0  0  0
  9 20  1  0  0  0  0
 11 21  1  0  0  0  0
 12 14  1  0  0  0  0
 12 15  1  0  0  0  0
 12 13  1  0  0  0  0
 16 17  1  0  0  0  0
 16 25  2  0  0  0  0
 18 19  1  0  0  0  0
 18 25  1  0  0  0  0
 20 27  1  0  0  0  0
 20 31  1  0  0  0  0
 21 23  1  0  0  0  0
 21 24  1  0  0  0  0
 21 22  1  0  0  0  0
 25 26  1  0  0  0  0
 27 29  1  0  0  0  0
 27 30  1  0  0  0  0
 27 28  1  0  0  0  0
 31 33  1  0  0  0  0
 31 34  1  0  0  0  0
 31 32  1  0  0  0  0
M  END
>  <name>
aminopyrine

>  <caco2>
-4.44

>  <logD>
0.63

>  <rgyr>
2.9689

>  <HCPSA>
20.81

>  <fROTB>
0.171429

$$$$
Molecule-1
  MOE2002           3D

 42 45  0  0  1  0  0  0  0  0  1 V2000
    0.0590   -0.2700   -0.5110 C   0  0  0  0  0  0  0  0  0  0  0  0
   -0.0410   -0.9800    0.8580 C   0  0  0  0  0  0  0  0  0  0  0  0
    1.5210    0.1290   -0.8080 C   0  0  0  0  0  0  0  0  0  0  0  0
   -0.8180    1.0040   -0.6550 C   0  0  0  0  0  0  0  0  0  0  0  0
   -0.2710   -1.2460   -1.5000 O   0  0  0  0  0  0  0  0  0  0  0  0
   -0.9960   -2.0170    0.7850 O   0  0  0  0  0  0  0  0  0  0  0  0
    1.1780   -1.5230    1.3450 O   0  0  0  0  0  0  0  0  0  0  0  0
    2.4150   -1.1250   -0.7430 C   0  0  0  0  0  0  0  0  0  0  0  0
    1.9940    1.2640    0.1170 C   0  0  0  0  0  0  0  0  0  0  0  0
    3.0230    1.5340   -0.1180 H   0  0  0  0  0  0  0  0  0  0  0  0
    1.9470    0.9620    1.1630 H   0  0  0  0  0  0  0  0  0  0  0  0
   -0.3480    2.2430    0.1420 C   0  0  0  0  0  0  0  0  0  0  0  0
   -2.3380    0.8100   -0.5180 C   0  0  0  0  0  0  0  0  0  0  0  0
   -2.7480    0.6290   -1.5140 H   0  0  0  0  0  0  0  0  0  0  0  0
   -2.8060    1.7260   -0.1610 H   0  0  0  0  0  0  0  0  0  0  0  0
   -1.7280   -1.6020   -1.4010 O   0  0  0  0  0  0  0  0  0  0  0  0
   -2.1060   -1.6770   -0.0290 C   0  0  0  0  0  0  0  0  0  0  0  0
    2.1650   -1.8840    0.5540 C   0  0  0  0  0  0  0  0  0  0  0  0
    3.9050   -0.8090   -0.9320 C   0  0  0  0  0  0  0  0  0  0  0  0
    4.4510   -1.7330   -1.1240 H   0  0  0  0  0  0  0  0  0  0  0  0
    4.0380   -0.1390   -1.7810 H   0  0  0  0  0  0  0  0  0  0  0  0
    4.3170   -0.3400   -0.0390 H   0  0  0  0  0  0  0  0  0  0  0  0
    1.1390    2.5120   -0.1100 C   0  0  0  0  0  0  0  0  0  0  0  0
    1.4850    3.3150    0.5420 H   0  0  0  0  0  0  0  0  0  0  0  0
    1.2670    2.8330   -1.1440 H   0  0  0  0  0  0  0  0  0  0  0  0
   -0.6600    2.2910    1.6470 C   0  0  0  0  0  0  0  0  0  0  0  0
   -0.5460    3.3220    1.9830 H   0  0  0  0  0  0  0  0  0  0  0  0
   -1.6860    1.9870    1.8480 H   0  0  0  0  0  0  0  0  0  0  0  0
    0.0270    1.6830    2.2290 H   0  0  0  0  0  0  0  0  0  0  0  0
   -2.7660   -0.3500    0.3860 C   0  0  0  0  0  0  0  0  0  0  0  0
   -2.5760   -0.1320    1.4350 H   0  0  0  0  0  0  0  0  0  0  0  0
   -3.8490   -0.4350    0.2740 H   0  0  0  0  0  0  0  0  0  0  0  0
   -3.1410   -2.7970    0.1330 C   0  0  0  0  0  0  0  0  0  0  0  0
   -3.4700   -2.8440    1.1730 H   0  0  0  0  0  0  0  0  0  0  0  0
   -4.0050   -2.6140   -0.5080 H   0  0  0  0  0  0  0  0  0  0  0  0
   -2.6940   -3.7530   -0.1430 H   0  0  0  0  0  0  0  0  0  0  0  0
    2.8990   -2.8120    0.8860 O   0  0  0  0  0  0  0  0  0  0  0  0
   -0.3830   -0.2930    1.6210 H   0  0  0  0  0  0  0  0  0  0  0  0
    1.5750    0.5060   -1.8320 H   0  0  0  0  0  0  0  0  0  0  0  0
   -0.6830    1.3110   -1.6940 H   0  0  0  0  0  0  0  0  0  0  0  0
    2.1400   -1.7800   -1.5720 H   0  0  0  0  0  0  0  0  0  0  0  0
   -0.8850    3.0940   -0.2840 H   0  0  0  0  0  0  0  0  0  0  0  0
  1  4  1  0  0  0  0
  1  3  1  0  0  0  0
  1  2  1  0  0  0  0
  1  5  1  0  0  0  0
  2 38  1  0  0  0  0
  2  6  1  0  0  0  0
  2  7  1  0  0  0  0
  3 39  1  0  0  0  0
  3  9  1  0  0  0  0
  3  8  1  0  0  0  0
  4 40  1  0  0  0  0
  4 13  1  0  0  0  0
  4 12  1  0  0  0  0
  5 16  1  0  0  0  0
  6 17  1  0  0  0  0
  7 18  1  0  0  0  0
  8 41  1  0  0  0  0
  8 19  1  0  0  0  0
  8 18  1  0  0  0  0
  9 10  1  0  0  0  0
  9 11  1  0  0  0  0
  9 23  1  0  0  0  0
 12 42  1  0  0  0  0
 12 26  1  0  0  0  0
 12 23  1  0  0  0  0
 13 14  1  0  0  0  0
 13 15  1  0  0  0  0
 13 30  1  0  0  0  0
 16 17  1  0  0  0  0
 17 33  1  0  0  0  0
 17 30  1  0  0  0  0
 18 37  2  0  0  0  0
 19 21  1  0  0  0  0
 19 22  1  0  0  0  0
 19 20  1  0  0  0  0
 23 25  1  0  0  0  0
 23 24  1  0  0  0  0
 26 28  1  0  0  0  0
 26 29  1  0  0  0  0
 26 27  1  0  0  0  0
 30 32  1  0  0  0  0
 30 31  1  0  0  0  0
 33 35  1  0  0  0  0
 33 36  1  0  0  0  0
 33 34  1  0  0  0  0
M  END
>  <name>
artemisinin

>  <caco2>
-4.52

>  <logD>
2.22

>  <rgyr>
2.74596

>  <HCPSA>
54.27

>  <fROTB>
0.0666667

$$$$
Molecule-1
  MOE2002           3D

 55 58  0  0  1  0  0  0  0  0  1 V2000
   -1.8230   -0.3080   -0.6390 C   0  0  0  0  0  0  0  0  0  0  0  0
   -1.2970   -1.0780    0.5830 C   0  0  0  0  0  0  0  0  0  0  0  0
   -0.6150   -0.0850   -1.5880 C   0  0  0  0  0  0  0  0  0  0  0  0
   -2.5830    1.0460   -0.5660 C   0  0  0  0  0  0  0  0  0  0  0  0
   -2.8080   -1.1830   -1.1680 O   0  0  0  0  0  0  0  0  0  0  0  0
    0.0430   -0.8000    0.9200 O   0  0  0  0  0  0  0  0  0  0  0  0
   -2.1730   -0.8590    1.6440 O   0  0  0  0  0  0  0  0  0  0  0  0
    0.3470   -1.2860   -1.4660 C   0  0  0  0  0  0  0  0  0  0  0  0
    0.1750    1.2210   -1.3070 C   0  0  0  0  0  0  0  0  0  0  0  0
    0.8740    1.3940   -2.1250 H   0  0  0  0  0  0  0  0  0  0  0  0
    0.7540    1.1600   -0.3910 H   0  0  0  0  0  0  0  0  0  0  0  0
   -4.0400    1.0220   -0.0720 C   0  0  0  0  0  0  0  0  0  0  0  0
   -4.6560    0.5580   -0.8430 H   0  0  0  0  0  0  0  0  0  0  0  0
   -4.4120    2.0390    0.0590 H   0  0  0  0  0  0  0  0  0  0  0  0
   -1.7860    2.2820   -0.1260 C   0  0  0  0  0  0  0  0  0  0  0  0
   -3.6060   -1.8280   -0.0180 O   0  0  0  0  0  0  0  0  0  0  0  0
    0.9410   -1.3730   -0.0300 C   0  0  0  0  0  0  0  0  0  0  0  0
   -3.5130   -1.0830    1.2200 C   0  0  0  0  0  0  0  0  0  0  0  0
    1.3780   -1.3180   -2.6040 C   0  0  0  0  0  0  0  0  0  0  0  0
    1.9190   -2.2630   -2.5820 H   0  0  0  0  0  0  0  0  0  0  0  0
    0.8630   -1.2480   -3.5630 H   0  0  0  0  0  0  0  0  0  0  0  0
    2.0880   -0.4950   -2.5320 H   0  0  0  0  0  0  0  0  0  0  0  0
   -0.6760    2.4800   -1.1620 C   0  0  0  0  0  0  0  0  0  0  0  0
   -0.0390    3.3140   -0.8650 H   0  0  0  0  0  0  0  0  0  0  0  0
   -1.1170    2.7210   -2.1310 H   0  0  0  0  0  0  0  0  0  0  0  0
   -4.2730    0.2450    1.2120 C   0  0  0  0  0  0  0  0  0  0  0  0
   -3.9700    0.8470    2.0710 H   0  0  0  0  0  0  0  0  0  0  0  0
   -5.3450    0.0600    1.2910 H   0  0  0  0  0  0  0  0  0  0  0  0
   -1.2770    2.2720    1.3220 C   0  0  0  0  0  0  0  0  0  0  0  0
   -0.7790    3.2210    1.5260 H   0  0  0  0  0  0  0  0  0  0  0  0
   -2.1170    2.1700    2.0080 H   0  0  0  0  0  0  0  0  0  0  0  0
   -0.5670    1.4730    1.5040 H   0  0  0  0  0  0  0  0  0  0  0  0
    2.1970   -0.7220    0.1210 O   0  0  0  0  0  0  0  0  0  0  0  0
   -4.1560   -1.9550    2.3050 C   0  0  0  0  0  0  0  0  0  0  0  0
   -4.1340   -1.4360    3.2650 H   0  0  0  0  0  0  0  0  0  0  0  0
   -5.1910   -2.1810    2.0450 H   0  0  0  0  0  0  0  0  0  0  0  0
   -3.6050   -2.8920    2.3970 H   0  0  0  0  0  0  0  0  0  0  0  0
    3.3560   -1.2540   -0.2100 C   0  0  0  0  0  0  0  0  0  0  0  0
    4.5950   -0.3660   -0.2490 C   0  0  0  0  0  0  0  0  0  0  0  0
    4.2830    0.6790   -0.3000 H   0  0  0  0  0  0  0  0  0  0  0  0
    5.1750   -0.6040   -1.1420 H   0  0  0  0  0  0  0  0  0  0  0  0
    3.4510   -2.4510   -0.4790 O   0  0  0  0  0  0  0  0  0  0  0  0
    5.4660   -0.5700    0.9940 C   0  0  0  0  0  0  0  0  0  0  0  0
    4.8940   -0.3140    1.8870 H   0  0  0  0  0  0  0  0  0  0  0  0
    5.7610   -1.6180    1.0560 H   0  0  0  0  0  0  0  0  0  0  0  0
    6.7210    0.2950    0.9380 C   0  0  0  0  0  0  0  0  0  0  0  0
    6.6850    1.5770    1.4060 O   0  0  0  0  0  0  0  0  0  0  0  0
    7.5340    2.0280    1.3370 H   0  0  0  0  0  0  0  0  0  0  0  0
    7.7660   -0.1600    0.4750 O   0  0  0  0  0  0  0  0  0  0  0  0
   -1.3050   -2.1570    0.4030 H   0  0  0  0  0  0  0  0  0  0  0  0
   -0.9960   -0.0300   -2.6090 H   0  0  0  0  0  0  0  0  0  0  0  0
   -2.7660    1.2670   -1.6200 H   0  0  0  0  0  0  0  0  0  0  0  0
   -0.2600   -2.1800   -1.6230 H   0  0  0  0  0  0  0  0  0  0  0  0
   -2.4360    3.1530   -0.2120 H   0  0  0  0  0  0  0  0  0  0  0  0
    1.0510   -2.4280    0.2330 H   0  0  0  0  0  0  0  0  0  0  0  0
  1  4  1  0  0  0  0
  1  3  1  0  0  0  0
  1  2  1  0  0  0  0
  1  5  1  0  0  0  0
  2 50  1  0  0  0  0
  2  6  1  0  0  0  0
  2  7  1  0  0  0  0
  3 51  1  0  0  0  0
  3  9  1  0  0  0  0
  3  8  1  0  0  0  0
  4 52  1  0  0  0  0
  4 12  1  0  0  0  0
  4 15  1  0  0  0  0
  5 16  1  0  0  0  0
  6 17  1  0  0  0  0
  7 18  1  0  0  0  0
  8 53  1  0  0  0  0
  8 19  1  0  0  0  0
  8 17  1  0  0  0  0
  9 10  1  0  0  0  0
  9 11  1  0  0  0  0
  9 23  1  0  0  0  0
 12 13  1  0  0  0  0
 12 14  1  0  0  0  0
 12 26  1  0  0  0  0
 15 54  1  0  0  0  0
 15 29  1  0  0  0  0
 15 23  1  0  0  0  0
 16 18  1  0  0  0  0
 17 55  1  0  0  0  0
 17 33  1  0  0  0  0
 18 34  1  0  0  0  0
 18 26  1  0  0  0  0
 19 21  1  0  0  0  0
 19 22  1  0  0  0  0
 19 20  1  0  0  0  0
 23 25  1  0  0  0  0
 23 24  1  0  0  0  0
 26 28  1  0  0  0  0
 26 27  1  0  0  0  0
 29 31  1  0  0  0  0
 29 32  1  0  0  0  0
 29 30  1  0  0  0  0
 33 38  1  0  0  0  0
 34 36  1  0  0  0  0
 34 37  1  0  0  0  0
 34 35  1  0  0  0  0
 38 39  1  0  0  0  0
 38 42  2  0  0  0  0
 39 40  1  0  0  0  0
 39 41  1  0  0  0  0
 39 43  1  0  0  0  0
 43 44  1  0  0  0  0
 43 45  1  0  0  0  0
 43 46  1  0  0  0  0
 46 47  1  0  0  0  0
 46 49  2  0  0  0  0
 47 48  1  0  0  0  0
M  END
>  <name>
artesunate

>  <caco2>
-5.4

>  <logD>
-0.88

>  <rgyr>
4.0216

>  <HCPSA>
102.05

>  <fROTB>
0.155172

$$$$
Molecule-1
  MOE2002           3D

 41 41  0  0  1  0  0  0  0  0  1 V2000
   11.7500   -5.5270   -0.1180 C   0  0  0  0  0  0  0  0  0  0  0  0
   12.4850   -6.7710    0.1350 C   0  0  0  0  0  0  0  0  0  0  0  0
   12.4200   -4.3900   -0.2920 C   0  0  0  0  0  0  0  0  0  0  0  0
   10.3550   -5.5160   -0.1910 O   0  0  0  0  0  0  0  0  0  0  0  0
   13.8160   -6.7590    0.1770 C   0  0  0  0  0  0  0  0  0  0  0  0
   13.8830   -4.3780   -0.2390 C   0  0  0  0  0  0  0  0  0  0  0  0
    9.7940   -6.8180    0.0410 C   0  0  0  0  0  0  0  0  0  0  0  0
   14.5600   -5.5040   -0.0240 C   0  0  0  0  0  0  0  0  0  0  0  0
    8.2750   -6.7370   -0.1970 C   0  0  0  0  0  0  0  0  0  0  0  0
   16.0910   -5.4370    0.0030 C   0  0  0  0  0  0  0  0  0  0  0  0
    7.6040   -8.0890    0.1100 C   0  0  0  0  0  0  0  0  0  0  0  0
    7.7190   -5.7420    0.6580 O   0  0  0  0  0  0  0  0  0  0  0  0
   16.8350   -6.7720    0.0600 C   0  0  0  0  0  0  0  0  0  0  0  0
    6.1560   -7.9620   -0.1480 N   0  0  0  0  0  0  0  0  0  0  0  0
   18.2640   -6.7630    0.1060 N   0  0  0  0  0  0  0  0  0  0  0  0
   16.2470   -7.8580    0.0480 O   0  0  0  0  0  0  0  0  0  0  0  0
    5.4330   -9.1650    0.3010 C   0  0  0  0  0  0  0  0  0  0  0  0
    3.9320   -8.9870    0.0040 C   0  0  0  0  0  0  0  0  0  0  0  0
    5.9550  -10.4170   -0.4320 C   0  0  0  0  0  0  0  0  0  0  0  0
   11.9870   -7.6260    0.2760 H   0  0  0  0  0  0  0  0  0  0  0  0
   11.9210   -3.5390   -0.4590 H   0  0  0  0  0  0  0  0  0  0  0  0
   14.3140   -7.6100    0.3460 H   0  0  0  0  0  0  0  0  0  0  0  0
   14.3770   -3.5180   -0.3650 H   0  0  0  0  0  0  0  0  0  0  0  0
   10.2010   -7.4790   -0.5900 H   0  0  0  0  0  0  0  0  0  0  0  0
    9.9750   -7.1020    0.9830 H   0  0  0  0  0  0  0  0  0  0  0  0
    8.1140   -6.5050   -1.1560 H   0  0  0  0  0  0  0  0  0  0  0  0
   16.3880   -4.9590   -0.8240 H   0  0  0  0  0  0  0  0  0  0  0  0
   16.3570   -4.9080    0.8090 H   0  0  0  0  0  0  0  0  0  0  0  0
    7.9900   -8.7990   -0.4790 H   0  0  0  0  0  0  0  0  0  0  0  0
    7.7560   -8.3310    1.0680 H   0  0  0  0  0  0  0  0  0  0  0  0
    6.7320   -5.6860    0.5060 H   0  0  0  0  0  0  0  0  0  0  0  0
    5.8040   -7.1660    0.3460 H   0  0  0  0  0  0  0  0  0  0  0  0
   18.6030   -7.7040    0.1400 H   0  0  0  0  0  0  0  0  0  0  0  0
   18.5690   -6.2700    0.9220 H   0  0  0  0  0  0  0  0  0  0  0  0
    5.5800   -9.2860    1.2830 H   0  0  0  0  0  0  0  0  0  0  0  0
    3.4340   -9.8000    0.3060 H   0  0  0  0  0  0  0  0  0  0  0  0
    3.7990   -8.8610   -0.9790 H   0  0  0  0  0  0  0  0  0  0  0  0
    3.5880   -8.1850    0.4930 H   0  0  0  0  0  0  0  0  0  0  0  0
    5.4540  -11.2220   -0.1150 H   0  0  0  0  0  0  0  0  0  0  0  0
    6.9300  -10.5340   -0.2390 H   0  0  0  0  0  0  0  0  0  0  0  0
    5.8210  -10.3070   -1.4170 H   0  0  0  0  0  0  0  0  0  0  0  0
  1  3  2  0  0  0  0
  1  2  1  0  0  0  0
  1  4  1  0  0  0  0
  2 20  1  0  0  0  0
  2  5  2  0  0  0  0
  3 21  1  0  0  0  0
  3  6  1  0  0  0  0
  4  7  1  0  0  0  0
  5 22  1  0  0  0  0
  5  8  1  0  0  0  0
  6 23  1  0  0  0  0
  6  8  2  0  0  0  0
  7 24  1  0  0  0  0
  7 25  1  0  0  0  0
  7  9  1  0  0  0  0
  8 10  1  0  0  0  0
  9 26  1  0  0  0  0
  9 11  1  0  0  0  0
  9 12  1  0  0  0  0
 10 27  1  0  0  0  0
 10 28  1  0  0  0  0
 10 13  1  0  0  0  0
 11 29  1  0  0  0  0
 11 30  1  0  0  0  0
 11 14  1  0  0  0  0
 12 31  1  0  0  0  0
 13 15  1  0  0  0  0
 13 16  2  0  0  0  0
 14 32  1  0  0  0  0
 14 17  1  0  0  0  0
 15 33  1  0  0  0  0
 15 34  1  0  0  0  0
 17 35  1  0  0  0  0
 17 19  1  0  0  0  0
 17 18  1  0  0  0  0
 18 37  1  0  0  0  0
 18 36  1  0  0  0  0
 18 38  1  0  0  0  0
 19 40  1  0  0  0  0
 19 39  1  0  0  0  0
 19 41  1  0  0  0  0
M  END
>  <name>
atenolol

>  <caco2>
-6.44

>  <logD>
-1.81

>  <rgyr>
4.58382

>  <HCPSA>
86.82

>  <fROTB>
0.292683

$$$$
Molecule-1
  MOE2002           3D

 51 52  0  0  1  0  0  0  0  0  1 V2000
   -0.6060   -1.0070   -0.2440 C   0  0  0  0  0  0  0  0  0  0  0  0
    0.2790   -2.0260    0.1520 C   0  0  0  0  0  0  0  0  0  0  0  0
   -0.0820   -3.0390    0.2580 H   0  0  0  0  0  0  0  0  0  0  0  0
   -0.1150    0.3030   -0.4160 C   0  0  0  0  0  0  0  0  0  0  0  0
   -0.7600    1.0930   -0.7710 H   0  0  0  0  0  0  0  0  0  0  0  0
   -1.8940   -1.3520   -0.5770 O   0  0  0  0  0  0  0  0  0  0  0  0
    1.6300   -1.7390    0.4200 C   0  0  0  0  0  0  0  0  0  0  0  0
    2.2950   -2.5310    0.7340 H   0  0  0  0  0  0  0  0  0  0  0  0
    1.2340    0.5930   -0.1400 C   0  0  0  0  0  0  0  0  0  0  0  0
    1.5940    1.6050   -0.2580 H   0  0  0  0  0  0  0  0  0  0  0  0
   -2.8040   -0.5130    0.1290 C   0  0  0  0  0  0  0  0  0  0  0  0
   -2.9370    0.4370   -0.3900 H   0  0  0  0  0  0  0  0  0  0  0  0
   -2.4560   -0.3260    1.1480 H   0  0  0  0  0  0  0  0  0  0  0  0
    2.1150   -0.4260    0.2730 C   0  0  0  0  0  0  0  0  0  0  0  0
   -4.1540   -1.2400    0.2260 C   0  0  1  0  0  0  0  0  0  0  0  0
    3.5600   -0.1020    0.6130 C   0  0  0  0  0  0  0  0  0  0  0  0
    3.6380    0.9610    0.8460 H   0  0  0  0  0  0  0  0  0  0  0  0
    3.8390   -0.6580    1.5080 H   0  0  0  0  0  0  0  0  0  0  0  0
   -5.1360   -0.5400    1.1870 C   0  0  0  0  0  0  0  0  0  0  0  0
   -6.0000   -1.1710    1.3890 H   0  0  0  0  0  0  0  0  0  0  0  0
   -4.5990   -0.4350    2.1310 H   0  0  0  0  0  0  0  0  0  0  0  0
   -4.6890   -1.4750   -1.0580 O   0  0  0  0  0  0  0  0  0  0  0  0
   -4.5910   -0.6760   -1.5810 H   0  0  0  0  0  0  0  0  0  0  0  0
    4.5730   -0.4230   -0.4910 C   0  0  0  0  0  0  0  0  0  0  0  0
    4.5420   -1.4910   -0.7080 H   0  0  0  0  0  0  0  0  0  0  0  0
    4.3140    0.1390   -1.3890 H   0  0  0  0  0  0  0  0  0  0  0  0
   -5.5550    0.8240    0.7750 N   0  0  0  0  0  0  0  0  0  0  0  0
   -4.8040    1.2870    0.5090 H   0  0  0  0  0  0  0  0  0  0  0  0
    5.8690   -0.0550   -0.0470 O   0  0  0  0  0  0  0  0  0  0  0  0
   -6.5620    0.8650   -0.3180 C   0  0  0  0  0  0  0  0  0  0  0  0
   -6.1790    0.4210   -1.2330 H   0  0  0  0  0  0  0  0  0  0  0  0
    6.8880   -0.3380   -0.9930 C   0  0  0  0  0  0  0  0  0  0  0  0
    6.6550    0.1420   -1.9440 H   0  0  0  0  0  0  0  0  0  0  0  0
    6.9530   -1.4160   -1.1470 H   0  0  0  0  0  0  0  0  0  0  0  0
   -7.8690    0.1650    0.0860 C   0  0  0  0  0  0  0  0  0  0  0  0
   -8.6410    0.3970   -0.6480 H   0  0  0  0  0  0  0  0  0  0  0  0
   -7.7430   -0.9180    0.1000 H   0  0  0  0  0  0  0  0  0  0  0  0
   -8.1990    0.5140    1.0670 H   0  0  0  0  0  0  0  0  0  0  0  0
   -6.8720    2.3350   -0.6250 C   0  0  0  0  0  0  0  0  0  0  0  0
   -5.9600    2.8420   -0.9420 H   0  0  0  0  0  0  0  0  0  0  0  0
   -7.6100    2.4050   -1.4260 H   0  0  0  0  0  0  0  0  0  0  0  0
   -7.2640    2.8270    0.2670 H   0  0  0  0  0  0  0  0  0  0  0  0
    8.2590    0.1720   -0.5270 C   0  0  0  0  0  0  0  0  0  0  0  0
    9.1270    0.0020   -1.1660 H   0  0  0  0  0  0  0  0  0  0  0  0
    8.5570    0.2130    0.9720 C   0  0  0  0  0  0  0  0  0  0  0  0
    9.6010    0.0660    1.2510 H   0  0  0  0  0  0  0  0  0  0  0  0
    7.7720   -0.1140    1.6520 H   0  0  0  0  0  0  0  0  0  0  0  0
    8.2750    1.5100    0.2110 C   0  0  0  0  0  0  0  0  0  0  0  0
    7.3150    1.9750    0.4340 H   0  0  0  0  0  0  0  0  0  0  0  0
    9.1490    2.1380    0.0400 H   0  0  0  0  0  0  0  0  0  0  0  0
   -3.9540   -2.2190    0.6620 H   0  0  0  0  0  0  0  0  0  0  0  0
  1  4  1  0  0  0  0
  1  2  2  0  0  0  0
  1  6  1  0  0  0  0
  2  3  1  0  0  0  0
  2  7  1  0  0  0  0
  4  5  1  0  0  0  0
  4  9  2  0  0  0  0
  6 11  1  0  0  0  0
  7  8  1  0  0  0  0
  7 14  2  0  0  0  0
  9 10  1  0  0  0  0
  9 14  1  0  0  0  0
 11 12  1  0  0  0  0
 11 13  1  0  0  0  0
 11 15  1  0  0  0  0
 14 16  1  0  0  0  0
 15 51  1  0  0  0  0
 15 19  1  0  0  0  0
 15 22  1  0  0  0  0
 16 17  1  0  0  0  0
 16 18  1  0  0  0  0
 16 24  1  0  0  0  0
 19 20  1  0  0  0  0
 19 21  1  0  0  0  0
 19 27  1  0  0  0  0
 22 23  1  0  0  0  0
 24 25  1  0  0  0  0
 24 26  1  0  0  0  0
 24 29  1  0  0  0  0
 27 28  1  0  0  0  0
 27 30  1  0  0  0  0
 29 32  1  0  0  0  0
 30 31  1  0  0  0  0
 30 39  1  0  0  0  0
 30 35  1  0  0  0  0
 32 33  1  0  0  0  0
 32 34  1  0  0  0  0
 32 43  1  0  0  0  0
 35 37  1  0  0  0  0
 35 38  1  0  0  0  0
 35 36  1  0  0  0  0
 39 41  1  0  0  0  0
 39 42  1  0  0  0  0
 39 40  1  0  0  0  0
 43 44  1  0  0  0  0
 43 48  1  0  0  0  0
 43 45  1  0  0  0  0
 45 46  1  0  0  0  0
 45 47  1  0  0  0  0
 45 48  1  0  0  0  0
 48 50  1  0  0  0  0
 48 49  1  0  0  0  0
M  END
>  <name>
betazolol

>  <caco2>
-4.81

>  <logD>
0.28

>  <rgyr>
5.41146

>  <HCPSA>
43.02

>  <fROTB>
0.269231

$$$$
Molecule-1
  MOE2002           3D

 60 62  0  0  1  0  0  0  0  0  1 V2000
   -0.0050    0.3730   -0.3120 C   0  0  0  0  0  0  0  0  0  0  0  0
    0.6210    0.7280    0.8980 C   0  0  0  0  0  0  0  0  0  0  0  0
    0.0870    1.3150    1.6320 H   0  0  0  0  0  0  0  0  0  0  0  0
    0.7080   -0.3660   -1.2740 C   0  0  0  0  0  0  0  0  0  0  0  0
    0.2400   -0.6270   -2.2130 H   0  0  0  0  0  0  0  0  0  0  0  0
   -1.2780    0.7950   -0.5910 O   0  0  0  0  0  0  0  0  0  0  0  0
    1.9470    0.3340    1.1500 C   0  0  0  0  0  0  0  0  0  0  0  0
    2.4220    0.6200    2.0780 H   0  0  0  0  0  0  0  0  0  0  0  0
    2.0330   -0.7630   -1.0200 C   0  0  0  0  0  0  0  0  0  0  0  0
    2.5730   -1.3260   -1.7670 H   0  0  0  0  0  0  0  0  0  0  0  0
   -2.1660   -0.1480   -0.0040 C   0  0  0  0  0  0  0  0  0  0  0  0
   -2.0940   -0.1100    1.0850 H   0  0  0  0  0  0  0  0  0  0  0  0
   -1.9090   -1.1520   -0.3440 H   0  0  0  0  0  0  0  0  0  0  0  0
    2.6620   -0.4060    0.1870 C   0  0  0  0  0  0  0  0  0  0  0  0
   -3.6110    0.1590   -0.4250 C   0  0  1  0  0  0  0  0  0  0  0  0
    4.1230   -0.7540    0.4180 C   0  0  0  0  0  0  0  0  0  0  0  0
    4.2950   -0.8450    1.4920 H   0  0  0  0  0  0  0  0  0  0  0  0
    4.3360   -1.7210   -0.0390 H   0  0  0  0  0  0  0  0  0  0  0  0
   -4.5920   -0.8330    0.2250 C   0  0  0  0  0  0  0  0  0  0  0  0
   -4.4530   -0.8060    1.3060 H   0  0  0  0  0  0  0  0  0  0  0  0
   -5.6090   -0.5310   -0.0120 H   0  0  0  0  0  0  0  0  0  0  0  0
   -3.9250    1.4780    0.0000 O   0  0  0  0  0  0  0  0  0  0  0  0
    5.1060    0.2800   -0.1450 C   0  0  0  0  0  0  0  0  0  0  0  0
    5.0260    0.2920   -1.2330 H   0  0  0  0  0  0  0  0  0  0  0  0
    4.8440    1.2620    0.2510 H   0  0  0  0  0  0  0  0  0  0  0  0
   -4.3570   -2.2040   -0.2790 N   0  0  0  0  0  0  0  0  0  0  0  0
   -3.4860   -2.4170   -0.0710 H   0  0  0  0  0  0  0  0  0  0  0  0
    6.4320   -0.0450    0.2420 O   0  0  0  0  0  0  0  0  0  0  0  0
   -5.2100   -3.1740    0.4490 C   0  0  0  0  0  0  0  0  0  0  0  0
   -5.0430   -3.0780    1.5230 H   0  0  0  0  0  0  0  0  0  0  0  0
    7.3880    0.8740   -0.2590 C   0  0  0  0  0  0  0  0  0  0  0  0
    7.1310    1.8890    0.0370 H   0  0  0  0  0  0  0  0  0  0  0  0
    7.4230    0.8190   -1.3470 H   0  0  0  0  0  0  0  0  0  0  0  0
   -6.7010   -2.9640    0.1430 C   0  0  0  0  0  0  0  0  0  0  0  0
   -6.8630   -2.9320   -0.9350 H   0  0  0  0  0  0  0  0  0  0  0  0
   -7.2780   -3.7890    0.5620 H   0  0  0  0  0  0  0  0  0  0  0  0
   -7.0680   -2.0430    0.5940 H   0  0  0  0  0  0  0  0  0  0  0  0
   -4.8040   -4.5920    0.0360 C   0  0  0  0  0  0  0  0  0  0  0  0
   -5.3890   -5.3220    0.5960 H   0  0  0  0  0  0  0  0  0  0  0  0
   -4.9790   -4.7380   -1.0310 H   0  0  0  0  0  0  0  0  0  0  0  0
   -3.7470   -4.7520    0.2520 H   0  0  0  0  0  0  0  0  0  0  0  0
    8.7570    0.5360    0.3390 C   0  0  0  0  0  0  0  0  0  0  0  0
    8.8780    0.5360    1.4200 H   0  0  0  0  0  0  0  0  0  0  0  0
    9.6400   -0.4500   -0.4190 C   0  0  0  0  0  0  0  0  0  0  0  0
    9.2390   -0.8420   -1.3530 H   0  0  0  0  0  0  0  0  0  0  0  0
   10.3060   -1.0620    0.1880 H   0  0  0  0  0  0  0  0  0  0  0  0
    9.9720    1.0410   -0.4330 C   0  0  0  0  0  0  0  0  0  0  0  0
   10.8190    1.3430    0.1820 H   0  0  0  0  0  0  0  0  0  0  0  0
    9.7650    1.5650   -1.3650 H   0  0  0  0  0  0  0  0  0  0  0  0
   -3.6760    0.0910   -1.5130 H   0  0  0  0  0  0  0  0  0  0  0  0
   -4.9960    2.1330   -0.4040 C   0  0  0  0  0  0  0  0  0  0  0  0
   -5.3680    3.4540    0.2620 C   0  0  0  0  0  0  0  0  0  0  0  0
   -6.3780    3.6110    0.6370 H   0  0  0  0  0  0  0  0  0  0  0  0
   -4.2470    4.1930    0.9990 C   0  0  0  0  0  0  0  0  0  0  0  0
   -3.2490    3.7550    0.9930 H   0  0  0  0  0  0  0  0  0  0  0  0
   -4.5490    4.8280    1.8320 H   0  0  0  0  0  0  0  0  0  0  0  0
   -4.7180    4.6860   -0.3660 C   0  0  0  0  0  0  0  0  0  0  0  0
   -5.3080    5.6010   -0.3490 H   0  0  0  0  0  0  0  0  0  0  0  0
   -4.0230    4.5050   -1.1870 H   0  0  0  0  0  0  0  0  0  0  0  0
   -5.6940    1.6950   -1.3180 O   0  0  0  0  0  0  0  0  0  0  0  0
  1  2  1  0  0  0  0
  1  4  2  0  0  0  0
  1  6  1  0  0  0  0
  2  3  1  0  0  0  0
  2  7  2  0  0  0  0
  4  5  1  0  0  0  0
  4  9  1  0  0  0  0
  6 11  1  0  0  0  0
  7  8  1  0  0  0  0
  7 14  1  0  0  0  0
  9 10  1  0  0  0  0
  9 14  2  0  0  0  0
 11 12  1  0  0  0  0
 11 13  1  0  0  0  0
 11 15  1  0  0  0  0
 14 16  1  0  0  0  0
 15 50  1  0  0  0  0
 15 19  1  0  0  0  0
 15 22  1  0  0  0  0
 16 17  1  0  0  0  0
 16 18  1  0  0  0  0
 16 23  1  0  0  0  0
 19 20  1  0  0  0  0
 19 21  1  0  0  0  0
 19 26  1  0  0  0  0
 22 51  1  0  0  0  0
 23 24  1  0  0  0  0
 23 25  1  0  0  0  0
 23 28  1  0  0  0  0
 26 27  1  0  0  0  0
 26 29  1  0  0  0  0
 28 31  1  0  0  0  0
 29 30  1  0  0  0  0
 29 34  1  0  0  0  0
 29 38  1  0  0  0  0
 31 32  1  0  0  0  0
 31 33  1  0  0  0  0
 31 42  1  0  0  0  0
 34 36  1  0  0  0  0
 34 37  1  0  0  0  0
 34 35  1  0  0  0  0
 38 40  1  0  0  0  0
 38 41  1  0  0  0  0
 38 39  1  0  0  0  0
 42 43  1  0  0  0  0
 42 44  1  0  0  0  0
 42 47  1  0  0  0  0
 44 45  1  0  0  0  0
 44 46  1  0  0  0  0
 44 47  1  0  0  0  0
 47 49  1  0  0  0  0
 47 48  1  0  0  0  0
 51 52  1  0  0  0  0
 51 60  2  0  0  0  0
 52 53  1  0  0  0  0
 52 57  1  0  0  0  0
 52 54  1  0  0  0  0
 54 55  1  0  0  0  0
 54 56  1  0  0  0  0
 54 57  1  0  0  0  0
 57 59  1  0  0  0  0
 57 58  1  0  0  0  0
M  END
>  <name>
betazolol_ester

>  <caco2>
-4.52

>  <logD>
0.63

>  <rgyr>
5.64279

>  <HCPSA>
47.14

>  <fROTB>
0.258065

$$$$
Molecule-1
  MOE2002           3D

 52 55  0  0  1  0  0  0  0  0  1 V2000
    6.8190   -8.4830    1.0870 C   0  0  0  0  0  0  0  0  0  0  0  0
    6.7650   -9.8090    1.1340 C   0  0  0  0  0  0  0  0  0  0  0  0
    7.8200  -10.5960    0.5160 C   0  0  0  0  0  0  0  0  0  0  0  0
    8.8450   -9.9960   -0.0860 C   0  0  0  0  0  0  0  0  0  0  0  0
    8.9310   -8.5120   -0.1400 C   0  0  0  0  0  0  0  0  0  0  0  0
    7.9440   -7.8160    0.4310 C   0  0  0  0  0  0  0  0  0  0  0  0
    9.8830  -10.8380   -0.7740 C   0  0  0  0  0  0  0  0  0  0  0  0
   11.2240  -10.1170   -1.1990 C   0  0  0  0  0  0  0  0  0  0  0  0
   12.1730   -9.8940    0.0190 N   0  0  0  0  0  0  0  0  0  0  0  0
   11.6320   -8.8800    0.9720 C   0  0  0  0  0  0  0  0  0  0  0  0
   11.2620   -7.5430    0.2400 C   0  0  0  0  0  0  0  0  0  0  0  0
   10.1660   -7.8090   -0.8590 C   0  0  0  0  0  0  0  0  0  0  0  0
   10.8130   -8.7600   -1.9550 C   0  0  0  0  0  0  0  0  0  0  0  0
    9.8290   -6.4190   -1.5550 C   0  0  0  0  0  0  0  0  0  0  0  0
    9.4280   -5.2540   -0.5990 C   0  0  0  0  0  0  0  0  0  0  0  0
    9.8270   -9.0710   -3.1170 C   0  0  0  0  0  0  0  0  0  0  0  0
   12.0000   -7.9880   -2.6180 C   0  0  0  0  0  0  0  0  0  0  0  0
   13.5870   -9.5890   -0.3570 C   0  0  0  0  0  0  0  0  0  0  0  0
   14.4850   -9.4900    0.8810 C   0  0  0  0  0  0  0  0  0  0  0  0
   15.8340   -9.8890    0.1640 C   0  0  0  0  0  0  0  0  0  0  0  0
   15.7940   -8.6090    0.8640 C   0  0  0  0  0  0  0  0  0  0  0  0
   14.3880  -10.6070    1.7540 O   0  0  0  0  0  0  0  0  0  0  0  0
    5.8030   -7.7280    1.6590 O   0  0  0  0  0  0  0  0  0  0  0  0
    6.0010  -10.2650    1.5920 H   0  0  0  0  0  0  0  0  0  0  0  0
    7.7760  -11.5940    0.5420 H   0  0  0  0  0  0  0  0  0  0  0  0
    7.9750   -6.8160    0.4090 H   0  0  0  0  0  0  0  0  0  0  0  0
   10.1250  -11.5840   -0.1540 H   0  0  0  0  0  0  0  0  0  0  0  0
    9.4660  -11.2130   -1.6020 H   0  0  0  0  0  0  0  0  0  0  0  0
   11.7300  -10.8150   -1.8780 H   0  0  0  0  0  0  0  0  0  0  0  0
   10.8120   -9.2490    1.4080 H   0  0  0  0  0  0  0  0  0  0  0  0
   12.3230   -8.6880    1.6690 H   0  0  0  0  0  0  0  0  0  0  0  0
   10.9070   -6.8880    0.9070 H   0  0  0  0  0  0  0  0  0  0  0  0
   12.0800   -7.1660   -0.1950 H   0  0  0  0  0  0  0  0  0  0  0  0
   10.6380   -6.1300   -2.0670 H   0  0  0  0  0  0  0  0  0  0  0  0
    9.0700   -6.5700   -2.1880 H   0  0  0  0  0  0  0  0  0  0  0  0
    9.2390   -4.4320   -1.1360 H   0  0  0  0  0  0  0  0  0  0  0  0
   10.1780   -5.0700    0.0370 H   0  0  0  0  0  0  0  0  0  0  0  0
    8.6110   -5.5110   -0.0840 H   0  0  0  0  0  0  0  0  0  0  0  0
   10.2730   -9.6700   -3.7820 H   0  0  0  0  0  0  0  0  0  0  0  0
    9.5590   -8.2180   -3.5650 H   0  0  0  0  0  0  0  0  0  0  0  0
    9.0140   -9.5250   -2.7530 H   0  0  0  0  0  0  0  0  0  0  0  0
   12.4260   -8.5650   -3.3140 H   0  0  0  0  0  0  0  0  0  0  0  0
   12.6760   -7.7530   -1.9200 H   0  0  0  0  0  0  0  0  0  0  0  0
   11.6560   -7.1510   -3.0450 H   0  0  0  0  0  0  0  0  0  0  0  0
   13.9300  -10.3160   -0.9510 H   0  0  0  0  0  0  0  0  0  0  0  0
   13.6130   -8.7170   -0.8480 H   0  0  0  0  0  0  0  0  0  0  0  0
   16.3860  -10.6360    0.5320 H   0  0  0  0  0  0  0  0  0  0  0  0
   15.8760   -9.9040   -0.8350 H   0  0  0  0  0  0  0  0  0  0  0  0
   15.8100   -7.7590    0.3380 H   0  0  0  0  0  0  0  0  0  0  0  0
   16.3200   -8.4910    1.7060 H   0  0  0  0  0  0  0  0  0  0  0  0
   14.9630  -10.4510    2.5410 H   0  0  0  0  0  0  0  0  0  0  0  0
    5.9950   -6.7660    1.5300 H   0  0  0  0  0  0  0  0  0  0  0  0
  1  2  1  0  0  0  0
  1  6  2  0  0  0  0
  1 23  1  0  0  0  0
  2 24  1  0  0  0  0
  2  3  2  0  0  0  0
  3 25  1  0  0  0  0
  3  4  1  0  0  0  0
  4  7  1  0  0  0  0
  4  5  2  0  0  0  0
  5  6  1  0  0  0  0
  5 12  1  0  0  0  0
  6 26  1  0  0  0  0
  7 27  1  0  0  0  0
  7 28  1  0  0  0  0
  7  8  1  0  0  0  0
  8 29  1  0  0  0  0
  8 13  1  0  0  0  0
  8  9  1  0  0  0  0
  9 10  1  0  0  0  0
  9 18  1  0  0  0  0
 10 30  1  0  0  0  0
 10 31  1  0  0  0  0
 10 11  1  0  0  0  0
 11 32  1  0  0  0  0
 11 33  1  0  0  0  0
 11 12  1  0  0  0  0
 12 14  1  0  0  0  0
 12 13  1  0  0  0  0
 13 16  1  0  0  0  0
 13 17  1  0  0  0  0
 14 34  1  0  0  0  0
 14 35  1  0  0  0  0
 14 15  1  0  0  0  0
 15 37  1  0  0  0  0
 15 36  1  0  0  0  0
 15 38  1  0  0  0  0
 16 40  1  0  0  0  0
 16 39  1  0  0  0  0
 16 41  1  0  0  0  0
 17 43  1  0  0  0  0
 17 42  1  0  0  0  0
 17 44  1  0  0  0  0
 18 45  1  0  0  0  0
 18 46  1  0  0  0  0
 18 19  1  0  0  0  0
 19 21  1  0  0  0  0
 19 20  1  0  0  0  0
 19 22  1  0  0  0  0
 20 47  1  0  0  0  0
 20 48  1  0  0  0  0
 20 21  1  0  0  0  0
 21 49  1  0  0  0  0
 21 50  1  0  0  0  0
 22 51  1  0  0  0  0
 23 52  1  0  0  0  0
M  END
>  <name>
bremazocine

>  <caco2>
-5.1

>  <logD>
1.66

>  <rgyr>
3.42809

>  <HCPSA>
49.56

>  <fROTB>
0.145455

$$$$
Molecule-1
  MOE2002           3D

 24 25  0  0  0  0  0  0  0  0  1 V2000
    0.8160   -0.1880   -0.0020 C   0  0  0  0  0  0  0  0  0  0  0  0
    0.3460    1.0860   -0.0120 C   0  0  0  0  0  0  0  0  0  0  0  0
   -0.0550   -1.3100    0.0080 C   0  0  0  0  0  0  0  0  0  0  0  0
    2.1860   -0.1320    0.0000 N   0  0  0  0  0  0  0  0  0  0  0  0
   -0.9900    1.3670   -0.0070 N   0  0  0  0  0  0  0  0  0  0  0  0
    1.3970    1.9950   -0.0130 N   0  0  0  0  0  0  0  0  0  0  0  0
   -1.4240   -1.0110   -0.0110 N   0  0  0  0  0  0  0  0  0  0  0  0
    0.3060   -2.4860    0.0320 O   0  0  0  0  0  0  0  0  0  0  0  0
    2.4560    1.2210   -0.0100 C   0  0  0  0  0  0  0  0  0  0  0  0
    3.4610    1.6140   -0.0100 H   0  0  0  0  0  0  0  0  0  0  0  0
    3.1210   -1.2760    0.0210 C   0  0  0  0  0  0  0  0  0  0  0  0
    2.9050   -1.9350   -0.8230 H   0  0  0  0  0  0  0  0  0  0  0  0
    4.1490   -0.9170   -0.0580 H   0  0  0  0  0  0  0  0  0  0  0  0
    3.0010   -1.8260    0.9570 H   0  0  0  0  0  0  0  0  0  0  0  0
   -1.8820    0.3170    0.0070 C   0  0  0  0  0  0  0  0  0  0  0  0
   -1.4510    2.7680    0.0170 C   0  0  0  0  0  0  0  0  0  0  0  0
   -2.4520    2.8710   -0.4030 H   0  0  0  0  0  0  0  0  0  0  0  0
   -1.4590    3.1240    1.0480 H   0  0  0  0  0  0  0  0  0  0  0  0
   -0.7840    3.3980   -0.5720 H   0  0  0  0  0  0  0  0  0  0  0  0
   -2.4360   -2.1030   -0.0460 C   0  0  0  0  0  0  0  0  0  0  0  0
   -1.9960   -3.0900   -0.1820 H   0  0  0  0  0  0  0  0  0  0  0  0
   -2.9980   -2.1030    0.8890 H   0  0  0  0  0  0  0  0  0  0  0  0
   -3.1260   -1.9310   -0.8730 H   0  0  0  0  0  0  0  0  0  0  0  0
   -3.0910    0.5460    0.0400 O   0  0  0  0  0  0  0  0  0  0  0  0
  1  2  2  0  0  0  0
  1  3  1  0  0  0  0
  1  4  1  0  0  0  0
  2  6  1  0  0  0  0
  2  5  1  0  0  0  0
  3  7  1  0  0  0  0
  3  8  2  0  0  0  0
  4 11  1  0  0  0  0
  4  9  1  0  0  0  0
  5 16  1  0  0  0  0
  5 15  1  0  0  0  0
  6  9  2  0  0  0  0
  7 20  1  0  0  0  0
  7 15  1  0  0  0  0
  9 10  1  0  0  0  0
 11 13  1  0  0  0  0
 11 14  1  0  0  0  0
 11 12  1  0  0  0  0
 15 24  2  0  0  0  0
 16 18  1  0  0  0  0
 16 19  1  0  0  0  0
 16 17  1  0  0  0  0
 20 22  1  0  0  0  0
 20 23  1  0  0  0  0
 20 21  1  0  0  0  0
M  END
>  <name>
caffeine

>  <caco2>
-4.41

>  <logD>
0.02

>  <rgyr>
2.47365

>  <HCPSA>
45.55

>  <fROTB>
0.12

$$$$
Molecule-1
  MOE2002           3D

 32 32  0  0  1  0  0  0  0  0  1 V2000
    0.7930    0.3450    0.7510 C   0  0  0  0  0  0  0  0  0  0  0  0
   -0.5200    1.0270    1.1090 C   0  0  0  0  0  0  0  0  0  0  0  0
    1.8820    1.0860    0.2570 C   0  0  0  0  0  0  0  0  0  0  0  0
    1.8030    2.1540    0.1180 H   0  0  0  0  0  0  0  0  0  0  0  0
    0.9200   -1.0460    0.9050 C   0  0  0  0  0  0  0  0  0  0  0  0
    0.0880   -1.6300    1.2740 H   0  0  0  0  0  0  0  0  0  0  0  0
   -1.5410    1.1290   -0.0420 C   0  0  0  0  0  0  0  0  0  0  0  0
   -0.2630    2.3020    1.6630 O   0  0  0  0  0  0  0  0  0  0  0  0
   -1.0990    2.6960    1.9230 H   0  0  0  0  0  0  0  0  0  0  0  0
    3.0870    0.4430   -0.0720 C   0  0  0  0  0  0  0  0  0  0  0  0
    3.8970    1.0540   -0.4460 H   0  0  0  0  0  0  0  0  0  0  0  0
    2.1260   -1.6910    0.5800 C   0  0  0  0  0  0  0  0  0  0  0  0
    2.1770   -2.7610    0.7190 H   0  0  0  0  0  0  0  0  0  0  0  0
   -1.9490   -0.2070   -0.4550 N   0  0  0  0  0  0  0  0  0  0  0  0
   -1.4710   -0.6100   -1.2480 H   0  0  0  0  0  0  0  0  0  0  0  0
   -1.0140    1.8780   -1.2740 C   0  0  0  0  0  0  0  0  0  0  0  0
   -0.1410    1.3700   -1.6880 H   0  0  0  0  0  0  0  0  0  0  0  0
   -1.7960    1.8970   -2.0360 H   0  0  0  0  0  0  0  0  0  0  0  0
    3.2290   -0.9550    0.0880 C   0  0  0  0  0  0  0  0  0  0  0  0
   -2.9000   -0.9270    0.1540 C   0  0  0  0  0  0  0  0  0  0  0  0
   -0.6790    3.2130   -0.9590 O   0  0  0  0  0  0  0  0  0  0  0  0
   -0.4100    3.6600   -1.7660 H   0  0  0  0  0  0  0  0  0  0  0  0
    4.3960   -1.5750   -0.2230 N   0  3  0  0  0  0  0  0  0  0  0  0
   -3.1860   -2.3110   -0.4280 C   0  0  0  0  0  0  0  0  0  0  0  0
   -2.4160   -2.5850   -1.1520 H   0  0  0  0  0  0  0  0  0  0  0  0
   -3.5430   -0.5130    1.1180 O   0  0  0  0  0  0  0  0  0  0  0  0
    5.3740   -0.9240   -0.6630 O   0  0  0  0  0  0  0  0  0  0  0  0
    4.5280   -2.8140   -0.0740 O   0  5  0  0  0  0  0  0  0  0  0  0
   -3.1970   -3.5300    0.8780 Cl  0  0  0  0  0  0  0  0  0  0  0  0
   -4.7740   -2.2990   -1.2430 Cl  0  0  0  0  0  0  0  0  0  0  0  0
   -0.9850    0.4540    1.9110 H   0  0  0  0  0  0  0  0  0  0  0  0
   -2.4160    1.6710    0.3210 H   0  0  0  0  0  0  0  0  0  0  0  0
  1  3  2  0  0  0  0
  1  5  1  0  0  0  0
  1  2  1  0  0  0  0
  2 31  1  0  0  0  0
  2  7  1  0  0  0  0
  2  8  1  0  0  0  0
  3  4  1  0  0  0  0
  3 10  1  0  0  0  0
  5  6  1  0  0  0  0
  5 12  2  0  0  0  0
  7 32  1  0  0  0  0
  7 16  1  0  0  0  0
  7 14  1  0  0  0  0
  8  9  1  0  0  0  0
 10 11  1  0  0  0  0
 10 19  2  0  0  0  0
 12 13  1  0  0  0  0
 12 19  1  0  0  0  0
 14 15  1  0  0  0  0
 14 20  1  0  0  0  0
 16 17  1  0  0  0  0
 16 18  1  0  0  0  0
 16 21  1  0  0  0  0
 19 23  1  0  0  0  0
 20 24  1  0  0  0  0
 20 26  2  0  0  0  0
 21 22  1  0  0  0  0
 23 28  1  0  0  0  0
 23 27  2  0  0  0  0
 24 25  1  0  0  0  0
 24 29  1  0  0  0  0
 24 30  1  0  0  0  0
M  CHG  1  23   1
M  CHG  1  28  -1
M  END
>  <name>
chloramphenicol

>  <caco2>
-4.69

>  <logD>
1.14

>  <rgyr>
3.75083

>  <HCPSA>
113.73

>  <fROTB>
0.28125

$$$$
Molecule-1
  MOE2002           3D

 23 24  0  0  0  0  0  0  0  0  1 V2000
    0.9820    0.2310   -0.1250 C   0  0  0  0  0  0  0  0  0  0  0  0
    1.1050   -1.1700   -0.1370 C   0  0  0  0  0  0  0  0  0  0  0  0
   -0.2840    0.8370   -0.1250 C   0  0  0  0  0  0  0  0  0  0  0  0
   -0.3520    1.9150   -0.1210 H   0  0  0  0  0  0  0  0  0  0  0  0
    2.4530    1.2150   -0.1020 S   0  0  0  0  0  0  0  0  0  0  0  0
   -0.0580   -1.9600   -0.1220 C   0  0  0  0  0  0  0  0  0  0  0  0
    0.0280   -3.0380   -0.1180 H   0  0  0  0  0  0  0  0  0  0  0  0
    2.3060   -1.7870   -0.1750 N   0  0  0  0  0  0  0  0  0  0  0  0
   -1.4480    0.0470   -0.1390 C   0  0  0  0  0  0  0  0  0  0  0  0
    3.7510    0.1540   -0.1810 N   0  0  0  0  0  0  0  0  0  0  0  0
    4.5810    0.4750   -0.2010 H   0  0  0  0  0  0  0  0  0  0  0  0
    2.5160    1.9790    1.1170 O   0  0  0  0  0  0  0  0  0  0  0  0
    2.4720    2.1020   -1.2370 O   0  0  0  0  0  0  0  0  0  0  0  0
   -1.3310   -1.3610   -0.1200 C   0  0  0  0  0  0  0  0  0  0  0  0
    3.5460   -1.1970   -0.2060 C   0  0  0  0  0  0  0  0  0  0  0  0
    4.3270   -1.7770   -0.2450 H   0  0  0  0  0  0  0  0  0  0  0  0
   -3.0510    0.8510   -0.2040 S   0  0  0  0  0  0  0  0  0  0  0  0
   -2.7470   -2.4020   -0.1090 Cl  0  0  0  0  0  0  0  0  0  0  0  0
   -3.9350    0.4650    1.1760 N   0  0  0  0  0  0  0  0  0  0  0  0
   -3.4770    0.8150    1.8940 H   0  0  0  0  0  0  0  0  0  0  0  0
   -4.7340    0.9190    1.1180 H   0  0  0  0  0  0  0  0  0  0  0  0
   -3.7670    0.4070   -1.3720 O   0  0  0  0  0  0  0  0  0  0  0  0
   -2.8830    2.2800   -0.2680 O   0  0  0  0  0  0  0  0  0  0  0  0
  1  3  1  0  0  0  0
  1  2  2  0  0  0  0
  1  5  1  0  0  0  0
  2  6  1  0  0  0  0
  2  8  1  0  0  0  0
  3  4  1  0  0  0  0
  3  9  2  0  0  0  0
  5 10  1  0  0  0  0
  5 13  2  0  0  0  0
  5 12  2  0  0  0  0
  6  7  1  0  0  0  0
  6 14  2  0  0  0  0
  8 15  2  0  0  0  0
  9 14  1  0  0  0  0
  9 17  1  0  0  0  0
 10 11  1  0  0  0  0
 10 15  1  0  0  0  0
 14 18  1  0  0  0  0
 15 16  1  0  0  0  0
 17 19  1  0  0  0  0
 17 22  2  0  0  0  0
 17 23  2  0  0  0  0
 19 21  1  0  0  0  0
 19 20  1  0  0  0  0
M  END
>  <name>
chlorothiazide

>  <caco2>
-6.72

>  <logD>
-1.15

>  <rgyr>
3.10589

>  <HCPSA>
138.76

>  <fROTB>
0.0833333

$$$$
Molecule-1
  MOE2002           3D

 40 42  0  0  0  0  0  0  0  0  1 V2000
   -1.0470    0.1590   -0.2850 N   0  0  0  0  0  0  0  0  0  0  0  0
   -2.2670   -0.4090   -0.0600 C   0  0  0  0  0  0  0  0  0  0  0  0
   -1.1100    1.5230   -0.3250 C   0  0  0  0  0  0  0  0  0  0  0  0
    0.1310   -0.6200   -0.7330 C   0  0  0  0  0  0  0  0  0  0  0  0
    0.3400   -0.4470   -1.7890 H   0  0  0  0  0  0  0  0  0  0  0  0
   -0.0490   -1.6870   -0.6060 H   0  0  0  0  0  0  0  0  0  0  0  0
   -3.1530    0.0710    0.9340 C   0  0  0  0  0  0  0  0  0  0  0  0
   -2.6380   -1.5620   -0.7880 C   0  0  0  0  0  0  0  0  0  0  0  0
   -2.0270   -1.9180   -1.6050 H   0  0  0  0  0  0  0  0  0  0  0  0
   -1.8970    2.2690    0.5810 C   0  0  0  0  0  0  0  0  0  0  0  0
   -0.3320    2.2320   -1.2700 C   0  0  0  0  0  0  0  0  0  0  0  0
    0.2970    1.7200   -1.9780 H   0  0  0  0  0  0  0  0  0  0  0  0
    1.3630   -0.3160    0.1310 C   0  0  0  0  0  0  0  0  0  0  0  0
    1.1190   -0.5920    1.1570 H   0  0  0  0  0  0  0  0  0  0  0  0
    1.5910    0.7490    0.0980 H   0  0  0  0  0  0  0  0  0  0  0  0
   -2.6930    1.4540    1.9360 S   0  0  0  0  0  0  0  0  0  0  0  0
   -4.3260   -0.6340    1.2530 C   0  0  0  0  0  0  0  0  0  0  0  0
   -4.9650   -0.2920    2.0550 H   0  0  0  0  0  0  0  0  0  0  0  0
   -3.8320   -2.2450   -0.4950 C   0  0  0  0  0  0  0  0  0  0  0  0
   -1.9190    3.6750    0.5270 C   0  0  0  0  0  0  0  0  0  0  0  0
   -2.5030    4.2350    1.2410 H   0  0  0  0  0  0  0  0  0  0  0  0
   -0.3910    3.6350   -1.3530 C   0  0  0  0  0  0  0  0  0  0  0  0
    0.1850    4.1570   -2.1020 H   0  0  0  0  0  0  0  0  0  0  0  0
    2.5840   -1.0970   -0.3810 C   0  0  0  0  0  0  0  0  0  0  0  0
    2.3820   -2.1720   -0.4000 H   0  0  0  0  0  0  0  0  0  0  0  0
    2.7520   -0.7530   -1.4020 H   0  0  0  0  0  0  0  0  0  0  0  0
   -4.6710   -1.7870    0.5340 C   0  0  0  0  0  0  0  0  0  0  0  0
   -5.5790   -2.3190    0.7790 H   0  0  0  0  0  0  0  0  0  0  0  0
   -4.2720   -3.6740   -1.4120 Cl  0  0  0  0  0  0  0  0  0  0  0  0
   -1.1900    4.3590   -0.4570 C   0  0  0  0  0  0  0  0  0  0  0  0
   -1.2300    5.4380   -0.5110 H   0  0  0  0  0  0  0  0  0  0  0  0
    3.8090   -0.8100    0.4130 N   0  0  0  0  0  0  0  0  0  0  0  0
    4.9650   -1.4090   -0.2920 C   0  0  0  0  0  0  0  0  0  0  0  0
    5.0830   -0.9390   -1.2710 H   0  0  0  0  0  0  0  0  0  0  0  0
    5.8760   -1.2360    0.2840 H   0  0  0  0  0  0  0  0  0  0  0  0
    4.8200   -2.4850   -0.4200 H   0  0  0  0  0  0  0  0  0  0  0  0
    3.7110   -1.4490    1.7470 C   0  0  0  0  0  0  0  0  0  0  0  0
    3.5450   -2.5230    1.6420 H   0  0  0  0  0  0  0  0  0  0  0  0
    4.6390   -1.2890    2.2960 H   0  0  0  0  0  0  0  0  0  0  0  0
    2.9000   -1.0110    2.3260 H   0  0  0  0  0  0  0  0  0  0  0  0
  1  4  1  0  0  0  0
  1  3  1  0  0  0  0
  1  2  1  0  0  0  0
  2  8  2  0  0  0  0
  2  7  1  0  0  0  0
  3 11  2  0  0  0  0
  3 10  1  0  0  0  0
  4  5  1  0  0  0  0
  4  6  1  0  0  0  0
  4 13  1  0  0  0  0
  7 17  2  0  0  0  0
  7 16  1  0  0  0  0
  8  9  1  0  0  0  0
  8 19  1  0  0  0  0
 10 20  2  0  0  0  0
 10 16  1  0  0  0  0
 11 12  1  0  0  0  0
 11 22  1  0  0  0  0
 13 14  1  0  0  0  0
 13 15  1  0  0  0  0
 13 24  1  0  0  0  0
 17 18  1  0  0  0  0
 17 27  1  0  0  0  0
 19 27  2  0  0  0  0
 19 29  1  0  0  0  0
 20 21  1  0  0  0  0
 20 30  1  0  0  0  0
 22 23  1  0  0  0  0
 22 30  2  0  0  0  0
 24 25  1  0  0  0  0
 24 26  1  0  0  0  0
 24 32  1  0  0  0  0
 27 28  1  0  0  0  0
 30 31  1  0  0  0  0
 32 33  1  0  0  0  0
 32 37  1  0  0  0  0
 33 35  1  0  0  0  0
 33 36  1  0  0  0  0
 33 34  1  0  0  0  0
 37 39  1  0  0  0  0
 37 40  1  0  0  0  0
 37 38  1  0  0  0  0
M  END
>  <name>
chlorpromazine

>  <caco2>
-4.7

>  <logD>
1.86

>  <rgyr>
3.73912

>  <HCPSA>
4.6

>  <fROTB>
0.142857

$$$$
Molecule-1
  MOE2002           3D

 33 33  0  0  0  0  0  0  0  0  1 V2000
   -3.8470   -0.3550   -0.6480 C   0  0  0  0  0  0  0  0  0  0  0  0
   -4.6110   -0.7420    0.4030 C   0  0  0  0  0  0  0  0  0  0  0  0
   -4.5140    0.6520   -1.3490 N   0  0  0  0  0  0  0  0  0  0  0  0
   -2.4280   -0.7840   -0.9140 C   0  0  0  0  0  0  0  0  0  0  0  0
   -2.2370   -1.7560   -0.4570 H   0  0  0  0  0  0  0  0  0  0  0  0
   -2.2650   -0.8560   -1.9900 H   0  0  0  0  0  0  0  0  0  0  0  0
   -5.7680    0.0040    0.3670 N   0  0  0  0  0  0  0  0  0  0  0  0
   -6.5350   -0.0480    1.0220 H   0  0  0  0  0  0  0  0  0  0  0  0
   -4.2390   -1.7280    1.4790 C   0  0  0  0  0  0  0  0  0  0  0  0
   -3.3150   -1.4100    1.9640 H   0  0  0  0  0  0  0  0  0  0  0  0
   -5.0330   -1.7790    2.2240 H   0  0  0  0  0  0  0  0  0  0  0  0
   -4.0970   -2.7140    1.0380 H   0  0  0  0  0  0  0  0  0  0  0  0
   -5.6790    0.8250   -0.6980 C   0  0  0  0  0  0  0  0  0  0  0  0
   -6.4360    1.5400   -0.9850 H   0  0  0  0  0  0  0  0  0  0  0  0
   -1.3030    0.4480   -0.2110 S   0  0  0  0  0  0  0  0  0  0  0  0
    0.2830   -0.3810   -0.4870 C   0  0  0  0  0  0  0  0  0  0  0  0
    0.3650   -0.6440   -1.5440 H   0  0  0  0  0  0  0  0  0  0  0  0
    0.2990   -1.2980    0.1060 H   0  0  0  0  0  0  0  0  0  0  0  0
    1.4780    0.4890   -0.0980 C   0  0  0  0  0  0  0  0  0  0  0  0
    1.4850    1.3720   -0.7390 H   0  0  0  0  0  0  0  0  0  0  0  0
    1.3690    0.7930    0.9450 H   0  0  0  0  0  0  0  0  0  0  0  0
    2.6810   -0.2420   -0.2480 N   0  0  0  0  0  0  0  0  0  0  0  0
    3.9210    0.3230   -0.1160 C   0  0  0  0  0  0  0  0  0  0  0  0
    5.0390   -0.4600   -0.2050 N   0  0  0  0  0  0  0  0  0  0  0  0
    5.9520   -0.0420   -0.0930 H   0  0  0  0  0  0  0  0  0  0  0  0
    4.0340    1.6690    0.1170 N   0  0  0  0  0  0  0  0  0  0  0  0
    3.2880    2.1170    0.3120 H   0  0  0  0  0  0  0  0  0  0  0  0
    4.9590   -1.8020   -0.4170 C   0  0  0  0  0  0  0  0  0  0  0  0
    5.3250    2.3310    0.4040 C   0  0  0  0  0  0  0  0  0  0  0  0
    5.2550    3.3770    0.1080 H   0  0  0  0  0  0  0  0  0  0  0  0
    5.5340    2.2780    1.4730 H   0  0  0  0  0  0  0  0  0  0  0  0
    6.1460    1.8790   -0.1550 H   0  0  0  0  0  0  0  0  0  0  0  0
    4.8910   -3.0560   -0.6050 N   0  0  0  0  0  0  0  0  0  0  0  0
  1  2  2  0  0  0  0
  1  4  1  0  0  0  0
  1  3  1  0  0  0  0
  2  9  1  0  0  0  0
  2  7  1  0  0  0  0
  3 13  2  0  0  0  0
  4  5  1  0  0  0  0
  4  6  1  0  0  0  0
  4 15  1  0  0  0  0
  7  8  1  0  0  0  0
  7 13  1  0  0  0  0
  9 11  1  0  0  0  0
  9 12  1  0  0  0  0
  9 10  1  0  0  0  0
 13 14  1  0  0  0  0
 15 16  1  0  0  0  0
 16 17  1  0  0  0  0
 16 18  1  0  0  0  0
 16 19  1  0  0  0  0
 19 20  1  0  0  0  0
 19 21  1  0  0  0  0
 19 22  1  0  0  0  0
 22 23  2  0  0  0  0
 23 26  1  0  0  0  0
 23 24  1  0  0  0  0
 24 25  1  0  0  0  0
 24 28  1  0  0  0  0
 26 27  1  0  0  0  0
 26 29  1  0  0  0  0
 28 33  3  0  0  0  0
 29 31  1  0  0  0  0
 29 32  1  0  0  0  0
 29 30  1  0  0  0  0
M  END
>  <name>
cimetidine

>  <caco2>
-5.89

>  <logD>
-0.36

>  <rgyr>
4.26223

>  <HCPSA>
105.44

>  <fROTB>
0.30303

$$$$
Molecule-1
  MOE2002           3D

 23 24  0  0  0  0  0  0  0  0  1 V2000
   -1.1250   -0.4200   -0.4560 C   0  0  0  0  0  0  0  0  0  0  0  0
    0.1050   -1.0260   -0.7380 N   0  0  0  0  0  0  0  0  0  0  0  0
    0.0890   -1.8590   -1.3070 H   0  0  0  0  0  0  0  0  0  0  0  0
   -2.2560   -1.2370   -0.2090 C   0  0  0  0  0  0  0  0  0  0  0  0
   -1.2960    0.9890   -0.4740 C   0  0  0  0  0  0  0  0  0  0  0  0
    1.3300   -0.5580   -0.3420 C   0  0  0  0  0  0  0  0  0  0  0  0
   -3.4640   -0.6570    0.2200 C   0  0  0  0  0  0  0  0  0  0  0  0
   -4.3100   -1.2810    0.4710 H   0  0  0  0  0  0  0  0  0  0  0  0
   -2.1530   -2.9930   -0.2300 Cl  0  0  0  0  0  0  0  0  0  0  0  0
   -2.5050    1.5560   -0.0360 C   0  0  0  0  0  0  0  0  0  0  0  0
   -2.6370    2.6290   -0.0390 H   0  0  0  0  0  0  0  0  0  0  0  0
   -0.2120    2.0340   -1.3890 Cl  0  0  0  0  0  0  0  0  0  0  0  0
    1.5500    0.3900    0.5960 N   0  0  0  0  0  0  0  0  0  0  0  0
    0.9110    0.8150    1.0490 H   0  0  0  0  0  0  0  0  0  0  0  0
    2.4990   -1.1060   -0.7540 N   0  0  0  0  0  0  0  0  0  0  0  0
   -3.5760    0.7350    0.3470 C   0  0  0  0  0  0  0  0  0  0  0  0
   -4.4970    1.1760    0.6990 H   0  0  0  0  0  0  0  0  0  0  0  0
    2.9880    0.5320    0.8450 C   0  0  0  0  0  0  0  0  0  0  0  0
    3.2180    0.2310    1.8690 H   0  0  0  0  0  0  0  0  0  0  0  0
    3.3080    1.5590    0.6640 H   0  0  0  0  0  0  0  0  0  0  0  0
    3.6100   -0.4470   -0.1690 C   0  0  0  0  0  0  0  0  0  0  0  0
    4.1550    0.1040   -0.9370 H   0  0  0  0  0  0  0  0  0  0  0  0
    4.2670   -1.1670    0.3190 H   0  0  0  0  0  0  0  0  0  0  0  0
  1  4  2  0  0  0  0
  1  5  1  0  0  0  0
  1  2  1  0  0  0  0
  2  3  1  0  0  0  0
  2  6  1  0  0  0  0
  4  7  1  0  0  0  0
  4  9  1  0  0  0  0
  5 10  2  0  0  0  0
  5 12  1  0  0  0  0
  6 13  1  0  0  0  0
  6 15  2  0  0  0  0
  7  8  1  0  0  0  0
  7 16  2  0  0  0  0
 10 11  1  0  0  0  0
 10 16  1  0  0  0  0
 13 14  1  0  0  0  0
 13 18  1  0  0  0  0
 15 21  1  0  0  0  0
 16 17  1  0  0  0  0
 18 19  1  0  0  0  0
 18 20  1  0  0  0  0
 18 21  1  0  0  0  0
 21 23  1  0  0  0  0
 21 22  1  0  0  0  0
M  END
>  <name>
clonidine

>  <caco2>
-4.59

>  <logD>
0.78

>  <rgyr>
2.78845

>  <HCPSA>
30.03

>  <fROTB>
0.0833333

$$$$
Molecule-1
  MOE2002           3D

 55 58  0  0  1  0  0  0  0  0  1 V2000
    0.9930   -0.1270   -0.8100 C   0  0  0  0  0  0  0  0  0  0  0  0
    0.2020   -1.2280   -0.0870 C   0  0  0  0  0  0  0  0  0  0  0  0
    2.5250   -0.2580   -0.5760 C   0  0  0  0  0  0  0  0  0  0  0  0
    0.3760    1.2610   -0.4820 C   0  0  0  0  0  0  0  0  0  0  0  0
   -1.2460   -1.2620   -0.6330 C   0  0  0  0  0  0  0  0  0  0  0  0
    0.4230   -1.1070    1.4320 C   0  0  0  0  0  0  0  0  0  0  0  0
   -0.0930   -1.9070    1.9600 H   0  0  0  0  0  0  0  0  0  0  0  0
    0.0550   -0.1650    1.8260 H   0  0  0  0  0  0  0  0  0  0  0  0
    2.7880   -0.3320    0.9250 C   0  0  0  0  0  0  0  0  0  0  0  0
    3.2860    0.9080   -1.2560 C   0  0  0  0  0  0  0  0  0  0  0  0
    2.8140    1.8700   -1.0730 H   0  0  0  0  0  0  0  0  0  0  0  0
    3.2850    0.7610   -2.3370 H   0  0  0  0  0  0  0  0  0  0  0  0
    3.0630   -1.5550   -1.2180 C   0  0  0  0  0  0  0  0  0  0  0  0
    2.8110   -1.5830   -2.2780 H   0  0  0  0  0  0  0  0  0  0  0  0
    4.1450   -1.6140   -1.1180 H   0  0  0  0  0  0  0  0  0  0  0  0
    2.6610   -2.4470   -0.7420 H   0  0  0  0  0  0  0  0  0  0  0  0
   -1.1390    1.2430   -0.2000 C   0  0  0  0  0  0  0  0  0  0  0  0
   -1.5370    2.2080   -0.5160 H   0  0  0  0  0  0  0  0  0  0  0  0
   -1.3090    1.1750    0.8730 H   0  0  0  0  0  0  0  0  0  0  0  0
    0.9580    1.8940    0.6460 O   0  0  0  0  0  0  0  0  0  0  0  0
    1.9090    1.9470    0.5460 H   0  0  0  0  0  0  0  0  0  0  0  0
   -1.9210    0.1080   -0.8790 C   0  0  0  0  0  0  0  0  0  0  0  0
   -2.2310   -2.0930    0.2000 C   0  0  0  0  0  0  0  0  0  0  0  0
   -1.7580   -2.7770    0.9020 H   0  0  0  0  0  0  0  0  0  0  0  0
   -2.8590   -2.6760   -0.4770 H   0  0  0  0  0  0  0  0  0  0  0  0
    1.9110   -1.2350    1.7820 C   0  0  0  0  0  0  0  0  0  0  0  0
    2.0350   -1.0030    2.8410 H   0  0  0  0  0  0  0  0  0  0  0  0
    2.2260   -2.2670    1.6210 H   0  0  0  0  0  0  0  0  0  0  0  0
    3.8440    0.2970    1.5010 C   0  0  0  0  0  0  0  0  0  0  0  0
    3.9840    0.2200    2.5690 H   0  0  0  0  0  0  0  0  0  0  0  0
    4.7300    1.0480   -0.7740 C   0  0  0  0  0  0  0  0  0  0  0  0
    5.3420    0.2210   -1.1340 H   0  0  0  0  0  0  0  0  0  0  0  0
    5.1430    1.9730   -1.1810 H   0  0  0  0  0  0  0  0  0  0  0  0
   -3.3270   -0.0580   -0.2550 C   0  0  0  0  0  0  0  0  0  0  0  0
   -2.0550    0.4000   -2.3850 C   0  0  0  0  0  0  0  0  0  0  0  0
   -2.6240   -0.3900   -2.8760 H   0  0  0  0  0  0  0  0  0  0  0  0
   -2.5690    1.3480   -2.5440 H   0  0  0  0  0  0  0  0  0  0  0  0
   -1.0740    0.4620   -2.8530 H   0  0  0  0  0  0  0  0  0  0  0  0
   -3.1100   -1.0540    0.8850 C   0  0  0  0  0  0  0  0  0  0  0  0
   -4.0450   -1.4950    1.2330 H   0  0  0  0  0  0  0  0  0  0  0  0
   -2.5680   -0.6030    1.7160 H   0  0  0  0  0  0  0  0  0  0  0  0
    4.7930    1.0890    0.7470 C   0  0  0  0  0  0  0  0  0  0  0  0
   -4.0360    1.2430    0.1460 C   0  0  0  0  0  0  0  0  0  0  0  0
    5.6570    1.7840    1.2760 O   0  0  0  0  0  0  0  0  0  0  0  0
   -4.5900    1.4510    1.5550 C   0  0  0  0  0  0  0  0  0  0  0  0
   -3.8250    1.2550    2.3060 H   0  0  0  0  0  0  0  0  0  0  0  0
   -4.9260    2.4820    1.6680 H   0  0  0  0  0  0  0  0  0  0  0  0
   -4.1920    2.1310   -0.6910 O   0  0  0  0  0  0  0  0  0  0  0  0
   -5.6950    0.5960    1.7600 O   0  0  0  0  0  0  0  0  0  0  0  0
   -6.0640    0.7730    2.6280 H   0  0  0  0  0  0  0  0  0  0  0  0
    0.8390   -0.2900   -1.8780 H   0  0  0  0  0  0  0  0  0  0  0  0
    0.6000   -2.2030   -0.3630 H   0  0  0  0  0  0  0  0  0  0  0  0
   -1.1740   -1.7660   -1.5990 H   0  0  0  0  0  0  0  0  0  0  0  0
    0.5420    1.9050   -1.3470 H   0  0  0  0  0  0  0  0  0  0  0  0
   -3.9720   -0.5560   -0.9800 H   0  0  0  0  0  0  0  0  0  0  0  0
  1 51  1  0  0  0  0
  1  2  1  0  0  0  0
  1  3  1  0  0  0  0
  1  4  1  0  0  0  0
  2 52  1  0  0  0  0
  2  6  1  0  0  0  0
  2  5  1  0  0  0  0
  3 13  1  0  0  0  0
  3 10  1  0  0  0  0
  3  9  1  0  0  0  0
  4 54  1  0  0  0  0
  4 17  1  0  0  0  0
  4 20  1  0  0  0  0
  5 53  1  0  0  0  0
  5 23  1  0  0  0  0
  5 22  1  0  0  0  0
  6  7  1  0  0  0  0
  6  8  1  0  0  0  0
  6 26  1  0  0  0  0
  9 26  1  0  0  0  0
  9 29  2  0  0  0  0
 10 11  1  0  0  0  0
 10 12  1  0  0  0  0
 10 31  1  0  0  0  0
 13 15  1  0  0  0  0
 13 16  1  0  0  0  0
 13 14  1  0  0  0  0
 17 18  1  0  0  0  0
 17 19  1  0  0  0  0
 17 22  1  0  0  0  0
 20 21  1  0  0  0  0
 22 35  1  0  0  0  0
 22 34  1  0  0  0  0
 23 24  1  0  0  0  0
 23 25  1  0  0  0  0
 23 39  1  0  0  0  0
 26 28  1  0  0  0  0
 26 27  1  0  0  0  0
 29 30  1  0  0  0  0
 29 42  1  0  0  0  0
 31 32  1  0  0  0  0
 31 33  1  0  0  0  0
 31 42  1  0  0  0  0
 34 55  1  0  0  0  0
 34 39  1  0  0  0  0
 34 43  1  0  0  0  0
 35 37  1  0  0  0  0
 35 38  1  0  0  0  0
 35 36  1  0  0  0  0
 39 41  1  0  0  0  0
 39 40  1  0  0  0  0
 42 44  2  0  0  0  0
 43 45  1  0  0  0  0
 43 48  2  0  0  0  0
 45 46  1  0  0  0  0
 45 47  1  0  0  0  0
 45 49  1  0  0  0  0
 49 50  1  0  0  0  0
M  END
>  <name>
corticosterone

>  <caco2>
-4.47

>  <logD>
1.78

>  <rgyr>
3.68192

>  <HCPSA>
75.95

>  <fROTB>
0.103448

$$$$
Molecule-1
  MOE2002           3D

 42 44  0  0  0  0  0  0  0  0  1 V2000
   -0.4350    0.0350    0.3390 N   0  0  0  0  0  0  0  0  0  0  0  0
   -1.2280    1.0140   -0.1620 C   0  0  0  0  0  0  0  0  0  0  0  0
   -0.9170   -1.2230    0.0840 C   0  0  0  0  0  0  0  0  0  0  0  0
    0.9080    0.3420    0.8860 C   0  0  0  0  0  0  0  0  0  0  0  0
    1.1410   -0.3690    1.6790 H   0  0  0  0  0  0  0  0  0  0  0  0
    0.8820    1.3300    1.3500 H   0  0  0  0  0  0  0  0  0  0  0  0
   -2.3800    1.4010    0.5490 C   0  0  0  0  0  0  0  0  0  0  0  0
   -0.7320    1.8660   -1.1710 C   0  0  0  0  0  0  0  0  0  0  0  0
    0.1150    1.5750   -1.7730 H   0  0  0  0  0  0  0  0  0  0  0  0
   -2.2850   -1.5430   -0.1620 C   0  0  0  0  0  0  0  0  0  0  0  0
    0.0140   -2.2890    0.0390 C   0  0  0  0  0  0  0  0  0  0  0  0
    1.0330   -2.1750    0.3720 H   0  0  0  0  0  0  0  0  0  0  0  0
    2.0300    0.3410   -0.1680 C   0  0  0  0  0  0  0  0  0  0  0  0
    1.9680    1.2420   -0.7750 H   0  0  0  0  0  0  0  0  0  0  0  0
    1.9520   -0.5260   -0.8230 H   0  0  0  0  0  0  0  0  0  0  0  0
   -3.0660    0.3660    1.3980 C   0  0  0  0  0  0  0  0  0  0  0  0
   -3.9730    0.7740    1.8440 H   0  0  0  0  0  0  0  0  0  0  0  0
   -2.4040    0.0500    2.2060 H   0  0  0  0  0  0  0  0  0  0  0  0
   -3.0160    2.6250    0.2700 C   0  0  0  0  0  0  0  0  0  0  0  0
   -3.9170    2.9060    0.7980 H   0  0  0  0  0  0  0  0  0  0  0  0
   -1.3610    3.0920   -1.4440 C   0  0  0  0  0  0  0  0  0  0  0  0
   -0.9710    3.7370   -2.2180 H   0  0  0  0  0  0  0  0  0  0  0  0
   -3.4370   -0.8310    0.5340 C   0  0  0  0  0  0  0  0  0  0  0  0
   -3.9440   -1.5560    1.1720 H   0  0  0  0  0  0  0  0  0  0  0  0
   -4.1450   -0.5000   -0.2280 H   0  0  0  0  0  0  0  0  0  0  0  0
   -2.6160   -2.7740   -0.7620 C   0  0  0  0  0  0  0  0  0  0  0  0
   -3.6460   -2.9960   -1.0000 H   0  0  0  0  0  0  0  0  0  0  0  0
   -0.3380   -3.5400   -0.4920 C   0  0  0  0  0  0  0  0  0  0  0  0
    0.4010   -4.3240   -0.5610 H   0  0  0  0  0  0  0  0  0  0  0  0
    3.4060    0.3490    0.5020 C   0  0  0  0  0  0  0  0  0  0  0  0
    3.4950    1.2530    1.1070 H   0  0  0  0  0  0  0  0  0  0  0  0
    3.5120   -0.5280    1.1400 H   0  0  0  0  0  0  0  0  0  0  0  0
   -2.4890    3.4840   -0.7070 C   0  0  0  0  0  0  0  0  0  0  0  0
   -2.9620    4.4340   -0.9090 H   0  0  0  0  0  0  0  0  0  0  0  0
   -1.6430   -3.7650   -0.9460 C   0  0  0  0  0  0  0  0  0  0  0  0
   -1.9100   -4.7190   -1.3770 H   0  0  0  0  0  0  0  0  0  0  0  0
    4.4560    0.3420   -0.5360 N   0  0  0  0  0  0  0  0  0  0  0  0
    4.3900   -0.4540   -0.9940 H   0  0  0  0  0  0  0  0  0  0  0  0
    5.7780    0.3810    0.1160 C   0  0  0  0  0  0  0  0  0  0  0  0
    6.5550    0.3480   -0.6460 H   0  0  0  0  0  0  0  0  0  0  0  0
    5.8830    1.3030    0.6890 H   0  0  0  0  0  0  0  0  0  0  0  0
    5.8940   -0.4760    0.7800 H   0  0  0  0  0  0  0  0  0  0  0  0
  1  4  1  0  0  0  0
  1  2  1  0  0  0  0
  1  3  1  0  0  0  0
  2  8  2  0  0  0  0
  2  7  1  0  0  0  0
  3 11  2  0  0  0  0
  3 10  1  0  0  0  0
  4  5  1  0  0  0  0
  4  6  1  0  0  0  0
  4 13  1  0  0  0  0
  7 16  1  0  0  0  0
  7 19  2  0  0  0  0
  8  9  1  0  0  0  0
  8 21  1  0  0  0  0
 10 23  1  0  0  0  0
 10 26  2  0  0  0  0
 11 12  1  0  0  0  0
 11 28  1  0  0  0  0
 13 14  1  0  0  0  0
 13 15  1  0  0  0  0
 13 30  1  0  0  0  0
 16 17  1  0  0  0  0
 16 18  1  0  0  0  0
 16 23  1  0  0  0  0
 19 20  1  0  0  0  0
 19 33  1  0  0  0  0
 21 22  1  0  0  0  0
 21 33  2  0  0  0  0
 23 25  1  0  0  0  0
 23 24  1  0  0  0  0
 26 27  1  0  0  0  0
 26 35  1  0  0  0  0
 28 29  1  0  0  0  0
 28 35  2  0  0  0  0
 30 31  1  0  0  0  0
 30 32  1  0  0  0  0
 30 37  1  0  0  0  0
 33 34  1  0  0  0  0
 35 36  1  0  0  0  0
 37 38  1  0  0  0  0
 37 39  1  0  0  0  0
 39 41  1  0  0  0  0
 39 42  1  0  0  0  0
 39 40  1  0  0  0  0
M  END
>  <name>
desipramine

>  <caco2>
-4.67

>  <logD>
1.57

>  <rgyr>
3.39919

>  <HCPSA>
13.8

>  <fROTB>
0.113636

$$$$
Molecule-1
  MOE2002           3D

 57 60  0  0  1  0  0  0  0  0  1 V2000
    1.3550   -0.4910   -0.8870 C   0  0  0  0  0  0  0  0  0  0  0  0
    0.5200   -1.2070    0.1980 C   0  0  0  0  0  0  0  0  0  0  0  0
    2.8790   -0.5140   -0.5520 C   0  0  0  0  0  0  0  0  0  0  0  0
    0.7750    0.9370   -1.1000 C   0  0  0  0  0  0  0  0  0  0  0  0
    1.1950   -1.1770   -2.0480 F   0  0  0  0  0  0  0  0  0  0  0  0
   -0.9480   -1.3720   -0.2810 C   0  0  0  0  0  0  0  0  0  0  0  0
    0.7640   -0.5720    1.5860 C   0  0  0  0  0  0  0  0  0  0  0  0
    0.2050   -1.0900    2.3610 H   0  0  0  0  0  0  0  0  0  0  0  0
    0.4890    0.4780    1.6220 H   0  0  0  0  0  0  0  0  0  0  0  0
    3.1020   -0.0750    0.8900 C   0  0  0  0  0  0  0  0  0  0  0  0
    3.6360    0.3640   -1.5440 C   0  0  0  0  0  0  0  0  0  0  0  0
    3.4210    0.2810   -2.6000 H   0  0  0  0  0  0  0  0  0  0  0  0
    3.4860   -1.9240   -0.6870 C   0  0  0  0  0  0  0  0  0  0  0  0
    3.4110   -2.2810   -1.7150 H   0  0  0  0  0  0  0  0  0  0  0  0
    4.5430   -1.8910   -0.4180 H   0  0  0  0  0  0  0  0  0  0  0  0
    2.9960   -2.6400   -0.0280 H   0  0  0  0  0  0  0  0  0  0  0  0
   -0.7200    1.1050   -0.7610 C   0  0  0  0  0  0  0  0  0  0  0  0
   -1.1010    1.9240   -1.3730 H   0  0  0  0  0  0  0  0  0  0  0  0
   -0.8170    1.4220    0.2740 H   0  0  0  0  0  0  0  0  0  0  0  0
    1.4530    1.9380   -0.3650 O   0  0  0  0  0  0  0  0  0  0  0  0
    2.2430    2.1970   -0.8450 H   0  0  0  0  0  0  0  0  0  0  0  0
   -1.5960   -0.1410   -0.9690 C   0  0  0  0  0  0  0  0  0  0  0  0
   -1.9210   -1.8250    0.8180 C   0  0  0  0  0  0  0  0  0  0  0  0
   -2.5870   -2.5890    0.4160 H   0  0  0  0  0  0  0  0  0  0  0  0
   -1.4360   -2.2440    1.6970 H   0  0  0  0  0  0  0  0  0  0  0  0
    2.2400   -0.6850    1.9740 C   0  0  0  0  0  0  0  0  0  0  0  0
    2.3860   -0.1710    2.9250 H   0  0  0  0  0  0  0  0  0  0  0  0
    2.5090   -1.7330    2.1050 H   0  0  0  0  0  0  0  0  0  0  0  0
    4.1130    0.7600    1.2300 C   0  0  0  0  0  0  0  0  0  0  0  0
    4.2980    0.9710    2.2730 H   0  0  0  0  0  0  0  0  0  0  0  0
    4.6270    1.1970   -1.1530 C   0  0  0  0  0  0  0  0  0  0  0  0
    5.1790    1.7440   -1.9050 H   0  0  0  0  0  0  0  0  0  0  0  0
   -2.9770    0.0170   -0.2730 C   0  0  0  0  0  0  0  0  0  0  0  0
   -1.7880   -0.3390   -2.4880 C   0  0  0  0  0  0  0  0  0  0  0  0
   -2.2530   -1.3010   -2.7050 H   0  0  0  0  0  0  0  0  0  0  0  0
   -2.4220    0.4510   -2.8870 H   0  0  0  0  0  0  0  0  0  0  0  0
   -0.8410   -0.2980   -3.0190 H   0  0  0  0  0  0  0  0  0  0  0  0
   -2.7160   -0.5600    1.1280 C   0  0  0  0  0  0  0  0  0  0  0  0
    4.9830    1.3630    0.2410 C   0  0  0  0  0  0  0  0  0  0  0  0
   -3.5370    1.4540   -0.3080 C   0  0  0  0  0  0  0  0  0  0  0  0
   -3.9360   -0.8170   -0.9070 O   0  0  0  0  0  0  0  0  0  0  0  0
   -3.5620   -1.6920   -1.0350 H   0  0  0  0  0  0  0  0  0  0  0  0
   -3.9790   -0.8610    1.9420 C   0  0  0  0  0  0  0  0  0  0  0  0
   -3.6890   -1.2320    2.9260 H   0  0  0  0  0  0  0  0  0  0  0  0
   -4.5670    0.0470    2.0690 H   0  0  0  0  0  0  0  0  0  0  0  0
   -4.5910   -1.6160    1.4480 H   0  0  0  0  0  0  0  0  0  0  0  0
    5.9740    2.0120    0.5740 O   0  0  0  0  0  0  0  0  0  0  0  0
   -3.4760    2.4180    0.8800 C   0  0  0  0  0  0  0  0  0  0  0  0
   -4.4890    2.7520    1.1100 H   0  0  0  0  0  0  0  0  0  0  0  0
   -3.0510    1.9710    1.7770 H   0  0  0  0  0  0  0  0  0  0  0  0
   -4.0720    1.8520   -1.3430 O   0  0  0  0  0  0  0  0  0  0  0  0
   -2.7030    3.5450    0.5310 O   0  0  0  0  0  0  0  0  0  0  0  0
   -1.7990    3.2610    0.3690 H   0  0  0  0  0  0  0  0  0  0  0  0
    0.8840   -2.2300    0.2890 H   0  0  0  0  0  0  0  0  0  0  0  0
   -0.9360   -2.1840   -1.0100 H   0  0  0  0  0  0  0  0  0  0  0  0
    0.9060    1.1960   -2.1530 H   0  0  0  0  0  0  0  0  0  0  0  0
   -2.0620    0.0920    1.7040 H   0  0  0  0  0  0  0  0  0  0  0  0
  1  2  1  0  0  0  0
  1  3  1  0  0  0  0
  1  4  1  0  0  0  0
  1  5  1  0  0  0  0
  2 54  1  0  0  0  0
  2  7  1  0  0  0  0
  2  6  1  0  0  0  0
  3 13  1  0  0  0  0
  3 11  1  0  0  0  0
  3 10  1  0  0  0  0
  4 56  1  0  0  0  0
  4 17  1  0  0  0  0
  4 20  1  0  0  0  0
  6 55  1  0  0  0  0
  6 23  1  0  0  0  0
  6 22  1  0  0  0  0
  7  8  1  0  0  0  0
  7  9  1  0  0  0  0
  7 26  1  0  0  0  0
 10 26  1  0  0  0  0
 10 29  2  0  0  0  0
 11 12  1  0  0  0  0
 11 31  2  0  0  0  0
 13 15  1  0  0  0  0
 13 16  1  0  0  0  0
 13 14  1  0  0  0  0
 17 18  1  0  0  0  0
 17 19  1  0  0  0  0
 17 22  1  0  0  0  0
 20 21  1  0  0  0  0
 22 34  1  0  0  0  0
 22 33  1  0  0  0  0
 23 24  1  0  0  0  0
 23 25  1  0  0  0  0
 23 38  1  0  0  0  0
 26 28  1  0  0  0  0
 26 27  1  0  0  0  0
 29 30  1  0  0  0  0
 29 39  1  0  0  0  0
 31 32  1  0  0  0  0
 31 39  1  0  0  0  0
 33 38  1  0  0  0  0
 33 40  1  0  0  0  0
 33 41  1  0  0  0  0
 34 36  1  0  0  0  0
 34 37  1  0  0  0  0
 34 35  1  0  0  0  0
 38 57  1  0  0  0  0
 38 43  1  0  0  0  0
 39 47  2  0  0  0  0
 40 48  1  0  0  0  0
 40 51  2  0  0  0  0
 41 42  1  0  0  0  0
 43 45  1  0  0  0  0
 43 46  1  0  0  0  0
 43 44  1  0  0  0  0
 48 49  1  0  0  0  0
 48 50  1  0  0  0  0
 48 52  1  0  0  0  0
 52 53  1  0  0  0  0
M  END
>  <name>
dexamethasone

>  <caco2>
-4.75

>  <logD>
1.89

>  <rgyr>
3.59607

>  <HCPSA>
90.74

>  <fROTB>
0.133333

$$$$
Molecule-1
  MOE2002           3D

 78 82  0  0  1  0  0  0  0  0  1 V2000
    8.0260   -7.0860   -0.2530 C   0  0  0  0  0  0  0  0  0  0  0  0
    9.3100   -7.7150    0.4020 C   0  0  0  0  0  0  0  0  0  0  0  0
    6.7410   -7.9080    0.2000 C   0  0  0  0  0  0  0  0  0  0  0  0
    7.9110   -5.5200    0.0980 C   0  0  0  0  0  0  0  0  0  0  0  0
    8.1620   -7.1960   -1.6180 F   0  0  0  0  0  0  0  0  0  0  0  0
   10.5350   -6.9160   -0.0900 C   0  0  0  0  0  0  0  0  0  0  0  0
    9.4470   -9.1730   -0.0950 C   0  0  0  0  0  0  0  0  0  0  0  0
    6.9220   -9.4000   -0.0540 C   0  0  0  0  0  0  0  0  0  0  0  0
    5.4820   -7.3430   -0.4230 C   0  0  0  0  0  0  0  0  0  0  0  0
    6.5450   -7.8180    1.7430 C   0  0  0  0  0  0  0  0  0  0  0  0
    9.2330   -4.8030   -0.4010 C   0  0  0  0  0  0  0  0  0  0  0  0
    7.7220   -5.2750    1.4890 O   0  0  0  0  0  0  0  0  0  0  0  0
   10.4930   -5.4400    0.2730 C   0  0  0  0  0  0  0  0  0  0  0  0
   11.9450   -7.4160    0.4050 C   0  0  0  0  0  0  0  0  0  0  0  0
    8.2400  -10.0600    0.2930 C   0  0  0  0  0  0  0  0  0  0  0  0
    5.9180  -10.1570   -0.4920 C   0  0  0  0  0  0  0  0  0  0  0  0
    4.4960   -8.1260   -0.8600 C   0  0  0  0  0  0  0  0  0  0  0  0
   11.8810   -5.0830   -0.3980 C   0  0  0  0  0  0  0  0  0  0  0  0
   10.4790   -5.1870    1.8300 C   0  0  0  0  0  0  0  0  0  0  0  0
   12.7810   -6.0760    0.4100 C   0  0  0  0  0  0  0  0  0  0  0  0
    4.6360   -9.5700   -0.8360 C   0  0  0  0  0  0  0  0  0  0  0  0
   12.3610   -3.6410   -0.2340 C   0  0  0  0  0  0  0  0  0  0  0  0
   11.8480   -5.4540   -1.7840 O   0  0  0  0  0  0  0  0  0  0  0  0
   14.2370   -6.2120   -0.0740 C   0  0  0  0  0  0  0  0  0  0  0  0
    3.6840  -10.2930   -1.1470 O   0  0  0  0  0  0  0  0  0  0  0  0
   12.9670   -2.8770   -1.3690 C   0  0  0  0  0  0  0  0  0  0  0  0
   12.3200   -3.1030    0.8710 O   0  0  0  0  0  0  0  0  0  0  0  0
   13.4660   -1.6220   -0.8610 O   0  0  0  0  0  0  0  0  0  0  0  0
    9.2520   -7.6790    1.4940 H   0  0  0  0  0  0  0  0  0  0  0  0
   10.5540   -6.9500   -1.1830 H   0  0  0  0  0  0  0  0  0  0  0  0
    7.0440   -5.0970   -0.4290 H   0  0  0  0  0  0  0  0  0  0  0  0
    9.5290   -9.1640   -1.0920 H   0  0  0  0  0  0  0  0  0  0  0  0
   10.2750   -9.5690    0.3040 H   0  0  0  0  0  0  0  0  0  0  0  0
    5.3870   -6.3520   -0.5090 H   0  0  0  0  0  0  0  0  0  0  0  0
    5.7340   -8.3390    2.0080 H   0  0  0  0  0  0  0  0  0  0  0  0
    6.4270   -6.8610    2.0090 H   0  0  0  0  0  0  0  0  0  0  0  0
    7.3480   -8.1950    2.2040 H   0  0  0  0  0  0  0  0  0  0  0  0
    9.3050   -4.9020   -1.3940 H   0  0  0  0  0  0  0  0  0  0  0  0
    9.1890   -3.8320   -0.1650 H   0  0  0  0  0  0  0  0  0  0  0  0
    7.6570   -4.3000    1.6400 H   0  0  0  0  0  0  0  0  0  0  0  0
   11.8890   -7.8130    1.3210 H   0  0  0  0  0  0  0  0  0  0  0  0
   12.3350   -8.0860   -0.2260 H   0  0  0  0  0  0  0  0  0  0  0  0
    8.3060  -10.9290   -0.1980 H   0  0  0  0  0  0  0  0  0  0  0  0
    8.2670  -10.2300    1.2780 H   0  0  0  0  0  0  0  0  0  0  0  0
    6.0480  -11.1440   -0.5850 H   0  0  0  0  0  0  0  0  0  0  0  0
    3.6530   -7.7150   -1.2070 H   0  0  0  0  0  0  0  0  0  0  0  0
   10.4510   -4.2030    2.0070 H   0  0  0  0  0  0  0  0  0  0  0  0
   11.3040   -5.5750    2.2390 H   0  0  0  0  0  0  0  0  0  0  0  0
    9.6720   -5.6200    2.2310 H   0  0  0  0  0  0  0  0  0  0  0  0
   12.8130   -5.7320    1.4410 H   0  0  0  0  0  0  0  0  0  0  0  0
   12.7490   -5.3700   -2.1790 H   0  0  0  0  0  0  0  0  0  0  0  0
   14.6860   -5.3190   -0.0370 H   0  0  0  0  0  0  0  0  0  0  0  0
   14.2460   -6.5500   -1.0150 H   0  0  0  0  0  0  0  0  0  0  0  0
   14.7260   -6.8550    0.5150 H   0  0  0  0  0  0  0  0  0  0  0  0
   13.7190   -3.4020   -1.7670 H   0  0  0  0  0  0  0  0  0  0  0  0
   12.2730   -2.7050   -2.0690 H   0  0  0  0  0  0  0  0  0  0  0  0
   14.3690   -0.9510   -1.7660 C   0  0  0  0  0  0  0  0  0  0  0  0
   14.5870    0.3830   -1.2640 O   0  0  0  0  0  0  0  0  0  0  0  0
   15.4110    1.1590   -2.1510 C   0  0  0  0  0  0  0  0  0  0  0  0
   16.8130    0.4930   -2.2780 C   0  0  0  0  0  0  0  0  0  0  0  0
   16.6380   -0.8930   -2.8200 C   0  0  0  0  0  0  0  0  0  0  0  0
   17.6630    1.1800   -3.1730 O   0  0  0  0  0  0  0  0  0  0  0  0
   17.2840    0.4450   -1.2880 H   0  0  0  0  0  0  0  0  0  0  0  0
   15.7690   -1.6780   -1.8720 C   0  0  0  0  0  0  0  0  0  0  0  0
   16.1630   -0.8540   -3.8100 H   0  0  0  0  0  0  0  0  0  0  0  0
   17.9040   -1.5280   -2.9300 O   0  0  0  0  0  0  0  0  0  0  0  0
   15.6840   -2.9940   -2.3840 O   0  0  0  0  0  0  0  0  0  0  0  0
   16.2450   -1.7110   -0.8780 H   0  0  0  0  0  0  0  0  0  0  0  0
   13.8930   -0.8810   -2.7550 H   0  0  0  0  0  0  0  0  0  0  0  0
   15.1820   -3.5500   -1.7530 H   0  0  0  0  0  0  0  0  0  0  0  0
   17.7610   -2.4550   -3.2640 H   0  0  0  0  0  0  0  0  0  0  0  0
   18.5220    0.6850   -3.2280 H   0  0  0  0  0  0  0  0  0  0  0  0
   15.5200    2.5830   -1.5700 C   0  0  0  0  0  0  0  0  0  0  0  0
   14.9300    1.2030   -3.1390 H   0  0  0  0  0  0  0  0  0  0  0  0
   16.2830    3.4090   -2.4270 O   0  0  0  0  0  0  0  0  0  0  0  0
   14.6020    2.9690   -1.4710 H   0  0  0  0  0  0  0  0  0  0  0  0
   15.9620    2.5390   -0.6740 H   0  0  0  0  0  0  0  0  0  0  0  0
   16.3520    4.3150   -2.0380 H   0  0  0  0  0  0  0  0  0  0  0  0
  1  2  1  0  0  0  0
  1  3  1  0  0  0  0
  1  4  1  0  0  0  0
  1  5  1  0  0  0  0
  2 29  1  0  0  0  0
  2  7  1  0  0  0  0
  2  6  1  0  0  0  0
  3 10  1  0  0  0  0
  3  9  1  0  0  0  0
  3  8  1  0  0  0  0
  4 31  1  0  0  0  0
  4 11  1  0  0  0  0
  4 12  1  0  0  0  0
  6 30  1  0  0  0  0
  6 14  1  0  0  0  0
  6 13  1  0  0  0  0
  7 33  1  0  0  0  0
  7 32  1  0  0  0  0
  7 15  1  0  0  0  0
  8 15  1  0  0  0  0
  8 16  2  0  0  0  0
  9 34  1  0  0  0  0
  9 17  2  0  0  0  0
 10 36  1  0  0  0  0
 10 35  1  0  0  0  0
 10 37  1  0  0  0  0
 11 39  1  0  0  0  0
 11 38  1  0  0  0  0
 11 13  1  0  0  0  0
 12 40  1  0  0  0  0
 13 19  1  0  0  0  0
 13 18  1  0  0  0  0
 14 42  1  0  0  0  0
 14 41  1  0  0  0  0
 14 20  1  0  0  0  0
 15 43  1  0  0  0  0
 15 44  1  0  0  0  0
 16 45  1  0  0  0  0
 16 21  1  0  0  0  0
 17 46  1  0  0  0  0
 17 21  1  0  0  0  0
 18 20  1  0  0  0  0
 18 22  1  0  0  0  0
 18 23  1  0  0  0  0
 19 48  1  0  0  0  0
 19 47  1  0  0  0  0
 19 49  1  0  0  0  0
 20 50  1  0  0  0  0
 20 24  1  0  0  0  0
 21 25  2  0  0  0  0
 22 26  1  0  0  0  0
 22 27  2  0  0  0  0
 23 51  1  0  0  0  0
 24 53  1  0  0  0  0
 24 52  1  0  0  0  0
 24 54  1  0  0  0  0
 26 55  1  0  0  0  0
 26 56  1  0  0  0  0
 26 28  1  0  0  0  0
 28 57  1  0  0  0  0
 57 69  1  0  0  0  0
 57 64  1  0  0  0  0
 57 58  1  0  0  0  0
 58 59  1  0  0  0  0
 59 74  1  0  0  0  0
 59 73  1  0  0  0  0
 59 60  1  0  0  0  0
 60 63  1  0  0  0  0
 60 61  1  0  0  0  0
 60 62  1  0  0  0  0
 61 65  1  0  0  0  0
 61 64  1  0  0  0  0
 61 66  1  0  0  0  0
 62 72  1  0  0  0  0
 64 68  1  0  0  0  0
 64 67  1  0  0  0  0
 66 71  1  0  0  0  0
 67 70  1  0  0  0  0
 73 76  1  0  0  0  0
 73 77  1  0  0  0  0
 73 75  1  0  0  0  0
 75 78  1  0  0  0  0
M  END
>  <name>
dexamethasone_b_D_glucoside

>  <caco2>
-6.54

>  <logD>
0.58

>  <rgyr>
5.67266

>  <HCPSA>
163.95

>  <fROTB>
0.170732

$$$$
Molecule-1
  MOE2002           3D

 77 81  0  0  1  0  0  0  0  0  1 V2000
    8.0260   -7.0860   -0.2530 C   0  0  0  0  0  0  0  0  0  0  0  0
    9.3100   -7.7150    0.4020 C   0  0  0  0  0  0  0  0  0  0  0  0
    6.7410   -7.9080    0.2000 C   0  0  0  0  0  0  0  0  0  0  0  0
    7.9110   -5.5200    0.0980 C   0  0  0  0  0  0  0  0  0  0  0  0
    8.1620   -7.1960   -1.6180 F   0  0  0  0  0  0  0  0  0  0  0  0
   10.5350   -6.9160   -0.0900 C   0  0  0  0  0  0  0  0  0  0  0  0
    9.4470   -9.1730   -0.0950 C   0  0  0  0  0  0  0  0  0  0  0  0
    6.9220   -9.4000   -0.0540 C   0  0  0  0  0  0  0  0  0  0  0  0
    5.4820   -7.3430   -0.4230 C   0  0  0  0  0  0  0  0  0  0  0  0
    6.5450   -7.8180    1.7430 C   0  0  0  0  0  0  0  0  0  0  0  0
    9.2330   -4.8030   -0.4010 C   0  0  0  0  0  0  0  0  0  0  0  0
    7.7220   -5.2750    1.4890 O   0  0  0  0  0  0  0  0  0  0  0  0
   10.4930   -5.4400    0.2730 C   0  0  0  0  0  0  0  0  0  0  0  0
   11.9450   -7.4160    0.4050 C   0  0  0  0  0  0  0  0  0  0  0  0
    8.2400  -10.0600    0.2930 C   0  0  0  0  0  0  0  0  0  0  0  0
    5.9180  -10.1570   -0.4920 C   0  0  0  0  0  0  0  0  0  0  0  0
    4.4960   -8.1260   -0.8600 C   0  0  0  0  0  0  0  0  0  0  0  0
   11.8810   -5.0830   -0.3980 C   0  0  0  0  0  0  0  0  0  0  0  0
   10.4790   -5.1870    1.8300 C   0  0  0  0  0  0  0  0  0  0  0  0
   12.7810   -6.0760    0.4100 C   0  0  0  0  0  0  0  0  0  0  0  0
    4.6360   -9.5700   -0.8360 C   0  0  0  0  0  0  0  0  0  0  0  0
   12.3610   -3.6410   -0.2340 C   0  0  0  0  0  0  0  0  0  0  0  0
   11.8480   -5.4540   -1.7840 O   0  0  0  0  0  0  0  0  0  0  0  0
   14.2370   -6.2120   -0.0740 C   0  0  0  0  0  0  0  0  0  0  0  0
    3.6840  -10.2930   -1.1470 O   0  0  0  0  0  0  0  0  0  0  0  0
   12.9670   -2.8770   -1.3690 C   0  0  0  0  0  0  0  0  0  0  0  0
   12.3200   -3.1030    0.8710 O   0  0  0  0  0  0  0  0  0  0  0  0
   13.4660   -1.6220   -0.8610 O   0  0  0  0  0  0  0  0  0  0  0  0
    9.2520   -7.6790    1.4940 H   0  0  0  0  0  0  0  0  0  0  0  0
   10.5540   -6.9500   -1.1830 H   0  0  0  0  0  0  0  0  0  0  0  0
    7.0440   -5.0970   -0.4290 H   0  0  0  0  0  0  0  0  0  0  0  0
    9.5290   -9.1640   -1.0920 H   0  0  0  0  0  0  0  0  0  0  0  0
   10.2750   -9.5690    0.3040 H   0  0  0  0  0  0  0  0  0  0  0  0
    5.3870   -6.3520   -0.5090 H   0  0  0  0  0  0  0  0  0  0  0  0
    5.7340   -8.3390    2.0080 H   0  0  0  0  0  0  0  0  0  0  0  0
    6.4270   -6.8610    2.0090 H   0  0  0  0  0  0  0  0  0  0  0  0
    7.3480   -8.1950    2.2040 H   0  0  0  0  0  0  0  0  0  0  0  0
    9.3050   -4.9020   -1.3940 H   0  0  0  0  0  0  0  0  0  0  0  0
    9.1890   -3.8320   -0.1650 H   0  0  0  0  0  0  0  0  0  0  0  0
    7.6570   -4.3000    1.6400 H   0  0  0  0  0  0  0  0  0  0  0  0
   11.8890   -7.8130    1.3210 H   0  0  0  0  0  0  0  0  0  0  0  0
   12.3350   -8.0860   -0.2260 H   0  0  0  0  0  0  0  0  0  0  0  0
    8.3060  -10.9290   -0.1980 H   0  0  0  0  0  0  0  0  0  0  0  0
    8.2670  -10.2300    1.2780 H   0  0  0  0  0  0  0  0  0  0  0  0
    6.0480  -11.1440   -0.5850 H   0  0  0  0  0  0  0  0  0  0  0  0
    3.6530   -7.7150   -1.2070 H   0  0  0  0  0  0  0  0  0  0  0  0
   10.4510   -4.2030    2.0070 H   0  0  0  0  0  0  0  0  0  0  0  0
   11.3040   -5.5750    2.2390 H   0  0  0  0  0  0  0  0  0  0  0  0
    9.6720   -5.6200    2.2310 H   0  0  0  0  0  0  0  0  0  0  0  0
   12.8130   -5.7320    1.4410 H   0  0  0  0  0  0  0  0  0  0  0  0
   12.7490   -5.3700   -2.1790 H   0  0  0  0  0  0  0  0  0  0  0  0
   14.6860   -5.3190   -0.0370 H   0  0  0  0  0  0  0  0  0  0  0  0
   14.2460   -6.5500   -1.0150 H   0  0  0  0  0  0  0  0  0  0  0  0
   14.7260   -6.8550    0.5150 H   0  0  0  0  0  0  0  0  0  0  0  0
   13.7190   -3.4020   -1.7670 H   0  0  0  0  0  0  0  0  0  0  0  0
   12.2730   -2.7050   -2.0690 H   0  0  0  0  0  0  0  0  0  0  0  0
   14.3690   -0.9510   -1.7660 C   0  0  0  0  0  0  0  0  0  0  0  0
   14.5870    0.3830   -1.2640 O   0  0  0  0  0  0  0  0  0  0  0  0
   15.4110    1.1590   -2.1510 C   0  0  0  0  0  0  0  0  0  0  0  0
   16.8130    0.4930   -2.2780 C   0  0  0  0  0  0  0  0  0  0  0  0
   16.6380   -0.8930   -2.8200 C   0  0  0  0  0  0  0  0  0  0  0  0
   17.6630    1.1800   -3.1730 O   0  0  0  0  0  0  0  0  0  0  0  0
   17.2840    0.4450   -1.2880 H   0  0  0  0  0  0  0  0  0  0  0  0
   15.7690   -1.6780   -1.8720 C   0  0  0  0  0  0  0  0  0  0  0  0
   16.1630   -0.8540   -3.8100 H   0  0  0  0  0  0  0  0  0  0  0  0
   17.9040   -1.5280   -2.9300 O   0  0  0  0  0  0  0  0  0  0  0  0
   15.6840   -2.9940   -2.3840 O   0  0  0  0  0  0  0  0  0  0  0  0
   16.2450   -1.7110   -0.8780 H   0  0  0  0  0  0  0  0  0  0  0  0
   13.8930   -0.8810   -2.7550 H   0  0  0  0  0  0  0  0  0  0  0  0
   15.1820   -3.5500   -1.7530 H   0  0  0  0  0  0  0  0  0  0  0  0
   17.7610   -2.4550   -3.2640 H   0  0  0  0  0  0  0  0  0  0  0  0
   18.5220    0.6850   -3.2280 H   0  0  0  0  0  0  0  0  0  0  0  0
   15.5200    2.5830   -1.5700 C   0  0  0  0  0  0  0  0  0  0  0  0
   14.9300    1.2030   -3.1390 H   0  0  0  0  0  0  0  0  0  0  0  0
   16.2830    3.4090   -2.4270 O   0  0  0  0  0  0  0  0  0  0  0  0
   14.1070    3.1770   -1.4170 O   0  0  0  0  0  0  0  0  0  0  0  0
   16.3520    4.3150   -2.0380 H   0  0  0  0  0  0  0  0  0  0  0  0
  1  2  1  0  0  0  0
  1  3  1  0  0  0  0
  1  4  1  0  0  0  0
  1  5  1  0  0  0  0
  2 29  1  0  0  0  0
  2  7  1  0  0  0  0
  2  6  1  0  0  0  0
  3 10  1  0  0  0  0
  3  9  1  0  0  0  0
  3  8  1  0  0  0  0
  4 31  1  0  0  0  0
  4 11  1  0  0  0  0
  4 12  1  0  0  0  0
  6 30  1  0  0  0  0
  6 14  1  0  0  0  0
  6 13  1  0  0  0  0
  7 33  1  0  0  0  0
  7 32  1  0  0  0  0
  7 15  1  0  0  0  0
  8 15  1  0  0  0  0
  8 16  2  0  0  0  0
  9 34  1  0  0  0  0
  9 17  2  0  0  0  0
 10 36  1  0  0  0  0
 10 35  1  0  0  0  0
 10 37  1  0  0  0  0
 11 39  1  0  0  0  0
 11 38  1  0  0  0  0
 11 13  1  0  0  0  0
 12 40  1  0  0  0  0
 13 19  1  0  0  0  0
 13 18  1  0  0  0  0
 14 42  1  0  0  0  0
 14 41  1  0  0  0  0
 14 20  1  0  0  0  0
 15 43  1  0  0  0  0
 15 44  1  0  0  0  0
 16 45  1  0  0  0  0
 16 21  1  0  0  0  0
 17 46  1  0  0  0  0
 17 21  1  0  0  0  0
 18 20  1  0  0  0  0
 18 22  1  0  0  0  0
 18 23  1  0  0  0  0
 19 48  1  0  0  0  0
 19 47  1  0  0  0  0
 19 49  1  0  0  0  0
 20 50  1  0  0  0  0
 20 24  1  0  0  0  0
 21 25  2  0  0  0  0
 22 26  1  0  0  0  0
 22 27  2  0  0  0  0
 23 51  1  0  0  0  0
 24 53  1  0  0  0  0
 24 52  1  0  0  0  0
 24 54  1  0  0  0  0
 26 55  1  0  0  0  0
 26 56  1  0  0  0  0
 26 28  1  0  0  0  0
 28 57  1  0  0  0  0
 57 69  1  0  0  0  0
 57 64  1  0  0  0  0
 57 58  1  0  0  0  0
 58 59  1  0  0  0  0
 59 74  1  0  0  0  0
 59 60  1  0  0  0  0
 59 73  1  0  0  0  0
 60 63  1  0  0  0  0
 60 61  1  0  0  0  0
 60 62  1  0  0  0  0
 61 65  1  0  0  0  0
 61 64  1  0  0  0  0
 61 66  1  0  0  0  0
 62 72  1  0  0  0  0
 64 68  1  0  0  0  0
 64 67  1  0  0  0  0
 66 71  1  0  0  0  0
 67 70  1  0  0  0  0
 73 75  1  0  0  0  0
 73 76  2  0  0  0  0
 75 77  1  0  0  0  0
M  END
>  <name>
dexamethasone_b_D_glucuronide

>  <caco2>
-6.12

>  <logD>
-1.59

>  <rgyr>
5.74834

>  <HCPSA>
186.88

>  <fROTB>
0.17284

$$$$
Molecule-1
  MOE2002           3D

 33 35  0  0  0  0  0  0  0  0  1 V2000
    0.4740   -0.5550    0.6240 C   0  0  0  0  0  0  0  0  0  0  0  0
   -0.5110    0.4960    0.4430 C   0  0  0  0  0  0  0  0  0  0  0  0
    1.8590   -0.3600    0.2240 C   0  0  0  0  0  0  0  0  0  0  0  0
    0.1570   -1.6160    1.1900 N   0  0  0  0  0  0  0  0  0  0  0  0
   -1.7800    0.2730   -0.1620 C   0  0  0  0  0  0  0  0  0  0  0  0
   -0.1590    1.8010    0.8530 C   0  0  0  0  0  0  0  0  0  0  0  0
    0.7710    1.9790    1.3760 H   0  0  0  0  0  0  0  0  0  0  0  0
    2.1970    0.5780   -0.7780 C   0  0  0  0  0  0  0  0  0  0  0  0
    1.4390    1.1560   -1.2860 H   0  0  0  0  0  0  0  0  0  0  0  0
    2.8890   -1.1440    0.7930 C   0  0  0  0  0  0  0  0  0  0  0  0
    2.6790   -1.8870    1.5480 H   0  0  0  0  0  0  0  0  0  0  0  0
   -1.1580   -1.9120    1.6070 C   0  0  0  0  0  0  0  0  0  0  0  0
   -1.5370   -1.1520    2.2940 H   0  0  0  0  0  0  0  0  0  0  0  0
   -1.1470   -2.8680    2.1330 H   0  0  0  0  0  0  0  0  0  0  0  0
   -2.2600   -0.9640   -0.4630 N   0  0  0  0  0  0  0  0  0  0  0  0
   -2.5890    1.3910   -0.4710 C   0  0  0  0  0  0  0  0  0  0  0  0
   -3.5560    1.2710   -0.9370 H   0  0  0  0  0  0  0  0  0  0  0  0
   -0.9920    2.8940    0.5700 C   0  0  0  0  0  0  0  0  0  0  0  0
    3.5380    0.7690   -1.1570 C   0  0  0  0  0  0  0  0  0  0  0  0
    3.7860    1.5000   -1.9110 H   0  0  0  0  0  0  0  0  0  0  0  0
    4.2270   -0.9610    0.4010 C   0  0  0  0  0  0  0  0  0  0  0  0
    5.0060   -1.5620    0.8460 H   0  0  0  0  0  0  0  0  0  0  0  0
   -2.0450   -2.0330    0.3730 C   0  0  0  0  0  0  0  0  0  0  0  0
   -3.1560   -1.1720   -1.6210 C   0  0  0  0  0  0  0  0  0  0  0  0
   -2.9820   -0.4190   -2.3910 H   0  0  0  0  0  0  0  0  0  0  0  0
   -2.9720   -2.1410   -2.0870 H   0  0  0  0  0  0  0  0  0  0  0  0
   -4.1950   -1.1230   -1.2950 H   0  0  0  0  0  0  0  0  0  0  0  0
   -2.1960    2.6900   -0.1170 C   0  0  0  0  0  0  0  0  0  0  0  0
   -2.8370    3.5270   -0.3540 H   0  0  0  0  0  0  0  0  0  0  0  0
   -0.5140    4.5130    1.0480 Cl  0  0  0  0  0  0  0  0  0  0  0  0
    4.5540    0.0010   -0.5660 C   0  0  0  0  0  0  0  0  0  0  0  0
    5.5840    0.1470   -0.8630 H   0  0  0  0  0  0  0  0  0  0  0  0
   -2.5740   -3.1190    0.1350 O   0  0  0  0  0  0  0  0  0  0  0  0
  1  3  1  0  0  0  0
  1  2  1  0  0  0  0
  1  4  2  0  0  0  0
  2  6  2  0  0  0  0
  2  5  1  0  0  0  0
  3  8  2  0  0  0  0
  3 10  1  0  0  0  0
  4 12  1  0  0  0  0
  5 16  2  0  0  0  0
  5 15  1  0  0  0  0
  6  7  1  0  0  0  0
  6 18  1  0  0  0  0
  8  9  1  0  0  0  0
  8 19  1  0  0  0  0
 10 11  1  0  0  0  0
 10 21  2  0  0  0  0
 12 13  1  0  0  0  0
 12 14  1  0  0  0  0
 12 23  1  0  0  0  0
 15 24  1  0  0  0  0
 15 23  1  0  0  0  0
 16 17  1  0  0  0  0
 16 28  1  0  0  0  0
 18 28  2  0  0  0  0
 18 30  1  0  0  0  0
 19 20  1  0  0  0  0
 19 31  2  0  0  0  0
 21 22  1  0  0  0  0
 21 31  1  0  0  0  0
 23 33  2  0  0  0  0
 24 26  1  0  0  0  0
 24 27  1  0  0  0  0
 24 25  1  0  0  0  0
 28 29  1  0  0  0  0
 31 32  1  0  0  0  0
M  END
>  <name>
diazepam

>  <caco2>
-4.32

>  <logD>
2.58

>  <rgyr>
3.28184

>  <HCPSA>
25.93

>  <fROTB>
0.0571429

$$$$
Molecule-1
  MOE2002           3D

 22 22  0  0  0  0  0  0  0  0  1 V2000
    0.1530    0.1800    0.4920 C   0  0  0  0  0  0  0  0  0  0  0  0
   -0.6690   -0.9520    0.3600 C   0  0  0  0  0  0  0  0  0  0  0  0
   -0.2490   -1.9410    0.4730 H   0  0  0  0  0  0  0  0  0  0  0  0
   -0.3930    1.4600    0.2950 C   0  0  0  0  0  0  0  0  0  0  0  0
    0.2360    2.3370    0.3540 H   0  0  0  0  0  0  0  0  0  0  0  0
    1.6390    0.0170    0.7240 C   0  0  0  0  0  0  0  0  0  0  0  0
    2.0010    0.8620    1.3130 H   0  0  0  0  0  0  0  0  0  0  0  0
    1.8120   -0.8920    1.3020 H   0  0  0  0  0  0  0  0  0  0  0  0
   -2.0390   -0.8010    0.0800 C   0  0  0  0  0  0  0  0  0  0  0  0
   -1.7620    1.5950    0.0170 C   0  0  0  0  0  0  0  0  0  0  0  0
   -2.1870    2.5790   -0.1140 H   0  0  0  0  0  0  0  0  0  0  0  0
    2.4260   -0.0620   -0.5860 C   0  0  0  0  0  0  0  0  0  0  0  0
    2.0790   -0.9170   -1.1660 H   0  0  0  0  0  0  0  0  0  0  0  0
    2.2680    0.8520   -1.1600 H   0  0  0  0  0  0  0  0  0  0  0  0
   -2.5780    0.4530   -0.0820 C   0  0  0  0  0  0  0  0  0  0  0  0
   -2.8210   -1.9170   -0.0090 O   0  0  0  0  0  0  0  0  0  0  0  0
   -3.7450   -1.7340   -0.1840 H   0  0  0  0  0  0  0  0  0  0  0  0
    3.8660   -0.2170   -0.3200 N   0  0  0  0  0  0  0  0  0  0  0  0
    3.9790   -1.0150    0.1260 H   0  0  0  0  0  0  0  0  0  0  0  0
    4.2850   -0.2940   -1.1360 H   0  0  0  0  0  0  0  0  0  0  0  0
   -3.9080    0.6140   -0.3490 O   0  0  0  0  0  0  0  0  0  0  0  0
   -4.3920   -0.2100   -0.4300 H   0  0  0  0  0  0  0  0  0  0  0  0
  1  6  1  0  0  0  0
  1  4  1  0  0  0  0
  1  2  2  0  0  0  0
  2  3  1  0  0  0  0
  2  9  1  0  0  0  0
  4  5  1  0  0  0  0
  4 10  2  0  0  0  0
  6  7  1  0  0  0  0
  6  8  1  0  0  0  0
  6 12  1  0  0  0  0
  9 15  2  0  0  0  0
  9 16  1  0  0  0  0
 10 11  1  0  0  0  0
 10 15  1  0  0  0  0
 12 13  1  0  0  0  0
 12 14  1  0  0  0  0
 12 18  1  0  0  0  0
 15 21  1  0  0  0  0
 16 17  1  0  0  0  0
 18 20  1  0  0  0  0
 18 19  1  0  0  0  0
 21 22  1  0  0  0  0
M  END
>  <name>
dopamine

>  <caco2>
-5.03

>  <logD>
-0.8

>  <rgyr>
2.6723

>  <HCPSA>
75.13

>  <fROTB>
0.227273

$$$$
Molecule-1
  MOE2002           3D

 68 72  0  0  1  0  0  0  0  0  1 V2000
    0.7060   -2.0400   -0.4760 C   0  0  0  0  0  0  0  0  0  0  0  0
    0.3290   -0.7130   -0.2000 C   0  0  0  0  0  0  0  0  0  0  0  0
    2.0660   -2.3830   -0.5680 C   0  0  0  0  0  0  0  0  0  0  0  0
   -0.3490   -3.1260   -0.6110 C   0  0  0  0  0  0  0  0  0  0  0  0
   -0.5480   -3.2570   -1.6750 H   0  0  0  0  0  0  0  0  0  0  0  0
    0.0210   -4.0740   -0.2170 H   0  0  0  0  0  0  0  0  0  0  0  0
   -1.1430   -0.3550    0.0160 C   0  0  0  0  0  0  0  0  0  0  0  0
    1.3230    0.2650    0.0000 C   0  0  0  0  0  0  0  0  0  0  0  0
    3.0750   -1.3880   -0.4690 C   0  0  0  0  0  0  0  0  0  0  0  0
    2.3580   -3.7130   -0.7110 O   0  0  0  0  0  0  0  0  0  0  0  0
    3.1430   -4.0070   -0.2470 H   0  0  0  0  0  0  0  0  0  0  0  0
   -1.6600   -2.8320    0.1140 C   0  0  0  0  0  0  0  0  0  0  0  0
   -2.1430   -1.4620   -0.3520 C   0  0  0  0  0  0  0  0  0  0  0  0
   -3.1050   -1.2820    0.1260 H   0  0  0  0  0  0  0  0  0  0  0  0
   -2.2770   -1.4760   -1.4360 H   0  0  0  0  0  0  0  0  0  0  0  0
   -1.4480    0.8130   -0.7440 O   0  0  0  0  0  0  0  0  0  0  0  0
    2.6990   -0.0440   -0.2050 C   0  0  0  0  0  0  0  0  0  0  0  0
    0.9100    1.4710    0.5040 O   0  0  0  0  0  0  0  0  0  0  0  0
    1.2140    2.2410    0.0220 H   0  0  0  0  0  0  0  0  0  0  0  0
    4.4460   -1.6960   -0.6750 C   0  0  0  0  0  0  0  0  0  0  0  0
   -2.7130   -3.9010   -0.2030 C   0  0  0  0  0  0  0  0  0  0  0  0
   -1.4180   -2.7970    1.5070 O   0  0  0  0  0  0  0  0  0  0  0  0
   -1.1480   -3.6720    1.7950 H   0  0  0  0  0  0  0  0  0  0  0  0
   -2.4840    1.6270   -0.2090 C   0  0  0  0  0  0  0  0  0  0  0  0
    3.7020    0.9620   -0.1520 C   0  0  0  0  0  0  0  0  0  0  0  0
    5.4410   -0.7140   -0.4800 C   0  0  0  0  0  0  0  0  0  0  0  0
    4.7940   -2.8160   -1.0490 O   0  0  0  0  0  0  0  0  0  0  0  0
   -3.2510   -4.8320    0.8830 C   0  0  0  0  0  0  0  0  0  0  0  0
   -3.4230   -4.2920    1.8150 H   0  0  0  0  0  0  0  0  0  0  0  0
   -4.2000   -5.2610    0.5570 H   0  0  0  0  0  0  0  0  0  0  0  0
   -3.1410   -4.0120   -1.3520 O   0  0  0  0  0  0  0  0  0  0  0  0
   -2.5150    2.9510   -0.9820 C   0  0  0  0  0  0  0  0  0  0  0  0
   -2.6560    2.7390   -2.0420 H   0  0  0  0  0  0  0  0  0  0  0  0
   -1.5610    3.4690   -0.8620 H   0  0  0  0  0  0  0  0  0  0  0  0
   -3.7380    0.9780   -0.3410 O   0  0  0  0  0  0  0  0  0  0  0  0
    5.0770    0.6260   -0.2160 C   0  0  0  0  0  0  0  0  0  0  0  0
    3.3790    2.1460   -0.0700 O   0  0  0  0  0  0  0  0  0  0  0  0
    6.8070   -1.0610   -0.6020 C   0  0  0  0  0  0  0  0  0  0  0  0
    7.1170   -2.0780   -0.7880 H   0  0  0  0  0  0  0  0  0  0  0  0
   -2.3300   -5.8770    1.1040 O   0  0  0  0  0  0  0  0  0  0  0  0
   -2.6990   -6.4740    1.7590 H   0  0  0  0  0  0  0  0  0  0  0  0
   -3.6600    3.8460   -0.4890 C   0  0  0  0  0  0  0  0  0  0  0  0
   -4.7990    1.7150    0.2420 C   0  0  0  0  0  0  0  0  0  0  0  0
    6.1010    1.6020   -0.0520 C   0  0  0  0  0  0  0  0  0  0  0  0
    7.8030   -0.0820   -0.4890 C   0  0  0  0  0  0  0  0  0  0  0  0
    8.8420   -0.3550   -0.6010 H   0  0  0  0  0  0  0  0  0  0  0  0
   -4.9770    3.0550   -0.4860 C   0  0  0  0  0  0  0  0  0  0  0  0
   -3.3640    4.3440    0.8680 N   0  0  0  0  0  0  0  0  0  0  0  0
   -4.0830    4.8530    1.1360 H   0  0  0  0  0  0  0  0  0  0  0  0
   -3.3200    3.6110    1.4250 H   0  0  0  0  0  0  0  0  0  0  0  0
   -6.0790    0.8740    0.2020 C   0  0  0  0  0  0  0  0  0  0  0  0
   -5.9370   -0.0300    0.7970 H   0  0  0  0  0  0  0  0  0  0  0  0
   -6.9090    1.4440    0.6210 H   0  0  0  0  0  0  0  0  0  0  0  0
   -6.3190    0.5870   -0.8220 H   0  0  0  0  0  0  0  0  0  0  0  0
    7.4490    1.2460   -0.2280 C   0  0  0  0  0  0  0  0  0  0  0  0
    8.2220    1.9970   -0.1530 H   0  0  0  0  0  0  0  0  0  0  0  0
    5.8200    2.9160    0.2210 O   0  0  0  0  0  0  0  0  0  0  0  0
   -5.3950    2.8270   -1.8180 O   0  0  0  0  0  0  0  0  0  0  0  0
   -4.7260    2.3050   -2.2640 H   0  0  0  0  0  0  0  0  0  0  0  0
    6.0300    3.1120    1.6120 C   0  0  0  0  0  0  0  0  0  0  0  0
    5.7760    4.1440    1.8530 H   0  0  0  0  0  0  0  0  0  0  0  0
    5.3890    2.4530    2.2010 H   0  0  0  0  0  0  0  0  0  0  0  0
    7.0730    2.9460    1.8870 H   0  0  0  0  0  0  0  0  0  0  0  0
   -1.2470   -0.1460    1.0810 H   0  0  0  0  0  0  0  0  0  0  0  0
   -2.2690    1.8330    0.8400 H   0  0  0  0  0  0  0  0  0  0  0  0
   -3.7550    4.7070   -1.1520 H   0  0  0  0  0  0  0  0  0  0  0  0
   -4.5740    1.9020    1.2930 H   0  0  0  0  0  0  0  0  0  0  0  0
   -5.7510    3.6400    0.0130 H   0  0  0  0  0  0  0  0  0  0  0  0
  1  4  1  0  0  0  0
  1  2  1  0  0  0  0
  1  3  2  0  0  0  0
  2  7  1  0  0  0  0
  2  8  2  0  0  0  0
  3  9  1  0  0  0  0
  3 10  1  0  0  0  0
  4  5  1  0  0  0  0
  4  6  1  0  0  0  0
  4 12  1  0  0  0  0
  7 64  1  0  0  0  0
  7 13  1  0  0  0  0
  7 16  1  0  0  0  0
  8 17  1  0  0  0  0
  8 18  1  0  0  0  0
  9 17  2  0  0  0  0
  9 20  1  0  0  0  0
 10 11  1  0  0  0  0
 12 13  1  0  0  0  0
 12 21  1  0  0  0  0
 12 22  1  0  0  0  0
 13 15  1  0  0  0  0
 13 14  1  0  0  0  0
 16 24  1  0  0  0  0
 17 25  1  0  0  0  0
 18 19  1  0  0  0  0
 20 26  1  0  0  0  0
 20 27  2  0  0  0  0
 21 28  1  0  0  0  0
 21 31  2  0  0  0  0
 22 23  1  0  0  0  0
 24 65  1  0  0  0  0
 24 32  1  0  0  0  0
 24 35  1  0  0  0  0
 25 36  1  0  0  0  0
 25 37  2  0  0  0  0
 26 38  1  0  0  0  0
 26 36  2  0  0  0  0
 28 29  1  0  0  0  0
 28 30  1  0  0  0  0
 28 40  1  0  0  0  0
 32 33  1  0  0  0  0
 32 34  1  0  0  0  0
 32 42  1  0  0  0  0
 35 43  1  0  0  0  0
 36 44  1  0  0  0  0
 38 39  1  0  0  0  0
 38 45  2  0  0  0  0
 40 41  1  0  0  0  0
 42 66  1  0  0  0  0
 42 47  1  0  0  0  0
 42 48  1  0  0  0  0
 43 67  1  0  0  0  0
 43 51  1  0  0  0  0
 43 47  1  0  0  0  0
 44 55  2  0  0  0  0
 44 57  1  0  0  0  0
 45 46  1  0  0  0  0
 45 55  1  0  0  0  0
 47 68  1  0  0  0  0
 47 58  1  0  0  0  0
 48 50  1  0  0  0  0
 48 49  1  0  0  0  0
 51 53  1  0  0  0  0
 51 54  1  0  0  0  0
 51 52  1  0  0  0  0
 55 56  1  0  0  0  0
 57 60  1  0  0  0  0
 58 59  1  0  0  0  0
 60 62  1  0  0  0  0
 60 63  1  0  0  0  0
 60 61  1  0  0  0  0
M  END
>  <name>
doxorubicin

>  <caco2>
-6.8

>  <logD>
-0.16

>  <rgyr>
4.85382

>  <HCPSA>
186.78

>  <fROTB>
0.180556

$$$$
Molecule-1
  MOE2002           3D

118120  0  0  1  0  0  0  0  0  1 V2000
   -0.0570    0.6090    1.2710 C   0  0  0  0  0  0  0  0  0  0  0  0
   -1.5410    0.2440    0.9800 C   0  0  0  0  0  0  0  0  0  0  0  0
    0.0120    1.9990    1.5900 O   0  0  0  0  0  0  0  0  0  0  0  0
    0.7260   -0.1930    2.3640 C   0  0  0  0  0  0  0  0  0  0  0  0
   -1.8980   -1.0360    0.1390 C   0  0  0  0  0  0  0  0  0  0  0  0
   -2.3610    0.3540    2.2830 C   0  0  0  0  0  0  0  0  0  0  0  0
   -3.3430    0.7890    2.1080 H   0  0  0  0  0  0  0  0  0  0  0  0
   -2.4840   -0.6250    2.7470 H   0  0  0  0  0  0  0  0  0  0  0  0
   -1.8690    1.0160    2.9910 H   0  0  0  0  0  0  0  0  0  0  0  0
    0.3020    2.8910    0.5140 C   0  0  0  0  0  0  0  0  0  0  0  0
    2.1240   -0.4630    1.7710 C   0  0  0  0  0  0  0  0  0  0  0  0
    2.5950    0.5020    1.5980 H   0  0  0  0  0  0  0  0  0  0  0  0
    1.9460   -0.9100    0.8170 H   0  0  0  0  0  0  0  0  0  0  0  0
    0.9350    0.5630    3.6900 C   0  0  0  0  0  0  0  0  0  0  0  0
   -0.0170    0.8280    4.1460 H   0  0  0  0  0  0  0  0  0  0  0  0
    1.4750   -0.0740    4.3890 H   0  0  0  0  0  0  0  0  0  0  0  0
    1.5220    1.4700    3.5390 H   0  0  0  0  0  0  0  0  0  0  0  0
    0.0460   -1.3910    2.6710 O   0  0  0  0  0  0  0  0  0  0  0  0
    0.4630   -2.1100    2.2000 H   0  0  0  0  0  0  0  0  0  0  0  0
   -3.0010   -0.7320   -0.7210 O   0  0  0  0  0  0  0  0  0  0  0  0
   -0.8260   -1.6480   -0.8260 C   0  0  0  0  0  0  0  0  0  0  0  0
    1.8090    2.9050    0.2000 C   0  0  0  0  0  0  0  0  0  0  0  0
   -0.1460    4.1920    0.8840 O   0  0  0  0  0  0  0  0  0  0  0  0
    3.1990   -1.3700    2.3960 C   0  0  0  0  0  0  0  0  0  0  0  0
   -4.3070   -0.6820   -0.1700 C   0  0  0  0  0  0  0  0  0  0  0  0
    0.0980   -2.6760   -0.1470 C   0  0  0  0  0  0  0  0  0  0  0  0
   -1.4840   -2.3790   -2.0130 C   0  0  0  0  0  0  0  0  0  0  0  0
   -1.9570   -1.6740   -2.6970 H   0  0  0  0  0  0  0  0  0  0  0  0
   -0.7280   -2.9220   -2.5790 H   0  0  0  0  0  0  0  0  0  0  0  0
   -2.2230   -3.0980   -1.6590 H   0  0  0  0  0  0  0  0  0  0  0  0
    2.1440    3.7960   -1.0210 C   0  0  0  0  0  0  0  0  0  0  0  0
    2.4810    3.3320    1.3730 O   0  0  0  0  0  0  0  0  0  0  0  0
    2.2860    2.7150    2.0810 H   0  0  0  0  0  0  0  0  0  0  0  0
    0.5310    5.2750    0.2560 C   0  0  0  0  0  0  0  0  0  0  0  0
    4.2920   -1.5940    1.3220 C   0  0  0  0  0  0  0  0  0  0  0  0
    2.6640   -2.6530    3.0460 C   0  0  0  0  0  0  0  0  0  0  0  0
    2.0430   -2.3910    3.9010 H   0  0  0  0  0  0  0  0  0  0  0  0
    2.0650   -3.2270    2.3460 H   0  0  0  0  0  0  0  0  0  0  0  0
    3.4840   -3.2640    3.4220 H   0  0  0  0  0  0  0  0  0  0  0  0
   -5.2960   -0.4750   -1.3180 C   0  0  0  0  0  0  0  0  0  0  0  0
   -5.2330   -1.3280   -1.9930 H   0  0  0  0  0  0  0  0  0  0  0  0
   -5.0290    0.4130   -1.8900 H   0  0  0  0  0  0  0  0  0  0  0  0
   -4.6080   -1.9000    0.4950 O   0  0  0  0  0  0  0  0  0  0  0  0
    1.3980   -2.7930   -0.3750 O   0  0  0  0  0  0  0  0  0  0  0  0
   -0.4050   -3.4730    0.6450 O   0  0  0  0  0  0  0  0  0  0  0  0
    1.0470    4.8770   -1.1290 C   0  0  0  0  0  0  0  0  0  0  0  0
    1.3620    5.7650   -1.6660 H   0  0  0  0  0  0  0  0  0  0  0  0
    0.2080    4.4630   -1.6910 H   0  0  0  0  0  0  0  0  0  0  0  0
    3.5390    4.3360   -0.9160 N   0  0  0  0  0  0  0  0  0  0  0  0
   -0.4310    6.4610    0.1430 C   0  0  0  0  0  0  0  0  0  0  0  0
    0.0760    7.3080   -0.3200 H   0  0  0  0  0  0  0  0  0  0  0  0
   -1.2950    6.1820   -0.4610 H   0  0  0  0  0  0  0  0  0  0  0  0
   -0.7700    6.7550    1.1370 H   0  0  0  0  0  0  0  0  0  0  0  0
    4.8310   -2.9720    0.8810 C   0  0  0  0  0  0  0  0  0  0  0  0
    4.8230   -0.5910    0.8480 O   0  0  0  0  0  0  0  0  0  0  0  0
   -6.7270   -0.3550   -0.7670 C   0  0  0  0  0  0  0  0  0  0  0  0
   -5.9000   -1.9390    1.0830 C   0  0  0  0  0  0  0  0  0  0  0  0
    2.1650   -2.4440   -1.5280 C   0  0  0  0  0  0  0  0  0  0  0  0
    4.4990    3.2000   -0.9090 C   0  0  0  0  0  0  0  0  0  0  0  0
    4.3470    2.5480   -0.0510 H   0  0  0  0  0  0  0  0  0  0  0  0
    4.3990    2.6110   -1.8220 H   0  0  0  0  0  0  0  0  0  0  0  0
    5.5180    3.5830   -0.8460 H   0  0  0  0  0  0  0  0  0  0  0  0
    3.9000    5.1750   -2.0890 C   0  0  0  0  0  0  0  0  0  0  0  0
    4.9470    5.4710   -2.0160 H   0  0  0  0  0  0  0  0  0  0  0  0
    3.7600    4.6240   -3.0190 H   0  0  0  0  0  0  0  0  0  0  0  0
    3.3260    6.0970   -2.1230 H   0  0  0  0  0  0  0  0  0  0  0  0
    4.0040   -3.8380   -0.1190 C   0  0  0  0  0  0  0  0  0  0  0  0
    6.2960   -2.8550    0.4280 C   0  0  0  0  0  0  0  0  0  0  0  0
    6.8840   -2.3940    1.2220 H   0  0  0  0  0  0  0  0  0  0  0  0
    6.7120   -3.8430    0.2300 H   0  0  0  0  0  0  0  0  0  0  0  0
    6.3900   -2.2450   -0.4670 H   0  0  0  0  0  0  0  0  0  0  0  0
   -7.0090   -1.6280    0.0570 C   0  0  0  0  0  0  0  0  0  0  0  0
   -6.8960    0.7470    0.1250 O   0  0  0  0  0  0  0  0  0  0  0  0
   -7.7230   -0.2420   -1.9350 C   0  0  0  0  0  0  0  0  0  0  0  0
   -7.5050    0.6280   -2.5540 H   0  0  0  0  0  0  0  0  0  0  0  0
   -7.6650   -1.1200   -2.5800 H   0  0  0  0  0  0  0  0  0  0  0  0
   -8.7380   -0.1570   -1.5460 H   0  0  0  0  0  0  0  0  0  0  0  0
   -5.9590   -1.0980    2.3670 C   0  0  0  0  0  0  0  0  0  0  0  0
   -5.1950   -1.4560    3.0580 H   0  0  0  0  0  0  0  0  0  0  0  0
   -5.7880   -0.0400    2.1860 H   0  0  0  0  0  0  0  0  0  0  0  0
   -6.9360   -1.2210    2.8350 H   0  0  0  0  0  0  0  0  0  0  0  0
    3.4360   -3.3550   -1.5000 C   0  0  0  0  0  0  0  0  0  0  0  0
    2.4810   -0.9330   -1.6660 C   0  0  0  0  0  0  0  0  0  0  0  0
    3.4100   -0.6790   -1.1710 H   0  0  0  0  0  0  0  0  0  0  0  0
    1.7130   -0.3330   -1.2010 H   0  0  0  0  0  0  0  0  0  0  0  0
    3.0410   -4.5760    0.6110 O   0  0  0  0  0  0  0  0  0  0  0  0
    2.6890   -5.2710    0.0520 H   0  0  0  0  0  0  0  0  0  0  0  0
   -7.1480   -2.7540   -0.7870 O   0  0  0  0  0  0  0  0  0  0  0  0
   -6.3090   -2.9180   -1.2230 H   0  0  0  0  0  0  0  0  0  0  0  0
   -6.5640    2.0420   -0.3530 C   0  0  0  0  0  0  0  0  0  0  0  0
   -6.7780    2.7530    0.4440 H   0  0  0  0  0  0  0  0  0  0  0  0
   -5.5050    2.1230   -0.5920 H   0  0  0  0  0  0  0  0  0  0  0  0
   -7.1640    2.3200   -1.2180 H   0  0  0  0  0  0  0  0  0  0  0  0
    4.5690   -2.8480   -2.4070 C   0  0  0  0  0  0  0  0  0  0  0  0
    4.2220   -2.8080   -3.4400 H   0  0  0  0  0  0  0  0  0  0  0  0
    4.9350   -1.8680   -2.1110 H   0  0  0  0  0  0  0  0  0  0  0  0
    5.4050   -3.5460   -2.3750 H   0  0  0  0  0  0  0  0  0  0  0  0
    3.0270   -4.5490   -2.1460 O   0  0  0  0  0  0  0  0  0  0  0  0
    2.2700   -4.9080   -1.6790 H   0  0  0  0  0  0  0  0  0  0  0  0
    2.5150   -0.4170   -3.1080 C   0  0  0  0  0  0  0  0  0  0  0  0
    2.6710    0.6620   -3.0890 H   0  0  0  0  0  0  0  0  0  0  0  0
    3.3230   -0.8640   -3.6780 H   0  0  0  0  0  0  0  0  0  0  0  0
    1.5660   -0.6260   -3.6020 H   0  0  0  0  0  0  0  0  0  0  0  0
    0.4400    0.4860    0.3180 H   0  0  0  0  0  0  0  0  0  0  0  0
   -1.8800    1.0720    0.3570 H   0  0  0  0  0  0  0  0  0  0  0  0
   -2.1970   -1.8260    0.8260 H   0  0  0  0  0  0  0  0  0  0  0  0
   -0.2480    2.5890   -0.3780 H   0  0  0  0  0  0  0  0  0  0  0  0
   -0.2770   -0.8330   -1.2800 H   0  0  0  0  0  0  0  0  0  0  0  0
    2.1410    1.8980   -0.0440 H   0  0  0  0  0  0  0  0  0  0  0  0
    3.6620   -0.8010    3.2030 H   0  0  0  0  0  0  0  0  0  0  0  0
   -4.3880    0.1720    0.4840 H   0  0  0  0  0  0  0  0  0  0  0  0
    2.0700    3.1880   -1.9250 H   0  0  0  0  0  0  0  0  0  0  0  0
    1.3740    5.5890    0.8710 H   0  0  0  0  0  0  0  0  0  0  0  0
    4.9120   -3.5690    1.7880 H   0  0  0  0  0  0  0  0  0  0  0  0
   -6.0610   -2.9650    1.4170 H   0  0  0  0  0  0  0  0  0  0  0  0
    1.5780   -2.7150   -2.4070 H   0  0  0  0  0  0  0  0  0  0  0  0
    4.7050   -4.6260   -0.3930 H   0  0  0  0  0  0  0  0  0  0  0  0
   -7.9570   -1.5120    0.5840 H   0  0  0  0  0  0  0  0  0  0  0  0
  1104  1  0  0  0  0
  1  2  1  0  0  0  0
  1  4  1  0  0  0  0
  1  3  1  0  0  0  0
  2105  1  0  0  0  0
  2  6  1  0  0  0  0
  2  5  1  0  0  0  0
  3 10  1  0  0  0  0
  4 14  1  0  0  0  0
  4 11  1  0  0  0  0
  4 18  1  0  0  0  0
  5106  1  0  0  0  0
  5 21  1  0  0  0  0
  5 20  1  0  0  0  0
  6  8  1  0  0  0  0
  6  9  1  0  0  0  0
  6  7  1  0  0  0  0
 10107  1  0  0  0  0
 10 22  1  0  0  0  0
 10 23  1  0  0  0  0
 11 12  1  0  0  0  0
 11 13  1  0  0  0  0
 11 24  1  0  0  0  0
 14 16  1  0  0  0  0
 14 17  1  0  0  0  0
 14 15  1  0  0  0  0
 18 19  1  0  0  0  0
 20 25  1  0  0  0  0
 21108  1  0  0  0  0
 21 27  1  0  0  0  0
 21 26  1  0  0  0  0
 22109  1  0  0  0  0
 22 31  1  0  0  0  0
 22 32  1  0  0  0  0
 23 34  1  0  0  0  0
 24110  1  0  0  0  0
 24 36  1  0  0  0  0
 24 35  1  0  0  0  0
 25111  1  0  0  0  0
 25 40  1  0  0  0  0
 25 43  1  0  0  0  0
 26 45  2  0  0  0  0
 26 44  1  0  0  0  0
 27 29  1  0  0  0  0
 27 30  1  0  0  0  0
 27 28  1  0  0  0  0
 31112  1  0  0  0  0
 31 46  1  0  0  0  0
 31 49  1  0  0  0  0
 32 33  1  0  0  0  0
 34113  1  0  0  0  0
 34 50  1  0  0  0  0
 34 46  1  0  0  0  0
 35 54  1  0  0  0  0
 35 55  2  0  0  0  0
 36 38  1  0  0  0  0
 36 39  1  0  0  0  0
 36 37  1  0  0  0  0
 40 41  1  0  0  0  0
 40 42  1  0  0  0  0
 40 56  1  0  0  0  0
 43 57  1  0  0  0  0
 44 58  1  0  0  0  0
 46 48  1  0  0  0  0
 46 47  1  0  0  0  0
 49 59  1  0  0  0  0
 49 63  1  0  0  0  0
 50 52  1  0  0  0  0
 50 53  1  0  0  0  0
 50 51  1  0  0  0  0
 54114  1  0  0  0  0
 54 68  1  0  0  0  0
 54 67  1  0  0  0  0
 56 74  1  0  0  0  0
 56 72  1  0  0  0  0
 56 73  1  0  0  0  0
 57115  1  0  0  0  0
 57 78  1  0  0  0  0
 57 72  1  0  0  0  0
 58116  1  0  0  0  0
 58 83  1  0  0  0  0
 58 82  1  0  0  0  0
 59 61  1  0  0  0  0
 59 62  1  0  0  0  0
 59 60  1  0  0  0  0
 63 65  1  0  0  0  0
 63 66  1  0  0  0  0
 63 64  1  0  0  0  0
 67117  1  0  0  0  0
 67 82  1  0  0  0  0
 67 86  1  0  0  0  0
 68 70  1  0  0  0  0
 68 71  1  0  0  0  0
 68 69  1  0  0  0  0
 72118  1  0  0  0  0
 72 88  1  0  0  0  0
 73 90  1  0  0  0  0
 74 76  1  0  0  0  0
 74 77  1  0  0  0  0
 74 75  1  0  0  0  0
 78 80  1  0  0  0  0
 78 81  1  0  0  0  0
 78 79  1  0  0  0  0
 82 94  1  0  0  0  0
 82 98  1  0  0  0  0
 83 84  1  0  0  0  0
 83 85  1  0  0  0  0
 83100  1  0  0  0  0
 86 87  1  0  0  0  0
 88 89  1  0  0  0  0
 90 92  1  0  0  0  0
 90 93  1  0  0  0  0
 90 91  1  0  0  0  0
 94 96  1  0  0  0  0
 94 97  1  0  0  0  0
 94 95  1  0  0  0  0
 98 99  1  0  0  0  0
100102  1  0  0  0  0
100103  1  0  0  0  0
100101  1  0  0  0  0
M  END
>  <name>
erythromycin

>  <caco2>
-5.43

>  <logD>
1.26

>  <rgyr>
4.98827

>  <HCPSA>
138.69

>  <fROTB>
0.208333

$$$$
Molecule-1
  MOE2002           3D

 44 47  0  0  1  0  0  0  0  0  1 V2000
   -1.6230   -0.2280   -0.9210 C   0  0  0  0  0  0  0  0  0  0  0  0
   -0.1290   -0.5740   -0.7280 C   0  0  0  0  0  0  0  0  0  0  0  0
   -2.2310    0.7570    0.1040 C   0  0  0  0  0  0  0  0  0  0  0  0
   -2.5470   -1.4500   -0.9310 C   0  0  0  0  0  0  0  0  0  0  0  0
   -2.0410   -2.3760   -1.2030 H   0  0  0  0  0  0  0  0  0  0  0  0
   -3.3600   -1.2730   -1.6360 H   0  0  0  0  0  0  0  0  0  0  0  0
    0.6940    0.7030   -0.5060 C   0  0  0  0  0  0  0  0  0  0  0  0
    0.2550   -1.6350    0.3180 C   0  0  0  0  0  0  0  0  0  0  0  0
   -0.3340   -2.5430    0.2030 H   0  0  0  0  0  0  0  0  0  0  0  0
    0.1450   -1.2710    1.3360 H   0  0  0  0  0  0  0  0  0  0  0  0
   -1.2220    1.1540    1.1890 C   0  0  0  0  0  0  0  0  0  0  0  0
   -1.0810    0.3240    1.8760 H   0  0  0  0  0  0  0  0  0  0  0  0
   -1.6280    1.9750    1.7830 H   0  0  0  0  0  0  0  0  0  0  0  0
   -3.3950   -0.0050    0.7770 C   0  0  0  0  0  0  0  0  0  0  0  0
   -2.7140    2.0390   -0.6000 C   0  0  0  0  0  0  0  0  0  0  0  0
   -3.1970    2.7020    0.1200 H   0  0  0  0  0  0  0  0  0  0  0  0
   -1.8720    2.5630   -1.0490 H   0  0  0  0  0  0  0  0  0  0  0  0
   -3.4240    1.8010   -1.3930 H   0  0  0  0  0  0  0  0  0  0  0  0
   -3.1250   -1.4800    0.4800 C   0  0  0  0  0  0  0  0  0  0  0  0
   -4.0290   -2.0870    0.5360 H   0  0  0  0  0  0  0  0  0  0  0  0
   -2.3840   -1.8620    1.1810 H   0  0  0  0  0  0  0  0  0  0  0  0
    2.1860    0.4490   -0.3520 C   0  0  0  0  0  0  0  0  0  0  0  0
    0.1380    1.5860    0.6300 C   0  0  0  0  0  0  0  0  0  0  0  0
    0.0680    2.6120    0.2660 H   0  0  0  0  0  0  0  0  0  0  0  0
    0.8380    1.5850    1.4670 H   0  0  0  0  0  0  0  0  0  0  0  0
    1.7240   -2.0080    0.1120 C   0  0  0  0  0  0  0  0  0  0  0  0
    2.0300   -2.6550    0.9350 H   0  0  0  0  0  0  0  0  0  0  0  0
    1.8130   -2.5750   -0.8160 H   0  0  0  0  0  0  0  0  0  0  0  0
   -4.6610    0.3580    0.2600 O   0  0  0  0  0  0  0  0  0  0  0  0
   -4.7130    0.0770   -0.6570 H   0  0  0  0  0  0  0  0  0  0  0  0
    2.6660   -0.8240    0.0240 C   0  0  0  0  0  0  0  0  0  0  0  0
    3.0840    1.5260   -0.4670 C   0  0  0  0  0  0  0  0  0  0  0  0
    2.7210    2.5080   -0.7340 H   0  0  0  0  0  0  0  0  0  0  0  0
    4.0390   -1.0130    0.2670 C   0  0  0  0  0  0  0  0  0  0  0  0
    4.4090   -1.9920    0.5400 H   0  0  0  0  0  0  0  0  0  0  0  0
    4.4530    1.3370   -0.2120 C   0  0  0  0  0  0  0  0  0  0  0  0
    5.1350    2.1720   -0.2950 H   0  0  0  0  0  0  0  0  0  0  0  0
    4.9310    0.0690    0.1620 C   0  0  0  0  0  0  0  0  0  0  0  0
    6.2580   -0.1140    0.4260 O   0  0  0  0  0  0  0  0  0  0  0  0
    6.4730   -1.0150    0.6770 H   0  0  0  0  0  0  0  0  0  0  0  0
   -1.6900    0.2250   -1.9120 H   0  0  0  0  0  0  0  0  0  0  0  0
    0.1870   -0.9940   -1.6860 H   0  0  0  0  0  0  0  0  0  0  0  0
    0.5740    1.2800   -1.4240 H   0  0  0  0  0  0  0  0  0  0  0  0
   -3.4220    0.1680    1.8540 H   0  0  0  0  0  0  0  0  0  0  0  0
  1 41  1  0  0  0  0
  1  4  1  0  0  0  0
  1  2  1  0  0  0  0
  1  3  1  0  0  0  0
  2 42  1  0  0  0  0
  2  8  1  0  0  0  0
  2  7  1  0  0  0  0
  3 15  1  0  0  0  0
  3 11  1  0  0  0  0
  3 14  1  0  0  0  0
  4  5  1  0  0  0  0
  4  6  1  0  0  0  0
  4 19  1  0  0  0  0
  7 43  1  0  0  0  0
  7 23  1  0  0  0  0
  7 22  1  0  0  0  0
  8  9  1  0  0  0  0
  8 10  1  0  0  0  0
  8 26  1  0  0  0  0
 11 12  1  0  0  0  0
 11 13  1  0  0  0  0
 11 23  1  0  0  0  0
 14 44  1  0  0  0  0
 14 19  1  0  0  0  0
 14 29  1  0  0  0  0
 15 17  1  0  0  0  0
 15 18  1  0  0  0  0
 15 16  1  0  0  0  0
 19 21  1  0  0  0  0
 19 20  1  0  0  0  0
 22 32  1  0  0  0  0
 22 31  2  0  0  0  0
 23 25  1  0  0  0  0
 23 24  1  0  0  0  0
 26 27  1  0  0  0  0
 26 28  1  0  0  0  0
 26 31  1  0  0  0  0
 29 30  1  0  0  0  0
 31 34  1  0  0  0  0
 32 33  1  0  0  0  0
 32 36  2  0  0  0  0
 34 35  1  0  0  0  0
 34 38  2  0  0  0  0
 36 37  1  0  0  0  0
 36 38  1  0  0  0  0
 38 39  1  0  0  0  0
 39 40  1  0  0  0  0
M  END
>  <name>
estradiol

>  <caco2>
-4.77

>  <logD>
2.24

>  <rgyr>
3.4386

>  <HCPSA>
44.34

>  <fROTB>
0.0638298

$$$$
Molecule-1
  MOE2002           3D

 44 45  0  0  1  0  0  0  0  0  1 V2000
    0.3330    0.1540    0.8730 C   0  0  0  0  0  0  0  0  0  0  0  0
   -0.7040   -0.7510    0.1940 C   0  0  0  0  0  0  0  0  0  0  0  0
    0.1830    1.5810    0.3510 C   0  0  0  0  0  0  0  0  0  0  0  0
    1.7370   -0.3730    0.5840 C   0  0  0  0  0  0  0  0  0  0  0  0
   -1.7130   -1.4380    0.9170 C   0  0  0  0  0  0  0  0  0  0  0  0
   -0.6290   -0.9110   -1.2060 C   0  0  0  0  0  0  0  0  0  0  0  0
    0.1300   -0.3910   -1.7740 H   0  0  0  0  0  0  0  0  0  0  0  0
    1.2940    2.3540    0.2180 C   0  0  0  0  0  0  0  0  0  0  0  0
   -1.1440    2.0860    0.0390 C   0  0  0  0  0  0  0  0  0  0  0  0
    2.7580    0.5170    0.4490 C   0  0  0  0  0  0  0  0  0  0  0  0
    1.9500   -1.8110    0.5020 C   0  0  0  0  0  0  0  0  0  0  0  0
   -2.6150   -2.2800    0.2320 C   0  0  0  0  0  0  0  0  0  0  0  0
   -1.8930   -1.2520    2.6620 Cl  0  0  0  0  0  0  0  0  0  0  0  0
   -1.5300   -1.7500   -1.8800 C   0  0  0  0  0  0  0  0  0  0  0  0
   -1.4600   -1.8680   -2.9520 H   0  0  0  0  0  0  0  0  0  0  0  0
    2.5470    1.8970    0.7020 N   0  0  0  0  0  0  0  0  0  0  0  0
    2.5600    2.0440    1.7010 H   0  0  0  0  0  0  0  0  0  0  0  0
    1.1920    3.8040   -0.2160 C   0  0  0  0  0  0  0  0  0  0  0  0
    0.4490    4.3320    0.3820 H   0  0  0  0  0  0  0  0  0  0  0  0
    2.1560    4.2980   -0.0790 H   0  0  0  0  0  0  0  0  0  0  0  0
    0.9260    3.8560   -1.2720 H   0  0  0  0  0  0  0  0  0  0  0  0
   -2.1110    1.8130    0.8940 O   0  0  0  0  0  0  0  0  0  0  0  0
   -1.4010    2.7450   -0.9680 O   0  0  0  0  0  0  0  0  0  0  0  0
    4.1920    0.0510    0.2680 C   0  0  0  0  0  0  0  0  0  0  0  0
    4.3440   -0.2790   -0.7590 H   0  0  0  0  0  0  0  0  0  0  0  0
    4.8740    0.8780    0.4640 H   0  0  0  0  0  0  0  0  0  0  0  0
    4.4250   -0.7590    0.9610 H   0  0  0  0  0  0  0  0  0  0  0  0
    2.7320   -2.2850   -0.4480 O   0  0  0  0  0  0  0  0  0  0  0  0
    1.4030   -2.6040    1.2690 O   0  0  0  0  0  0  0  0  0  0  0  0
   -2.5240   -2.4310   -1.1630 C   0  0  0  0  0  0  0  0  0  0  0  0
   -3.2190   -3.0700   -1.6890 H   0  0  0  0  0  0  0  0  0  0  0  0
   -3.8900   -3.1320    1.0920 Cl  0  0  0  0  0  0  0  0  0  0  0  0
   -3.4810    2.0580    0.6170 C   0  0  0  0  0  0  0  0  0  0  0  0
   -3.6230    3.0730    0.2440 H   0  0  0  0  0  0  0  0  0  0  0  0
   -4.0400    1.9580    1.5490 H   0  0  0  0  0  0  0  0  0  0  0  0
    2.9910   -3.6690   -0.5850 C   0  0  0  0  0  0  0  0  0  0  0  0
    3.6730   -3.8200   -1.4200 H   0  0  0  0  0  0  0  0  0  0  0  0
    3.4510   -4.0570    0.3250 H   0  0  0  0  0  0  0  0  0  0  0  0
    2.0580   -4.1990   -0.7830 H   0  0  0  0  0  0  0  0  0  0  0  0
   -4.0440    1.0440   -0.3840 C   0  0  0  0  0  0  0  0  0  0  0  0
   -3.4450    1.0230   -1.2940 H   0  0  0  0  0  0  0  0  0  0  0  0
   -4.0540    0.0530    0.0660 H   0  0  0  0  0  0  0  0  0  0  0  0
   -5.0670    1.3220   -0.6380 H   0  0  0  0  0  0  0  0  0  0  0  0
    0.2270    0.1920    1.9540 H   0  0  0  0  0  0  0  0  0  0  0  0
  1 44  1  0  0  0  0
  1  4  1  0  0  0  0
  1  3  1  0  0  0  0
  1  2  1  0  0  0  0
  2  6  2  0  0  0  0
  2  5  1  0  0  0  0
  3  8  2  0  0  0  0
  3  9  1  0  0  0  0
  4 10  2  0  0  0  0
  4 11  1  0  0  0  0
  5 12  2  0  0  0  0
  5 13  1  0  0  0  0
  6  7  1  0  0  0  0
  6 14  1  0  0  0  0
  8 18  1  0  0  0  0
  8 16  1  0  0  0  0
  9 23  2  0  0  0  0
  9 22  1  0  0  0  0
 10 24  1  0  0  0  0
 10 16  1  0  0  0  0
 11 29  2  0  0  0  0
 11 28  1  0  0  0  0
 12 30  1  0  0  0  0
 12 32  1  0  0  0  0
 14 15  1  0  0  0  0
 14 30  2  0  0  0  0
 16 17  1  0  0  0  0
 18 20  1  0  0  0  0
 18 21  1  0  0  0  0
 18 19  1  0  0  0  0
 22 33  1  0  0  0  0
 24 26  1  0  0  0  0
 24 27  1  0  0  0  0
 24 25  1  0  0  0  0
 28 36  1  0  0  0  0
 30 31  1  0  0  0  0
 33 34  1  0  0  0  0
 33 35  1  0  0  0  0
 33 40  1  0  0  0  0
 36 38  1  0  0  0  0
 36 39  1  0  0  0  0
 36 37  1  0  0  0  0
 40 42  1  0  0  0  0
 40 43  1  0  0  0  0
 40 41  1  0  0  0  0
M  END
>  <name>
felodipine

>  <caco2>
-4.64

>  <logD>
3.48

>  <rgyr>
3.3855

>  <HCPSA>
50.34

>  <fROTB>
0.222222

$$$$
Molecule-1
  MOE2002           3D

 31 32  0  0  0  0  0  0  0  0  1 V2000
   -2.0570   -0.1710    0.0100 C   0  0  0  0  0  0  0  0  0  0  0  0
   -2.9410   -1.2160    0.0180 C   0  0  0  0  0  0  0  0  0  0  0  0
   -0.7940   -0.7120   -0.0450 N   0  0  0  0  0  0  0  0  0  0  0  0
   -2.4050    1.1370    0.0450 N   0  0  0  0  0  0  0  0  0  0  0  0
   -2.2540   -2.4250   -0.0310 N   0  0  0  0  0  0  0  0  0  0  0  0
   -4.3460   -0.9390    0.0720 C   0  0  0  0  0  0  0  0  0  0  0  0
   -0.9980   -2.0720   -0.0700 C   0  0  0  0  0  0  0  0  0  0  0  0
   -0.1920   -2.7900   -0.1190 H   0  0  0  0  0  0  0  0  0  0  0  0
    0.4710    0.0580   -0.1120 C   0  0  0  0  0  0  0  0  0  0  0  0
    0.6410    0.3390   -1.1500 H   0  0  0  0  0  0  0  0  0  0  0  0
    0.3640    0.9640    0.4870 H   0  0  0  0  0  0  0  0  0  0  0  0
   -3.7340    1.4380    0.0990 C   0  0  0  0  0  0  0  0  0  0  0  0
   -4.6680    0.4320    0.1130 N   0  0  0  0  0  0  0  0  0  0  0  0
   -5.6510    0.6610    0.1520 H   0  0  0  0  0  0  0  0  0  0  0  0
   -5.2590   -1.7630    0.0880 O   0  0  0  0  0  0  0  0  0  0  0  0
    1.5600   -0.6980    0.3950 O   0  0  0  0  0  0  0  0  0  0  0  0
   -4.1300    2.7380    0.1390 N   0  0  0  0  0  0  0  0  0  0  0  0
   -5.1000    3.0190    0.1830 H   0  0  0  0  0  0  0  0  0  0  0  0
   -3.4870    3.5160    0.1290 H   0  0  0  0  0  0  0  0  0  0  0  0
    2.8160   -0.0600    0.1970 C   0  0  0  0  0  0  0  0  0  0  0  0
    2.6840    1.0230    0.2410 H   0  0  0  0  0  0  0  0  0  0  0  0
    3.7520   -0.4670    1.3440 C   0  0  0  0  0  0  0  0  0  0  0  0
    3.2550   -0.2710    2.2940 H   0  0  0  0  0  0  0  0  0  0  0  0
    3.9830   -1.5320    1.2840 H   0  0  0  0  0  0  0  0  0  0  0  0
    3.4000   -0.4550   -1.1710 C   0  0  0  0  0  0  0  0  0  0  0  0
    3.8710   -1.4360   -1.1100 H   0  0  0  0  0  0  0  0  0  0  0  0
    2.6110   -0.5010   -1.9210 H   0  0  0  0  0  0  0  0  0  0  0  0
    4.9490    0.2820    1.3180 O   0  0  0  0  0  0  0  0  0  0  0  0
    5.4270    0.0740    0.5140 H   0  0  0  0  0  0  0  0  0  0  0  0
    4.3450    0.5000   -1.6110 O   0  0  0  0  0  0  0  0  0  0  0  0
    3.8870    1.3270   -1.7820 H   0  0  0  0  0  0  0  0  0  0  0  0
  1  2  2  0  0  0  0
  1  4  1  0  0  0  0
  1  3  1  0  0  0  0
  2  6  1  0  0  0  0
  2  5  1  0  0  0  0
  3  7  1  0  0  0  0
  3  9  1  0  0  0  0
  4 12  2  0  0  0  0
  5  7  2  0  0  0  0
  6 13  1  0  0  0  0
  6 15  2  0  0  0  0
  7  8  1  0  0  0  0
  9 10  1  0  0  0  0
  9 11  1  0  0  0  0
  9 16  1  0  0  0  0
 12 17  1  0  0  0  0
 12 13  1  0  0  0  0
 13 14  1  0  0  0  0
 16 20  1  0  0  0  0
 17 19  1  0  0  0  0
 17 18  1  0  0  0  0
 20 21  1  0  0  0  0
 20 25  1  0  0  0  0
 20 22  1  0  0  0  0
 22 23  1  0  0  0  0
 22 24  1  0  0  0  0
 22 28  1  0  0  0  0
 25 26  1  0  0  0  0
 25 27  1  0  0  0  0
 25 30  1  0  0  0  0
 28 29  1  0  0  0  0
 30 31  1  0  0  0  0
M  END
>  <name>
ganciclovir

>  <caco2>
-6.27

>  <logD>
-0.87

>  <rgyr>
3.69529

>  <HCPSA>
139.45

>  <fROTB>
0.25

$$$$
Molecule-1
  MOE2002           3D

 41 43  0  0  1  0  0  0  0  0  1 V2000
   -1.5670    0.1350    0.3230 C   0  0  0  0  0  0  0  0  0  0  0  0
   -0.5290    1.2480    0.4660 C   0  0  0  0  0  0  0  0  0  0  0  0
   -0.8230   -1.1010    0.2340 O   0  0  0  0  0  0  0  0  0  0  0  0
   -2.3590    0.3300   -0.9660 C   0  0  0  0  0  0  0  0  0  0  0  0
   -2.5190    0.0890    1.5320 C   0  0  0  0  0  0  0  0  0  0  0  0
    0.7140    0.6130    0.4290 C   0  0  0  0  0  0  0  0  0  0  0  0
   -0.8290    2.4360    0.5840 O   0  0  0  0  0  0  0  0  0  0  0  0
    0.5000   -0.7230    0.2920 C   0  0  0  0  0  0  0  0  0  0  0  0
   -3.6370   -0.1140   -1.0740 C   0  0  0  0  0  0  0  0  0  0  0  0
   -4.1720    0.0510   -1.9970 H   0  0  0  0  0  0  0  0  0  0  0  0
   -1.7850    0.9750   -2.0310 O   0  0  0  0  0  0  0  0  0  0  0  0
   -3.5630   -1.0110    1.3160 C   0  0  0  0  0  0  0  0  0  0  0  0
   -3.0770   -1.9870    1.2800 H   0  0  0  0  0  0  0  0  0  0  0  0
   -4.2710   -1.0050    2.1460 H   0  0  0  0  0  0  0  0  0  0  0  0
   -1.7850   -0.1520    2.8570 C   0  0  0  0  0  0  0  0  0  0  0  0
   -2.5090   -0.1760    3.6720 H   0  0  0  0  0  0  0  0  0  0  0  0
   -1.2500   -1.1010    2.8330 H   0  0  0  0  0  0  0  0  0  0  0  0
   -1.0780    0.6550    3.0490 H   0  0  0  0  0  0  0  0  0  0  0  0
    2.0210    1.1720    0.5040 C   0  0  0  0  0  0  0  0  0  0  0  0
    1.5980   -1.6040    0.2100 C   0  0  0  0  0  0  0  0  0  0  0  0
   -4.3180   -0.7890    0.0110 C   0  0  0  0  0  0  0  0  0  0  0  0
   -1.1710   -0.0110   -2.8480 C   0  0  0  0  0  0  0  0  0  0  0  0
   -1.8990   -0.7380   -3.2100 H   0  0  0  0  0  0  0  0  0  0  0  0
   -0.7300    0.4880   -3.7100 H   0  0  0  0  0  0  0  0  0  0  0  0
   -0.3710   -0.5300   -2.3200 H   0  0  0  0  0  0  0  0  0  0  0  0
    3.1190    0.2920    0.4710 C   0  0  0  0  0  0  0  0  0  0  0  0
    4.1190    0.6750    0.6120 H   0  0  0  0  0  0  0  0  0  0  0  0
    2.1900    2.5100    0.7510 O   0  0  0  0  0  0  0  0  0  0  0  0
    2.9120   -1.0920    0.2760 C   0  0  0  0  0  0  0  0  0  0  0  0
    1.3200   -3.3270    0.0260 Cl  0  0  0  0  0  0  0  0  0  0  0  0
   -5.4800   -1.1850   -0.0690 O   0  0  0  0  0  0  0  0  0  0  0  0
    2.6700    3.1050   -0.4460 C   0  0  0  0  0  0  0  0  0  0  0  0
    1.9700    2.9470   -1.2690 H   0  0  0  0  0  0  0  0  0  0  0  0
    2.7670    4.1790   -0.2790 H   0  0  0  0  0  0  0  0  0  0  0  0
    3.6510    2.7150   -0.7210 H   0  0  0  0  0  0  0  0  0  0  0  0
    3.9780   -1.9550    0.2740 O   0  0  0  0  0  0  0  0  0  0  0  0
    4.6620   -1.7860   -0.9600 C   0  0  0  0  0  0  0  0  0  0  0  0
    5.0900   -0.7870   -1.0520 H   0  0  0  0  0  0  0  0  0  0  0  0
    5.4790   -2.5070   -0.9950 H   0  0  0  0  0  0  0  0  0  0  0  0
    3.9980   -1.9800   -1.8050 H   0  0  0  0  0  0  0  0  0  0  0  0
   -3.0400    1.0460    1.6070 H   0  0  0  0  0  0  0  0  0  0  0  0
  1  5  1  0  0  0  0
  1  4  1  0  0  0  0
  1  2  1  0  0  0  0
  1  3  1  0  0  0  0
  2  6  1  0  0  0  0
  2  7  2  0  0  0  0
  3  8  1  0  0  0  0
  4  9  2  0  0  0  0
  4 11  1  0  0  0  0
  5 41  1  0  0  0  0
  5 15  1  0  0  0  0
  5 12  1  0  0  0  0
  6 19  1  0  0  0  0
  6  8  2  0  0  0  0
  8 20  1  0  0  0  0
  9 10  1  0  0  0  0
  9 21  1  0  0  0  0
 11 22  1  0  0  0  0
 12 13  1  0  0  0  0
 12 14  1  0  0  0  0
 12 21  1  0  0  0  0
 15 17  1  0  0  0  0
 15 18  1  0  0  0  0
 15 16  1  0  0  0  0
 19 26  2  0  0  0  0
 19 28  1  0  0  0  0
 20 29  2  0  0  0  0
 20 30  1  0  0  0  0
 21 31  2  0  0  0  0
 22 24  1  0  0  0  0
 22 25  1  0  0  0  0
 22 23  1  0  0  0  0
 26 27  1  0  0  0  0
 26 29  1  0  0  0  0
 28 32  1  0  0  0  0
 29 36  1  0  0  0  0
 32 34  1  0  0  0  0
 32 35  1  0  0  0  0
 32 33  1  0  0  0  0
 36 37  1  0  0  0  0
 37 39  1  0  0  0  0
 37 40  1  0  0  0  0
 37 38  1  0  0  0  0
M  END
>  <name>
griseofulvin

>  <caco2>
-4.44

>  <logD>
2.47

>  <rgyr>
3.37126

>  <HCPSA>
67.55

>  <fROTB>
0.162791

$$$$
Molecule-1
  MOE2002           3D

 25 26  0  0  0  0  0  0  0  0  1 V2000
    0.6940    0.2180   -0.0260 C   0  0  0  0  0  0  0  0  0  0  0  0
    0.8150   -1.1800   -0.0160 C   0  0  0  0  0  0  0  0  0  0  0  0
   -0.5720    0.8200    0.0050 C   0  0  0  0  0  0  0  0  0  0  0  0
   -0.6360    1.8970    0.0240 H   0  0  0  0  0  0  0  0  0  0  0  0
    2.1720    1.2020   -0.0550 S   0  0  0  0  0  0  0  0  0  0  0  0
   -0.3390   -1.9800   -0.0540 C   0  0  0  0  0  0  0  0  0  0  0  0
   -0.2440   -3.0560   -0.0750 H   0  0  0  0  0  0  0  0  0  0  0  0
    2.0350   -1.7430    0.0180 N   0  0  0  0  0  0  0  0  0  0  0  0
    2.1750   -2.7420    0.0560 H   0  0  0  0  0  0  0  0  0  0  0  0
   -1.7340    0.0240   -0.0040 C   0  0  0  0  0  0  0  0  0  0  0  0
    3.4360    0.1830   -0.5130 N   0  0  0  0  0  0  0  0  0  0  0  0
    3.3050   -0.0380   -1.3960 H   0  0  0  0  0  0  0  0  0  0  0  0
    2.0390    2.2750   -1.0070 O   0  0  0  0  0  0  0  0  0  0  0  0
    2.4250    1.7420    1.2560 O   0  0  0  0  0  0  0  0  0  0  0  0
   -1.6140   -1.3840   -0.0520 C   0  0  0  0  0  0  0  0  0  0  0  0
    3.3200   -1.0690    0.2670 C   0  0  0  0  0  0  0  0  0  0  0  0
    3.4210   -0.8550    1.3320 H   0  0  0  0  0  0  0  0  0  0  0  0
    4.1270   -1.7410   -0.0260 H   0  0  0  0  0  0  0  0  0  0  0  0
   -3.3400    0.8280    0.0180 S   0  0  0  0  0  0  0  0  0  0  0  0
   -3.0280   -2.4260   -0.0970 Cl  0  0  0  0  0  0  0  0  0  0  0  0
   -3.1460    2.5000    0.1130 N   0  0  0  0  0  0  0  0  0  0  0  0
   -3.5780    2.8650   -0.6140 H   0  0  0  0  0  0  0  0  0  0  0  0
   -3.5860    2.7830    0.8700 H   0  0  0  0  0  0  0  0  0  0  0  0
   -4.0590    0.5020   -1.1860 O   0  0  0  0  0  0  0  0  0  0  0  0
   -4.0890    0.3750    1.1620 O   0  0  0  0  0  0  0  0  0  0  0  0
  1  3  1  0  0  0  0
  1  2  2  0  0  0  0
  1  5  1  0  0  0  0
  2  6  1  0  0  0  0
  2  8  1  0  0  0  0
  3  4  1  0  0  0  0
  3 10  2  0  0  0  0
  5 11  1  0  0  0  0
  5 14  2  0  0  0  0
  5 13  2  0  0  0  0
  6  7  1  0  0  0  0
  6 15  2  0  0  0  0
  8  9  1  0  0  0  0
  8 16  1  0  0  0  0
 10 15  1  0  0  0  0
 10 19  1  0  0  0  0
 11 12  1  0  0  0  0
 11 16  1  0  0  0  0
 15 20  1  0  0  0  0
 16 18  1  0  0  0  0
 16 17  1  0  0  0  0
 19 21  1  0  0  0  0
 19 24  2  0  0  0  0
 19 25  2  0  0  0  0
 21 23  1  0  0  0  0
 21 22  1  0  0  0  0
M  END
>  <name>
hydrochlorothiazide

>  <caco2>
-6.06

>  <logD>
-0.12

>  <rgyr>
3.1113

>  <HCPSA>
142.85

>  <fROTB>
0.0769231

$$$$
Molecule-1
  MOE2002           3D

 56 59  0  0  1  0  0  0  0  0  1 V2000
   -1.1980   -1.2510   -0.4280 C   0  0  0  0  0  0  0  0  0  0  0  0
    0.2620   -1.1940    0.0810 C   0  0  0  0  0  0  0  0  0  0  0  0
   -1.8560    0.0980   -0.8170 C   0  0  0  0  0  0  0  0  0  0  0  0
   -2.1660   -1.9690    0.5200 C   0  0  0  0  0  0  0  0  0  0  0  0
   -1.6830   -2.5380    1.3100 H   0  0  0  0  0  0  0  0  0  0  0  0
   -2.7860   -2.6600   -0.0530 H   0  0  0  0  0  0  0  0  0  0  0  0
    1.0500   -0.1900   -0.7730 C   0  0  0  0  0  0  0  0  0  0  0  0
    0.5320   -0.9260    1.5760 C   0  0  0  0  0  0  0  0  0  0  0  0
    0.0200   -1.6540    2.2020 H   0  0  0  0  0  0  0  0  0  0  0  0
    0.2010    0.0600    1.8860 H   0  0  0  0  0  0  0  0  0  0  0  0
   -3.2690    0.0350   -0.1720 C   0  0  0  0  0  0  0  0  0  0  0  0
   -1.0350    1.2740   -0.2580 C   0  0  0  0  0  0  0  0  0  0  0  0
   -1.4080    2.2160   -0.6600 H   0  0  0  0  0  0  0  0  0  0  0  0
   -1.1860    1.3120    0.8190 H   0  0  0  0  0  0  0  0  0  0  0  0
   -1.9560    0.2600   -2.3480 C   0  0  0  0  0  0  0  0  0  0  0  0
   -2.5510    1.1380   -2.5950 H   0  0  0  0  0  0  0  0  0  0  0  0
   -0.9690    0.3880   -2.7890 H   0  0  0  0  0  0  0  0  0  0  0  0
   -2.4190   -0.6140   -2.8080 H   0  0  0  0  0  0  0  0  0  0  0  0
   -3.0410   -0.8470    1.0630 C   0  0  0  0  0  0  0  0  0  0  0  0
   -3.9710   -1.2400    1.4750 H   0  0  0  0  0  0  0  0  0  0  0  0
   -2.4890   -0.3090    1.8340 H   0  0  0  0  0  0  0  0  0  0  0  0
    2.5840   -0.3300   -0.5720 C   0  0  0  0  0  0  0  0  0  0  0  0
    0.4730    1.2360   -0.5610 C   0  0  0  0  0  0  0  0  0  0  0  0
    2.0280   -1.0680    1.8870 C   0  0  0  0  0  0  0  0  0  0  0  0
    2.1950   -0.7430    2.9160 H   0  0  0  0  0  0  0  0  0  0  0  0
    2.3090   -2.1190    1.8120 H   0  0  0  0  0  0  0  0  0  0  0  0
   -3.9000    1.3950    0.1620 C   0  0  0  0  0  0  0  0  0  0  0  0
   -4.1750   -0.6470   -1.0200 O   0  0  0  0  0  0  0  0  0  0  0  0
   -3.7840   -1.4790   -1.2950 H   0  0  0  0  0  0  0  0  0  0  0  0
    2.8930   -0.2690    0.9220 C   0  0  0  0  0  0  0  0  0  0  0  0
    3.3410    0.7540   -1.3810 C   0  0  0  0  0  0  0  0  0  0  0  0
    2.8970    1.7390   -1.2700 H   0  0  0  0  0  0  0  0  0  0  0  0
    3.3050    0.5090   -2.4430 H   0  0  0  0  0  0  0  0  0  0  0  0
    3.0760   -1.6920   -1.1100 C   0  0  0  0  0  0  0  0  0  0  0  0
    2.8060   -1.8010   -2.1630 H   0  0  0  0  0  0  0  0  0  0  0  0
    4.1580   -1.7730   -1.0220 H   0  0  0  0  0  0  0  0  0  0  0  0
    2.6590   -2.5300   -0.5570 H   0  0  0  0  0  0  0  0  0  0  0  0
    1.0870    1.9550    0.4950 O   0  0  0  0  0  0  0  0  0  0  0  0
    2.0370    1.9830    0.3640 H   0  0  0  0  0  0  0  0  0  0  0  0
   -4.5980    1.6270    1.4990 C   0  0  0  0  0  0  0  0  0  0  0  0
   -3.9090    1.4450    2.3260 H   0  0  0  0  0  0  0  0  0  0  0  0
   -4.9470    2.6620    1.5530 H   0  0  0  0  0  0  0  0  0  0  0  0
   -3.8970    2.2980   -0.6740 O   0  0  0  0  0  0  0  0  0  0  0  0
    3.9720    0.3980    1.4060 C   0  0  0  0  0  0  0  0  0  0  0  0
    4.1390    0.4270    2.4720 H   0  0  0  0  0  0  0  0  0  0  0  0
    4.8010    0.9010   -0.9540 C   0  0  0  0  0  0  0  0  0  0  0  0
    5.3790    0.0220   -1.2310 H   0  0  0  0  0  0  0  0  0  0  0  0
    5.2310    1.7610   -1.4680 H   0  0  0  0  0  0  0  0  0  0  0  0
   -5.7150    0.7640    1.6000 O   0  0  0  0  0  0  0  0  0  0  0  0
   -6.1580    0.9270    2.4340 H   0  0  0  0  0  0  0  0  0  0  0  0
    4.8980    1.1100    0.5510 C   0  0  0  0  0  0  0  0  0  0  0  0
    5.7640    1.8660    0.9840 O   0  0  0  0  0  0  0  0  0  0  0  0
   -1.1610   -1.8620   -1.3310 H   0  0  0  0  0  0  0  0  0  0  0  0
    0.6310   -2.2000   -0.1020 H   0  0  0  0  0  0  0  0  0  0  0  0
    0.8620   -0.4530   -1.8130 H   0  0  0  0  0  0  0  0  0  0  0  0
    0.6390    1.7960   -1.4820 H   0  0  0  0  0  0  0  0  0  0  0  0
  1 53  1  0  0  0  0
  1  4  1  0  0  0  0
  1  2  1  0  0  0  0
  1  3  1  0  0  0  0
  2 54  1  0  0  0  0
  2  8  1  0  0  0  0
  2  7  1  0  0  0  0
  3 15  1  0  0  0  0
  3 12  1  0  0  0  0
  3 11  1  0  0  0  0
  4  5  1  0  0  0  0
  4  6  1  0  0  0  0
  4 19  1  0  0  0  0
  7 55  1  0  0  0  0
  7 22  1  0  0  0  0
  7 23  1  0  0  0  0
  8  9  1  0  0  0  0
  8 10  1  0  0  0  0
  8 24  1  0  0  0  0
 11 19  1  0  0  0  0
 11 27  1  0  0  0  0
 11 28  1  0  0  0  0
 12 13  1  0  0  0  0
 12 14  1  0  0  0  0
 12 23  1  0  0  0  0
 15 17  1  0  0  0  0
 15 18  1  0  0  0  0
 15 16  1  0  0  0  0
 19 21  1  0  0  0  0
 19 20  1  0  0  0  0
 22 34  1  0  0  0  0
 22 31  1  0  0  0  0
 22 30  1  0  0  0  0
 23 56  1  0  0  0  0
 23 38  1  0  0  0  0
 24 25  1  0  0  0  0
 24 26  1  0  0  0  0
 24 30  1  0  0  0  0
 27 40  1  0  0  0  0
 27 43  2  0  0  0  0
 28 29  1  0  0  0  0
 30 44  2  0  0  0  0
 31 32  1  0  0  0  0
 31 33  1  0  0  0  0
 31 46  1  0  0  0  0
 34 36  1  0  0  0  0
 34 37  1  0  0  0  0
 34 35  1  0  0  0  0
 38 39  1  0  0  0  0
 40 41  1  0  0  0  0
 40 42  1  0  0  0  0
 40 49  1  0  0  0  0
 44 45  1  0  0  0  0
 44 51  1  0  0  0  0
 46 48  1  0  0  0  0
 46 47  1  0  0  0  0
 46 51  1  0  0  0  0
 49 50  1  0  0  0  0
 51 52  2  0  0  0  0
M  END
>  <name>
hydrocortisone

>  <caco2>
-4.66

>  <logD>
1.48

>  <rgyr>
3.71863

>  <HCPSA>
93.37

>  <fROTB>
0.118644

$$$$
Molecule-1
  MOE2002           3D

 33 33  0  0  1  0  0  0  0  0  1 V2000
   13.6270   -6.5480    0.2710 C   0  0  0  0  0  0  0  0  0  0  0  0
   14.9080   -5.6640    0.0930 C   0  0  0  0  0  0  0  0  0  0  0  0
   16.2390   -6.4230    0.0300 C   0  0  0  0  0  0  0  0  0  0  0  0
   16.3190   -7.7370    0.2540 C   0  0  0  0  0  0  0  0  0  0  0  0
   17.6100   -8.4200    0.2040 C   0  0  0  0  0  0  0  0  0  0  0  0
   18.7240   -7.7370   -0.0470 C   0  0  0  0  0  0  0  0  0  0  0  0
   18.6440   -6.2910   -0.2850 C   0  0  0  0  0  0  0  0  0  0  0  0
   17.4660   -5.6700   -0.2520 C   0  0  0  0  0  0  0  0  0  0  0  0
   20.0510   -8.4750   -0.0850 C   0  0  0  0  0  0  0  0  0  0  0  0
   20.0550   -9.9690    0.2930 C   0  0  0  0  0  0  0  0  0  0  0  0
   21.3710   -7.7330   -0.0160 C   0  0  0  0  0  0  0  0  0  0  0  0
   22.5480   -8.4540    0.1570 O   0  0  0  0  0  0  0  0  0  0  0  0
   21.4230   -6.5010   -0.1060 O   0  0  0  0  0  0  0  0  0  0  0  0
   13.3360   -7.4160   -0.9870 C   0  0  0  0  0  0  0  0  0  0  0  0
   12.4200   -5.6140    0.4800 C   0  0  0  0  0  0  0  0  0  0  0  0
   13.7780   -7.1550    1.0510 H   0  0  0  0  0  0  0  0  0  0  0  0
   14.8090   -5.1480   -0.7580 H   0  0  0  0  0  0  0  0  0  0  0  0
   14.9530   -5.0300    0.8650 H   0  0  0  0  0  0  0  0  0  0  0  0
   15.4890   -8.2570    0.4570 H   0  0  0  0  0  0  0  0  0  0  0  0
   17.6570   -9.4060    0.3600 H   0  0  0  0  0  0  0  0  0  0  0  0
   19.4770   -5.7700   -0.4730 H   0  0  0  0  0  0  0  0  0  0  0  0
   17.4170   -4.6860   -0.4200 H   0  0  0  0  0  0  0  0  0  0  0  0
   20.0510   -8.4950   -1.0850 H   0  0  0  0  0  0  0  0  0  0  0  0
   20.9860  -10.3280    0.2260 H   0  0  0  0  0  0  0  0  0  0  0  0
   19.4590  -10.4730   -0.3320 H   0  0  0  0  0  0  0  0  0  0  0  0
   19.7230  -10.0770    1.2300 H   0  0  0  0  0  0  0  0  0  0  0  0
   23.3240   -7.8250    0.1820 H   0  0  0  0  0  0  0  0  0  0  0  0
   12.5130   -7.9620   -0.8320 H   0  0  0  0  0  0  0  0  0  0  0  0
   14.1110   -8.0230   -1.1600 H   0  0  0  0  0  0  0  0  0  0  0  0
   13.1950   -6.8200   -1.7780 H   0  0  0  0  0  0  0  0  0  0  0  0
   11.5910   -6.1610    0.5950 H   0  0  0  0  0  0  0  0  0  0  0  0
   12.3180   -5.0190   -0.3170 H   0  0  0  0  0  0  0  0  0  0  0  0
   12.5680   -5.0560    1.2960 H   0  0  0  0  0  0  0  0  0  0  0  0
  1 16  1  0  0  0  0
  1 15  1  0  0  0  0
  1 14  1  0  0  0  0
  1  2  1  0  0  0  0
  2 17  1  0  0  0  0
  2 18  1  0  0  0  0
  2  3  1  0  0  0  0
  3  4  2  0  0  0  0
  3  8  1  0  0  0  0
  4 19  1  0  0  0  0
  4  5  1  0  0  0  0
  5 20  1  0  0  0  0
  5  6  2  0  0  0  0
  6  7  1  0  0  0  0
  6  9  1  0  0  0  0
  7 21  1  0  0  0  0
  7  8  2  0  0  0  0
  8 22  1  0  0  0  0
  9 23  1  0  0  0  0
  9 10  1  0  0  0  0
  9 11  1  0  0  0  0
 10 25  1  0  0  0  0
 10 24  1  0  0  0  0
 10 26  1  0  0  0  0
 11 12  1  0  0  0  0
 11 13  2  0  0  0  0
 12 27  1  0  0  0  0
 14 29  1  0  0  0  0
 14 28  1  0  0  0  0
 14 30  1  0  0  0  0
 15 32  1  0  0  0  0
 15 31  1  0  0  0  0
 15 33  1  0  0  0  0
M  END
>  <name>
ibuprophen

>  <caco2>
-4.28

>  <logD>
0.68

>  <rgyr>
3.44818

>  <HCPSA>
39.86

>  <fROTB>
0.242424

$$$$
Molecule-1
  MOE2002           3D

 45 47  0  0  0  0  0  0  0  0  1 V2000
   -0.6670   -0.0850    0.2110 N   0  0  0  0  0  0  0  0  0  0  0  0
   -0.8690    1.2660    0.0890 C   0  0  0  0  0  0  0  0  0  0  0  0
   -1.7450   -0.8220   -0.1600 C   0  0  0  0  0  0  0  0  0  0  0  0
    0.6420   -0.7280    0.5090 C   0  0  0  0  0  0  0  0  0  0  0  0
    0.4480   -1.7220    0.9170 H   0  0  0  0  0  0  0  0  0  0  0  0
    1.1450   -0.1650    1.2960 H   0  0  0  0  0  0  0  0  0  0  0  0
   -2.1400    1.9140    0.0540 C   0  0  0  0  0  0  0  0  0  0  0  0
    0.2730    2.0880   -0.0640 C   0  0  0  0  0  0  0  0  0  0  0  0
    1.2650    1.7290    0.1460 H   0  0  0  0  0  0  0  0  0  0  0  0
   -2.8510   -0.9410    0.7090 C   0  0  0  0  0  0  0  0  0  0  0  0
   -1.6310   -1.7280   -1.2360 C   0  0  0  0  0  0  0  0  0  0  0  0
   -0.8590   -1.6100   -1.9810 H   0  0  0  0  0  0  0  0  0  0  0  0
    1.5800   -0.8960   -0.7050 C   0  0  0  0  0  0  0  0  0  0  0  0
    1.6780    0.0250   -1.2760 H   0  0  0  0  0  0  0  0  0  0  0  0
    1.1560   -1.6430   -1.3710 H   0  0  0  0  0  0  0  0  0  0  0  0
   -3.3190    1.4740    0.9090 C   0  0  0  0  0  0  0  0  0  0  0  0
   -4.1880    1.3720    0.2580 H   0  0  0  0  0  0  0  0  0  0  0  0
   -3.5320    2.2590    1.6360 H   0  0  0  0  0  0  0  0  0  0  0  0
   -2.2460    3.2070   -0.4940 C   0  0  0  0  0  0  0  0  0  0  0  0
   -3.2150    3.6750   -0.5830 H   0  0  0  0  0  0  0  0  0  0  0  0
    0.1630    3.4000   -0.5520 C   0  0  0  0  0  0  0  0  0  0  0  0
    1.0530    3.9900   -0.7170 H   0  0  0  0  0  0  0  0  0  0  0  0
   -3.1410    0.1730    1.6740 C   0  0  0  0  0  0  0  0  0  0  0  0
   -2.3230    0.2670    2.3890 H   0  0  0  0  0  0  0  0  0  0  0  0
   -4.0610   -0.0350    2.2220 H   0  0  0  0  0  0  0  0  0  0  0  0
   -3.8030   -1.9640    0.5260 C   0  0  0  0  0  0  0  0  0  0  0  0
   -4.6690   -2.0320    1.1730 H   0  0  0  0  0  0  0  0  0  0  0  0
   -2.5590   -2.7720   -1.3980 C   0  0  0  0  0  0  0  0  0  0  0  0
   -2.4490   -3.4720   -2.2170 H   0  0  0  0  0  0  0  0  0  0  0  0
    2.9520   -1.4730   -0.3150 C   0  0  0  0  0  0  0  0  0  0  0  0
    2.7610   -2.3730    0.2720 H   0  0  0  0  0  0  0  0  0  0  0  0
    3.4910   -1.7680   -1.2170 H   0  0  0  0  0  0  0  0  0  0  0  0
   -1.0990    3.9370   -0.8330 C   0  0  0  0  0  0  0  0  0  0  0  0
   -1.1880    4.9310   -1.2450 H   0  0  0  0  0  0  0  0  0  0  0  0
   -3.6380   -2.9000   -0.5080 C   0  0  0  0  0  0  0  0  0  0  0  0
   -4.3530   -3.7000   -0.6330 H   0  0  0  0  0  0  0  0  0  0  0  0
    3.7860   -0.5410    0.4870 N   0  0  0  0  0  0  0  0  0  0  0  0
    4.9980   -1.2740    0.9210 C   0  0  0  0  0  0  0  0  0  0  0  0
    5.5550   -1.6370    0.0570 H   0  0  0  0  0  0  0  0  0  0  0  0
    5.6370   -0.6160    1.5100 H   0  0  0  0  0  0  0  0  0  0  0  0
    4.7130   -2.1230    1.5440 H   0  0  0  0  0  0  0  0  0  0  0  0
    4.2250    0.6050   -0.3470 C   0  0  0  0  0  0  0  0  0  0  0  0
    4.7670    0.2540   -1.2270 H   0  0  0  0  0  0  0  0  0  0  0  0
    3.3760    1.2040   -0.6680 H   0  0  0  0  0  0  0  0  0  0  0  0
    4.8800    1.2500    0.2380 H   0  0  0  0  0  0  0  0  0  0  0  0
  1  4  1  0  0  0  0
  1  2  1  0  0  0  0
  1  3  1  0  0  0  0
  2  8  2  0  0  0  0
  2  7  1  0  0  0  0
  3 11  2  0  0  0  0
  3 10  1  0  0  0  0
  4  5  1  0  0  0  0
  4  6  1  0  0  0  0
  4 13  1  0  0  0  0
  7 16  1  0  0  0  0
  7 19  2  0  0  0  0
  8  9  1  0  0  0  0
  8 21  1  0  0  0  0
 10 23  1  0  0  0  0
 10 26  2  0  0  0  0
 11 12  1  0  0  0  0
 11 28  1  0  0  0  0
 13 14  1  0  0  0  0
 13 15  1  0  0  0  0
 13 30  1  0  0  0  0
 16 17  1  0  0  0  0
 16 18  1  0  0  0  0
 16 23  1  0  0  0  0
 19 20  1  0  0  0  0
 19 33  1  0  0  0  0
 21 22  1  0  0  0  0
 21 33  2  0  0  0  0
 23 25  1  0  0  0  0
 23 24  1  0  0  0  0
 26 27  1  0  0  0  0
 26 35  1  0  0  0  0
 28 29  1  0  0  0  0
 28 35  2  0  0  0  0
 30 31  1  0  0  0  0
 30 32  1  0  0  0  0
 30 37  1  0  0  0  0
 33 34  1  0  0  0  0
 35 36  1  0  0  0  0
 37 38  1  0  0  0  0
 37 42  1  0  0  0  0
 38 40  1  0  0  0  0
 38 41  1  0  0  0  0
 38 39  1  0  0  0  0
 42 44  1  0  0  0  0
 42 45  1  0  0  0  0
 42 43  1  0  0  0  0
M  END
>  <name>
imipramine

>  <caco2>
-4.85

>  <logD>
2.52

>  <rgyr>
3.44204

>  <HCPSA>
3.56

>  <fROTB>
0.12766

$$$$
Molecule-1
  MOE2002           3D

 41 43  0  0  0  0  0  0  0  0  1 V2000
   -0.6410   -0.9280    0.1040 C   0  0  0  0  0  0  0  0  0  0  0  0
   -1.5320   -0.0130   -0.4190 C   0  0  0  0  0  0  0  0  0  0  0  0
    0.5310   -0.2260    0.3300 N   0  0  0  0  0  0  0  0  0  0  0  0
   -0.9470   -2.2930    0.2750 C   0  0  0  0  0  0  0  0  0  0  0  0
   -0.2140   -2.9910    0.6520 H   0  0  0  0  0  0  0  0  0  0  0  0
   -0.8700    1.2810   -0.4840 C   0  0  0  0  0  0  0  0  0  0  0  0
   -2.8210   -0.4800   -0.7560 C   0  0  0  0  0  0  0  0  0  0  0  0
   -3.5430    0.2090   -1.1680 H   0  0  0  0  0  0  0  0  0  0  0  0
    0.3830    1.0920    0.0050 C   0  0  0  0  0  0  0  0  0  0  0  0
    1.6630   -0.7900    0.9190 C   0  0  0  0  0  0  0  0  0  0  0  0
   -2.2290   -2.7450   -0.0720 C   0  0  0  0  0  0  0  0  0  0  0  0
   -2.4770   -3.7910    0.0340 H   0  0  0  0  0  0  0  0  0  0  0  0
   -1.4160    2.6110   -0.9120 C   0  0  0  0  0  0  0  0  0  0  0  0
   -0.6100    3.3140   -1.1250 H   0  0  0  0  0  0  0  0  0  0  0  0
   -2.0040    2.4800   -1.8210 H   0  0  0  0  0  0  0  0  0  0  0  0
   -3.1810   -1.8280   -0.5580 C   0  0  0  0  0  0  0  0  0  0  0  0
    1.3260    2.2060    0.3990 C   0  0  0  0  0  0  0  0  0  0  0  0
    2.0050    1.8820    1.1840 H   0  0  0  0  0  0  0  0  0  0  0  0
    1.9050    2.5220   -0.4700 H   0  0  0  0  0  0  0  0  0  0  0  0
    0.7610    3.0550    0.7820 H   0  0  0  0  0  0  0  0  0  0  0  0
    2.9680   -0.5540    0.4200 C   0  0  0  0  0  0  0  0  0  0  0  0
    1.5170   -1.5300    1.8930 O   0  0  0  0  0  0  0  0  0  0  0  0
   -2.3150    3.1630    0.1910 C   0  0  0  0  0  0  0  0  0  0  0  0
   -4.4210   -2.2610   -0.9430 O   0  0  0  0  0  0  0  0  0  0  0  0
    4.0960   -0.8990    1.1980 C   0  0  0  0  0  0  0  0  0  0  0  0
    3.9820   -1.3110    2.1890 H   0  0  0  0  0  0  0  0  0  0  0  0
    3.1730   -0.0690   -0.8910 C   0  0  0  0  0  0  0  0  0  0  0  0
    2.3440    0.1190   -1.5590 H   0  0  0  0  0  0  0  0  0  0  0  0
   -3.6270    2.7900    0.2470 O   0  0  0  0  0  0  0  0  0  0  0  0
   -4.1040    3.1920    0.9770 H   0  0  0  0  0  0  0  0  0  0  0  0
   -1.8650    3.9400    1.0330 O   0  0  0  0  0  0  0  0  0  0  0  0
   -5.1780   -2.4730    0.2380 C   0  0  0  0  0  0  0  0  0  0  0  0
   -4.7480   -3.2630    0.8570 H   0  0  0  0  0  0  0  0  0  0  0  0
   -5.2560   -1.5550    0.8230 H   0  0  0  0  0  0  0  0  0  0  0  0
   -6.1820   -2.7800   -0.0540 H   0  0  0  0  0  0  0  0  0  0  0  0
    5.3970   -0.7080    0.7000 C   0  0  0  0  0  0  0  0  0  0  0  0
    6.2460   -0.9730    1.3120 H   0  0  0  0  0  0  0  0  0  0  0  0
    4.4740    0.1490   -1.3760 C   0  0  0  0  0  0  0  0  0  0  0  0
    4.6120    0.5400   -2.3740 H   0  0  0  0  0  0  0  0  0  0  0  0
    5.5880   -0.1650   -0.5800 C   0  0  0  0  0  0  0  0  0  0  0  0
    7.2110    0.0780   -1.1990 Cl  0  0  0  0  0  0  0  0  0  0  0  0
  1  4  1  0  0  0  0
  1  2  2  0  0  0  0
  1  3  1  0  0  0  0
  2  7  1  0  0  0  0
  2  6  1  0  0  0  0
  3  9  1  0  0  0  0
  3 10  1  0  0  0  0
  4  5  1  0  0  0  0
  4 11  2  0  0  0  0
  6 13  1  0  0  0  0
  6  9  2  0  0  0  0
  7  8  1  0  0  0  0
  7 16  2  0  0  0  0
  9 17  1  0  0  0  0
 10 21  1  0  0  0  0
 10 22  2  0  0  0  0
 11 12  1  0  0  0  0
 11 16  1  0  0  0  0
 13 14  1  0  0  0  0
 13 15  1  0  0  0  0
 13 23  1  0  0  0  0
 16 24  1  0  0  0  0
 17 19  1  0  0  0  0
 17 20  1  0  0  0  0
 17 18  1  0  0  0  0
 21 25  2  0  0  0  0
 21 27  1  0  0  0  0
 23 29  1  0  0  0  0
 23 31  2  0  0  0  0
 24 32  1  0  0  0  0
 25 26  1  0  0  0  0
 25 36  1  0  0  0  0
 27 28  1  0  0  0  0
 27 38  2  0  0  0  0
 29 30  1  0  0  0  0
 32 34  1  0  0  0  0
 32 35  1  0  0  0  0
 32 33  1  0  0  0  0
 36 37  1  0  0  0  0
 36 40  2  0  0  0  0
 38 39  1  0  0  0  0
 38 40  1  0  0  0  0
 40 41  1  0  0  0  0
M  END
>  <name>
indomethacin

>  <caco2>
-4.69

>  <logD>
1

>  <rgyr>
4.16257

>  <HCPSA>
67.13

>  <fROTB>
0.186047

$$$$
Molecule-1
  MOE2002           3D

 48 49  0  0  1  0  0  0  0  0  1 V2000
   -2.8070    0.4540   -0.3230 C   0  0  0  0  0  0  0  0  0  0  0  0
   -3.7670   -0.5620   -0.4790 C   0  0  0  0  0  0  0  0  0  0  0  0
   -3.5510   -1.3790   -1.1530 H   0  0  0  0  0  0  0  0  0  0  0  0
   -3.0560    1.5120    0.5690 C   0  0  0  0  0  0  0  0  0  0  0  0
   -2.3120    2.2750    0.7490 H   0  0  0  0  0  0  0  0  0  0  0  0
   -1.4690    0.3480   -1.0350 C   0  0  0  0  0  0  0  0  0  0  0  0
   -5.0070   -0.5020    0.1970 C   0  0  0  0  0  0  0  0  0  0  0  0
   -4.2740    1.5750    1.2610 C   0  0  0  0  0  0  0  0  0  0  0  0
   -4.4510    2.3830    1.9570 H   0  0  0  0  0  0  0  0  0  0  0  0
   -0.4070   -0.3220   -0.1490 C   0  0  0  0  0  0  0  0  0  0  0  0
   -0.1860    0.3170    0.7030 H   0  0  0  0  0  0  0  0  0  0  0  0
   -0.8560   -1.2360    0.2420 H   0  0  0  0  0  0  0  0  0  0  0  0
   -1.0790    1.6410   -1.4460 O   0  0  0  0  0  0  0  0  0  0  0  0
   -0.8610    2.1620   -0.6680 H   0  0  0  0  0  0  0  0  0  0  0  0
   -5.2460    0.5750    1.0910 C   0  0  0  0  0  0  0  0  0  0  0  0
   -5.9590   -1.5200   -0.0440 C   0  0  0  0  0  0  0  0  0  0  0  0
    0.8300   -0.7290   -0.8640 N   0  0  0  0  0  0  0  0  0  0  0  0
    0.5830   -1.2520   -1.5810 H   0  0  0  0  0  0  0  0  0  0  0  0
   -6.3310    0.6150    1.9210 O   0  0  0  0  0  0  0  0  0  0  0  0
   -6.8770   -0.1730    1.9180 H   0  0  0  0  0  0  0  0  0  0  0  0
   -7.2720   -1.2660    0.0200 N   0  0  0  0  0  0  0  0  0  0  0  0
   -7.6030   -0.3320    0.2240 H   0  0  0  0  0  0  0  0  0  0  0  0
   -7.9340   -2.0070   -0.1590 H   0  0  0  0  0  0  0  0  0  0  0  0
   -5.5660   -2.6480   -0.3450 O   0  0  0  0  0  0  0  0  0  0  0  0
    1.6340    0.4080   -1.3780 C   0  0  0  0  0  0  0  0  0  0  0  0
    2.0410    1.3980   -0.2640 C   0  0  0  0  0  0  0  0  0  0  0  0
    1.1700    1.9940    0.0120 H   0  0  0  0  0  0  0  0  0  0  0  0
    2.7750    2.0930   -0.6750 H   0  0  0  0  0  0  0  0  0  0  0  0
    2.8520   -0.1410   -2.1360 C   0  0  0  0  0  0  0  0  0  0  0  0
    2.5110   -0.6540   -3.0370 H   0  0  0  0  0  0  0  0  0  0  0  0
    3.5080    0.6790   -2.4330 H   0  0  0  0  0  0  0  0  0  0  0  0
    3.4150   -0.8520   -1.5350 H   0  0  0  0  0  0  0  0  0  0  0  0
    2.6060    0.7900    1.0320 C   0  0  0  0  0  0  0  0  0  0  0  0
    2.7710    1.6150    1.7270 H   0  0  0  0  0  0  0  0  0  0  0  0
    1.8730    0.1300    1.4960 H   0  0  0  0  0  0  0  0  0  0  0  0
    3.9200    0.0500    0.8970 C   0  0  0  0  0  0  0  0  0  0  0  0
    3.9800   -1.3390    1.1220 C   0  0  0  0  0  0  0  0  0  0  0  0
    3.0850   -1.8950    1.3620 H   0  0  0  0  0  0  0  0  0  0  0  0
    5.0910    0.7600    0.5720 C   0  0  0  0  0  0  0  0  0  0  0  0
    5.0490    1.8240    0.3940 H   0  0  0  0  0  0  0  0  0  0  0  0
    5.2090   -2.0130    1.0270 C   0  0  0  0  0  0  0  0  0  0  0  0
    5.2550   -3.0780    1.1970 H   0  0  0  0  0  0  0  0  0  0  0  0
    6.3200    0.0850    0.4830 C   0  0  0  0  0  0  0  0  0  0  0  0
    7.2170    0.6330    0.2340 H   0  0  0  0  0  0  0  0  0  0  0  0
    6.3800   -1.3000    0.7160 C   0  0  0  0  0  0  0  0  0  0  0  0
    7.3250   -1.8180    0.6480 H   0  0  0  0  0  0  0  0  0  0  0  0
   -1.6000   -0.2540   -1.9360 H   0  0  0  0  0  0  0  0  0  0  0  0
    1.0720    0.9560   -2.1310 H   0  0  0  0  0  0  0  0  0  0  0  0
  1  4  1  0  0  0  0
  1  2  2  0  0  0  0
  1  6  1  0  0  0  0
  2  3  1  0  0  0  0
  2  7  1  0  0  0  0
  4  5  1  0  0  0  0
  4  8  2  0  0  0  0
  6 47  1  0  0  0  0
  6 10  1  0  0  0  0
  6 13  1  0  0  0  0
  7 15  2  0  0  0  0
  7 16  1  0  0  0  0
  8  9  1  0  0  0  0
  8 15  1  0  0  0  0
 10 11  1  0  0  0  0
 10 12  1  0  0  0  0
 10 17  1  0  0  0  0
 13 14  1  0  0  0  0
 15 19  1  0  0  0  0
 16 21  1  0  0  0  0
 16 24  2  0  0  0  0
 17 18  1  0  0  0  0
 17 25  1  0  0  0  0
 19 20  1  0  0  0  0
 21 23  1  0  0  0  0
 21 22  1  0  0  0  0
 25 48  1  0  0  0  0
 25 29  1  0  0  0  0
 25 26  1  0  0  0  0
 26 27  1  0  0  0  0
 26 28  1  0  0  0  0
 26 33  1  0  0  0  0
 29 31  1  0  0  0  0
 29 32  1  0  0  0  0
 29 30  1  0  0  0  0
 33 34  1  0  0  0  0
 33 35  1  0  0  0  0
 33 36  1  0  0  0  0
 36 37  2  0  0  0  0
 36 39  1  0  0  0  0
 37 38  1  0  0  0  0
 37 41  1  0  0  0  0
 39 40  1  0  0  0  0
 39 43  2  0  0  0  0
 41 42  1  0  0  0  0
 41 45  2  0  0  0  0
 43 44  1  0  0  0  0
 43 45  1  0  0  0  0
 45 46  1  0  0  0  0
M  END
>  <name>
labetalol

>  <caco2>
-5.03

>  <logD>
1.24

>  <rgyr>
4.61089

>  <HCPSA>
93.29

>  <fROTB>
0.244898

$$$$
Molecule-1
  MOE2002           3D

 26 25  0  0  1  0  0  0  0  0  1 V2000
   -0.5380    1.2900   -0.0380 C   0  0  0  0  0  0  0  0  0  0  0  0
    0.6670    0.9930   -0.9700 C   0  0  0  0  0  0  0  0  0  0  0  0
   -1.8000    0.4190   -0.2130 C   0  0  0  0  0  0  0  0  0  0  0  0
   -0.1770    1.3430    1.3270 O   0  0  0  0  0  0  0  0  0  0  0  0
    0.0420    0.4590    1.6280 H   0  0  0  0  0  0  0  0  0  0  0  0
    1.9440    0.3600   -0.3720 C   0  0  0  0  0  0  0  0  0  0  0  0
    0.2760    0.2670   -2.1170 O   0  0  0  0  0  0  0  0  0  0  0  0
    0.0660   -0.6330   -1.8610 H   0  0  0  0  0  0  0  0  0  0  0  0
   -1.6370   -1.0480    0.2030 C   0  0  0  0  0  0  0  0  0  0  0  0
   -0.8660   -1.5300   -0.3920 H   0  0  0  0  0  0  0  0  0  0  0  0
   -1.3780   -1.1180    1.2590 H   0  0  0  0  0  0  0  0  0  0  0  0
   -2.8330    0.9860    0.5670 O   0  0  0  0  0  0  0  0  0  0  0  0
   -2.9470    1.9020    0.3020 H   0  0  0  0  0  0  0  0  0  0  0  0
    1.7860   -1.0600    0.1860 C   0  0  0  0  0  0  0  0  0  0  0  0
    1.1130   -1.0750    1.0410 H   0  0  0  0  0  0  0  0  0  0  0  0
    1.4050   -1.7230   -0.5880 H   0  0  0  0  0  0  0  0  0  0  0  0
    2.5160    1.2050    0.6060 O   0  0  0  0  0  0  0  0  0  0  0  0
    2.0750    1.0610    1.4460 H   0  0  0  0  0  0  0  0  0  0  0  0
   -2.8430   -1.7490   -0.0180 O   0  0  0  0  0  0  0  0  0  0  0  0
   -3.5180   -1.3780    0.5540 H   0  0  0  0  0  0  0  0  0  0  0  0
    3.0430   -1.5560    0.5930 O   0  0  0  0  0  0  0  0  0  0  0  0
    2.9230   -2.4420    0.9400 H   0  0  0  0  0  0  0  0  0  0  0  0
   -0.8590    2.3010   -0.2970 H   0  0  0  0  0  0  0  0  0  0  0  0
    0.9930    1.9640   -1.3440 H   0  0  0  0  0  0  0  0  0  0  0  0
   -2.1220    0.4580   -1.2540 H   0  0  0  0  0  0  0  0  0  0  0  0
    2.6690    0.3030   -1.1860 H   0  0  0  0  0  0  0  0  0  0  0  0
  1 23  1  0  0  0  0
  1  3  1  0  0  0  0
  1  2  1  0  0  0  0
  1  4  1  0  0  0  0
  2 24  1  0  0  0  0
  2  6  1  0  0  0  0
  2  7  1  0  0  0  0
  3 25  1  0  0  0  0
  3  9  1  0  0  0  0
  3 12  1  0  0  0  0
  4  5  1  0  0  0  0
  6 26  1  0  0  0  0
  6 14  1  0  0  0  0
  6 17  1  0  0  0  0
  7  8  1  0  0  0  0
  9 10  1  0  0  0  0
  9 11  1  0  0  0  0
  9 19  1  0  0  0  0
 12 13  1  0  0  0  0
 14 15  1  0  0  0  0
 14 16  1  0  0  0  0
 14 21  1  0  0  0  0
 17 18  1  0  0  0  0
 19 20  1  0  0  0  0
 21 22  1  0  0  0  0
M  END
>  <name>
mannitol

>  <caco2>
-6.21

>  <logD>
-2.65

>  <rgyr>
2.48181

>  <HCPSA>
127.46

>  <fROTB>
0.44

$$$$
Molecule-1
  MOE2002           3D

 36 38  0  0  0  0  0  0  0  0  1 V2000
   -2.2910   -0.4510    0.5440 C   0  0  0  0  0  0  0  0  0  0  0  0
   -2.3180    0.7290   -0.2180 C   0  0  0  0  0  0  0  0  0  0  0  0
   -1.1350   -1.3290    0.5330 C   0  0  0  0  0  0  0  0  0  0  0  0
   -3.4140   -0.7710    1.3370 C   0  0  0  0  0  0  0  0  0  0  0  0
   -3.4370   -1.6750    1.9290 H   0  0  0  0  0  0  0  0  0  0  0  0
   -0.8780    1.1180   -1.1490 S   0  0  0  0  0  0  0  0  0  0  0  0
   -3.4260    1.5920   -0.1830 C   0  0  0  0  0  0  0  0  0  0  0  0
   -3.4260    2.5060   -0.7580 H   0  0  0  0  0  0  0  0  0  0  0  0
   -0.1460   -1.2380   -0.4140 C   0  0  0  0  0  0  0  0  0  0  0  0
   -1.0310   -2.2830    1.5070 O   0  0  0  0  0  0  0  0  0  0  0  0
   -0.2520   -2.0360    2.0130 H   0  0  0  0  0  0  0  0  0  0  0  0
   -4.5390    0.0740    1.3540 C   0  0  0  0  0  0  0  0  0  0  0  0
   -5.3970   -0.1850    1.9560 H   0  0  0  0  0  0  0  0  0  0  0  0
   -0.1730   -0.3660   -1.5520 N   0  0  0  0  0  0  0  0  0  0  0  0
    0.0210    1.9020   -0.3440 O   0  0  0  0  0  0  0  0  0  0  0  0
   -1.2270    1.8540   -2.3370 O   0  0  0  0  0  0  0  0  0  0  0  0
   -4.5470    1.2550    0.5930 C   0  0  0  0  0  0  0  0  0  0  0  0
   -5.4100    1.9050    0.6110 H   0  0  0  0  0  0  0  0  0  0  0  0
    0.8870   -2.2650   -0.4370 C   0  0  0  0  0  0  0  0  0  0  0  0
   -0.9800   -1.0180   -2.6110 C   0  0  0  0  0  0  0  0  0  0  0  0
   -0.9890   -0.3990   -3.5090 H   0  0  0  0  0  0  0  0  0  0  0  0
   -0.5380   -1.9790   -2.8740 H   0  0  0  0  0  0  0  0  0  0  0  0
   -2.0070   -1.1810   -2.2790 H   0  0  0  0  0  0  0  0  0  0  0  0
    2.2230   -1.9640   -0.3640 N   0  0  0  0  0  0  0  0  0  0  0  0
    2.8660   -2.7220   -0.5470 H   0  0  0  0  0  0  0  0  0  0  0  0
    0.6050   -3.4550   -0.5700 O   0  0  0  0  0  0  0  0  0  0  0  0
    2.7430   -0.7550   -0.0560 C   0  0  0  0  0  0  0  0  0  0  0  0
    2.1390    0.1820    0.6180 N   0  0  0  0  0  0  0  0  0  0  0  0
    4.3940   -0.3410   -0.2270 S   0  0  0  0  0  0  0  0  0  0  0  0
    2.8690    1.2190    0.9490 C   0  0  0  0  0  0  0  0  0  0  0  0
    2.4680    2.0360    1.5360 H   0  0  0  0  0  0  0  0  0  0  0  0
    4.2110    1.1670    0.5210 C   0  0  0  0  0  0  0  0  0  0  0  0
    5.3290    2.0570    1.0180 C   0  0  0  0  0  0  0  0  0  0  0  0
    5.9120    2.4140    0.1700 H   0  0  0  0  0  0  0  0  0  0  0  0
    4.9160    2.9130    1.5540 H   0  0  0  0  0  0  0  0  0  0  0  0
    5.9750    1.4890    1.6870 H   0  0  0  0  0  0  0  0  0  0  0  0
  1  4  1  0  0  0  0
  1  3  1  0  0  0  0
  1  2  2  0  0  0  0
  2  7  1  0  0  0  0
  2  6  1  0  0  0  0
  3  9  2  0  0  0  0
  3 10  1  0  0  0  0
  4  5  1  0  0  0  0
  4 12  2  0  0  0  0
  6 14  1  0  0  0  0
  6 15  2  0  0  0  0
  6 16  2  0  0  0  0
  7  8  1  0  0  0  0
  7 17  2  0  0  0  0
  9 19  1  0  0  0  0
  9 14  1  0  0  0  0
 10 11  1  0  0  0  0
 12 13  1  0  0  0  0
 12 17  1  0  0  0  0
 14 20  1  0  0  0  0
 17 18  1  0  0  0  0
 19 24  1  0  0  0  0
 19 26  2  0  0  0  0
 20 22  1  0  0  0  0
 20 23  1  0  0  0  0
 20 21  1  0  0  0  0
 24 25  1  0  0  0  0
 24 27  1  0  0  0  0
 27 28  2  0  0  0  0
 27 29  1  0  0  0  0
 28 30  1  0  0  0  0
 29 32  1  0  0  0  0
 30 31  1  0  0  0  0
 30 32  2  0  0  0  0
 32 33  1  0  0  0  0
 33 35  1  0  0  0  0
 33 36  1  0  0  0  0
 33 34  1  0  0  0  0
M  END
>  <name>
meloxicam

>  <caco2>
-4.71

>  <logD>
0.03

>  <rgyr>
3.3417

>  <HCPSA>
93.21

>  <fROTB>
0.157895

$$$$
Molecule-1
  MOE2002           3D

  6  5  0  0  0  0  0  0  0  0  1 V2000
   -0.3390    0.1440    0.0450 C   0  0  0  0  0  0  0  0  0  0  0  0
   -0.7010    1.1210    0.3660 H   0  0  0  0  0  0  0  0  0  0  0  0
   -0.7050   -0.0650   -0.9600 H   0  0  0  0  0  0  0  0  0  0  0  0
   -0.7050   -0.6200    0.7300 H   0  0  0  0  0  0  0  0  0  0  0  0
    1.0720    0.1440    0.0450 O   0  0  0  0  0  0  0  0  0  0  0  0
    1.3770   -0.7240   -0.2260 H   0  0  0  0  0  0  0  0  0  0  0  0
  1  2  1  0  0  0  0
  1  3  1  0  0  0  0
  1  4  1  0  0  0  0
  1  5  1  0  0  0  0
  5  6  1  0  0  0  0
M  END
>  <name>
methanol

>  <caco2>
-4.58

>  <logD>
-0.7

>  <rgyr>
0.836483

>  <HCPSA>
25.64

>  <fROTB>
0.2

$$$$
Molecule-1
  MOE2002           3D

 55 57  0  0  1  0  0  0  0  0  1 V2000
    4.7840   -0.6930   -0.0440 C   0  0  0  0  0  0  0  0  0  0  0  0
    6.0180   -0.2900   -0.6220 C   0  0  0  0  0  0  0  0  0  0  0  0
    3.9430    0.2270    0.4630 N   0  0  0  0  0  0  0  0  0  0  0  0
    4.4530   -2.0650    0.0120 C   0  0  0  0  0  0  0  0  0  0  0  0
    6.2930    1.0290   -0.6660 N   0  0  0  0  0  0  0  0  0  0  0  0
    6.8380   -1.2550   -1.0850 N   0  0  0  0  0  0  0  0  0  0  0  0
    4.2390    1.5370    0.4230 C   0  0  0  0  0  0  0  0  0  0  0  0
    5.3190   -2.9760   -0.4670 N   0  0  0  0  0  0  0  0  0  0  0  0
    3.2920   -2.4860    0.5390 N   0  0  0  0  0  0  0  0  0  0  0  0
    2.6270   -1.8190    0.9040 H   0  0  0  0  0  0  0  0  0  0  0  0
    3.0800   -3.4730    0.5680 H   0  0  0  0  0  0  0  0  0  0  0  0
    5.4460    1.9490   -0.1690 C   0  0  0  0  0  0  0  0  0  0  0  0
    5.7020    2.9970   -0.2220 H   0  0  0  0  0  0  0  0  0  0  0  0
    6.4760   -2.5460   -0.9940 C   0  0  0  0  0  0  0  0  0  0  0  0
    3.2830    2.5470    1.0300 C   0  0  0  0  0  0  0  0  0  0  0  0
    3.1180    2.2990    2.0780 H   0  0  0  0  0  0  0  0  0  0  0  0
    3.7340    3.5400    1.0300 H   0  0  0  0  0  0  0  0  0  0  0  0
    7.3310   -3.4680   -1.4580 N   0  0  0  0  0  0  0  0  0  0  0  0
    7.0960   -4.4480   -1.4060 H   0  0  0  0  0  0  0  0  0  0  0  0
    8.2140   -3.1820   -1.8580 H   0  0  0  0  0  0  0  0  0  0  0  0
    2.0080    2.5460    0.2780 N   0  0  0  0  0  0  0  0  0  0  0  0
    0.9090    1.7990    0.5510 C   0  0  0  0  0  0  0  0  0  0  0  0
    2.1220    3.5120   -0.8360 C   0  0  0  0  0  0  0  0  0  0  0  0
    1.5530    4.4110   -0.5950 H   0  0  0  0  0  0  0  0  0  0  0  0
    3.1540    3.7980   -1.0440 H   0  0  0  0  0  0  0  0  0  0  0  0
    1.7260    3.0710   -1.7510 H   0  0  0  0  0  0  0  0  0  0  0  0
    0.9400    0.7730    1.5190 C   0  0  0  0  0  0  0  0  0  0  0  0
    1.8330    0.5450    2.0790 H   0  0  0  0  0  0  0  0  0  0  0  0
   -0.2980    2.0380   -0.1370 C   0  0  0  0  0  0  0  0  0  0  0  0
   -0.3800    2.8290   -0.8660 H   0  0  0  0  0  0  0  0  0  0  0  0
   -0.1980   -0.0110    1.7710 C   0  0  0  0  0  0  0  0  0  0  0  0
   -0.1200   -0.7970    2.5090 H   0  0  0  0  0  0  0  0  0  0  0  0
   -1.4420    1.2670    0.1270 C   0  0  0  0  0  0  0  0  0  0  0  0
   -2.3370    1.5080   -0.4280 H   0  0  0  0  0  0  0  0  0  0  0  0
   -1.4060    0.2260    1.0800 C   0  0  0  0  0  0  0  0  0  0  0  0
   -2.5470   -0.5710    1.3490 C   0  0  0  0  0  0  0  0  0  0  0  0
   -3.7050   -0.3500    0.7070 N   0  0  0  0  0  0  0  0  0  0  0  0
   -3.7660    0.3950    0.0310 H   0  0  0  0  0  0  0  0  0  0  0  0
   -2.4620   -1.4750    2.1810 O   0  0  0  0  0  0  0  0  0  0  0  0
   -4.9230   -1.1200    0.9290 C   0  0  0  0  0  0  0  0  0  0  0  0
   -6.1190   -0.3840    0.3070 C   0  0  0  0  0  0  0  0  0  0  0  0
   -6.1590    0.6260    0.7210 H   0  0  0  0  0  0  0  0  0  0  0  0
   -7.0380   -0.9020    0.5830 H   0  0  0  0  0  0  0  0  0  0  0  0
   -4.7930   -2.5450    0.3860 C   0  0  0  0  0  0  0  0  0  0  0  0
   -6.0400   -0.2990   -1.2240 C   0  0  0  0  0  0  0  0  0  0  0  0
   -5.1030    0.1670   -1.5310 H   0  0  0  0  0  0  0  0  0  0  0  0
   -6.0840   -1.3020   -1.6500 H   0  0  0  0  0  0  0  0  0  0  0  0
   -5.6650   -3.5070    0.8060 O   0  0  0  0  0  0  0  0  0  0  0  0
   -5.5050   -4.3640    0.4040 H   0  0  0  0  0  0  0  0  0  0  0  0
   -3.9140   -2.8350   -0.4250 O   0  0  0  0  0  0  0  0  0  0  0  0
   -7.1940    0.5280   -1.7860 C   0  0  0  0  0  0  0  0  0  0  0  0
   -7.1640    1.8890   -1.6880 O   0  0  0  0  0  0  0  0  0  0  0  0
   -7.9260    2.3160   -2.0860 H   0  0  0  0  0  0  0  0  0  0  0  0
   -8.1460   -0.0250   -2.3310 O   0  0  0  0  0  0  0  0  0  0  0  0
   -5.0980   -1.1810    2.0040 H   0  0  0  0  0  0  0  0  0  0  0  0
  1  4  1  0  0  0  0
  1  2  1  0  0  0  0
  1  3  2  0  0  0  0
  2  5  2  0  0  0  0
  2  6  1  0  0  0  0
  3  7  1  0  0  0  0
  4  9  1  0  0  0  0
  4  8  2  0  0  0  0
  5 12  1  0  0  0  0
  6 14  2  0  0  0  0
  7 15  1  0  0  0  0
  7 12  2  0  0  0  0
  8 14  1  0  0  0  0
  9 11  1  0  0  0  0
  9 10  1  0  0  0  0
 12 13  1  0  0  0  0
 14 18  1  0  0  0  0
 15 16  1  0  0  0  0
 15 17  1  0  0  0  0
 15 21  1  0  0  0  0
 18 20  1  0  0  0  0
 18 19  1  0  0  0  0
 21 23  1  0  0  0  0
 21 22  1  0  0  0  0
 22 27  2  0  0  0  0
 22 29  1  0  0  0  0
 23 25  1  0  0  0  0
 23 26  1  0  0  0  0
 23 24  1  0  0  0  0
 27 28  1  0  0  0  0
 27 31  1  0  0  0  0
 29 30  1  0  0  0  0
 29 33  2  0  0  0  0
 31 32  1  0  0  0  0
 31 35  2  0  0  0  0
 33 34  1  0  0  0  0
 33 35  1  0  0  0  0
 35 36  1  0  0  0  0
 36 37  1  0  0  0  0
 36 39  2  0  0  0  0
 37 38  1  0  0  0  0
 37 40  1  0  0  0  0
 40 55  1  0  0  0  0
 40 41  1  0  0  0  0
 40 44  1  0  0  0  0
 41 42  1  0  0  0  0
 41 43  1  0  0  0  0
 41 45  1  0  0  0  0
 44 48  1  0  0  0  0
 44 50  2  0  0  0  0
 45 46  1  0  0  0  0
 45 47  1  0  0  0  0
 45 51  1  0  0  0  0
 48 49  1  0  0  0  0
 51 52  1  0  0  0  0
 51 54  2  0  0  0  0
 52 53  1  0  0  0  0
M  END
>  <name>
methotrexate

>  <caco2>
-5.92

>  <logD>
-2.53

>  <rgyr>
5.32928

>  <HCPSA>
204.96

>  <fROTB>
0.263158

$$$$
Molecule-1
  MOE2002           3D

 47 50  0  0  1  0  0  0  0  0  1 V2000
   -3.8670   -0.4300    1.2180 C   0  0  0  0  0  0  0  0  0  0  0  0
   -3.4210    1.0370    1.4400 C   0  0  0  0  0  0  0  0  0  0  0  0
   -3.2060   -0.7820   -0.1320 C   0  0  0  0  0  0  0  0  0  0  0  0
   -3.1130   -0.0090    2.3290 O   0  0  0  0  0  0  0  0  0  0  0  0
   -2.5640    1.3220    0.1890 C   0  0  0  0  0  0  0  0  0  0  0  0
   -3.1340    0.4850   -0.8870 N   0  3  0  0  0  0  0  0  0  0  0  0
   -1.8140   -1.4230    0.0780 C   0  0  0  0  0  0  0  0  0  0  0  0
   -1.9300   -2.3160    0.6930 H   0  0  0  0  0  0  0  0  0  0  0  0
   -1.4230   -1.7510   -0.8850 H   0  0  0  0  0  0  0  0  0  0  0  0
   -1.0700    1.0070    0.4500 C   0  0  0  0  0  0  0  0  0  0  0  0
   -0.4830    1.3190   -0.4130 H   0  0  0  0  0  0  0  0  0  0  0  0
   -0.7300    1.6070    1.2960 H   0  0  0  0  0  0  0  0  0  0  0  0
   -4.4970    0.9510   -1.2630 C   0  0  0  0  0  0  0  0  0  0  0  0
   -4.4370    1.9360   -1.7270 H   0  0  0  0  0  0  0  0  0  0  0  0
   -4.9380    0.2590   -1.9830 H   0  0  0  0  0  0  0  0  0  0  0  0
   -5.1820    1.0250   -0.4200 H   0  0  0  0  0  0  0  0  0  0  0  0
   -2.3630    0.4490   -2.1550 C   0  0  0  0  0  0  0  0  0  0  0  0
   -2.3380    1.4450   -2.6010 H   0  0  0  0  0  0  0  0  0  0  0  0
   -1.3400    0.1230   -2.0310 H   0  0  0  0  0  0  0  0  0  0  0  0
   -2.8420   -0.2360   -2.8580 H   0  0  0  0  0  0  0  0  0  0  0  0
   -0.8150   -0.4790    0.7750 C   0  0  0  0  0  0  0  0  0  0  0  0
   -0.9680   -0.5980    1.8440 H   0  0  0  0  0  0  0  0  0  0  0  0
    0.5460   -0.8910    0.6950 O   0  0  0  0  0  0  0  0  0  0  0  0
    1.2990   -0.9210   -0.3890 C   0  0  0  0  0  0  0  0  0  0  0  0
    2.7640   -1.3470   -0.2650 C   0  0  0  0  0  0  0  0  0  0  0  0
    0.8500   -0.6230   -1.4920 O   0  0  0  0  0  0  0  0  0  0  0  0
    3.6350   -0.1270   -0.0060 C   0  0  0  0  0  0  0  0  0  0  0  0
    2.9510   -2.4540    0.7790 C   0  0  0  0  0  0  0  0  0  0  0  0
    4.0010   -2.7490    0.8030 H   0  0  0  0  0  0  0  0  0  0  0  0
    2.6660   -2.0970    1.7700 H   0  0  0  0  0  0  0  0  0  0  0  0
    4.8170    0.0610   -0.7500 C   0  0  0  0  0  0  0  0  0  0  0  0
    5.1030   -0.6530   -1.5070 H   0  0  0  0  0  0  0  0  0  0  0  0
    3.3110    0.7860    1.0200 C   0  0  0  0  0  0  0  0  0  0  0  0
    2.4420    0.6330    1.6410 H   0  0  0  0  0  0  0  0  0  0  0  0
    2.1730   -3.5850    0.4470 O   0  0  0  0  0  0  0  0  0  0  0  0
    1.2440   -3.3420    0.4890 H   0  0  0  0  0  0  0  0  0  0  0  0
    5.6350    1.1790   -0.5110 C   0  0  0  0  0  0  0  0  0  0  0  0
    6.5360    1.3220   -1.0890 H   0  0  0  0  0  0  0  0  0  0  0  0
    4.1270    1.9070    1.2530 C   0  0  0  0  0  0  0  0  0  0  0  0
    3.8660    2.6100    2.0310 H   0  0  0  0  0  0  0  0  0  0  0  0
    5.2830    2.1090    0.4820 C   0  0  0  0  0  0  0  0  0  0  0  0
    5.9090    2.9720    0.6610 H   0  0  0  0  0  0  0  0  0  0  0  0
   -4.9520   -0.4870    1.3130 H   0  0  0  0  0  0  0  0  0  0  0  0
   -4.3040    1.6480    1.6310 H   0  0  0  0  0  0  0  0  0  0  0  0
   -3.8320   -1.5010   -0.6640 H   0  0  0  0  0  0  0  0  0  0  0  0
   -2.6480    2.3780   -0.0720 H   0  0  0  0  0  0  0  0  0  0  0  0
    3.0530   -1.7700   -1.2290 H   0  0  0  0  0  0  0  0  0  0  0  0
  1 43  1  0  0  0  0
  1  3  1  0  0  0  0
  1  2  1  0  0  0  0
  1  4  1  0  0  0  0
  2 44  1  0  0  0  0
  2  5  1  0  0  0  0
  2  4  1  0  0  0  0
  3 45  1  0  0  0  0
  3  7  1  0  0  0  0
  3  6  1  0  0  0  0
  5 46  1  0  0  0  0
  5 10  1  0  0  0  0
  5  6  1  0  0  0  0
  6 13  1  0  0  0  0
  6 17  1  0  0  0  0
  7  8  1  0  0  0  0
  7  9  1  0  0  0  0
  7 21  1  0  0  0  0
 10 11  1  0  0  0  0
 10 12  1  0  0  0  0
 10 21  1  0  0  0  0
 13 15  1  0  0  0  0
 13 16  1  0  0  0  0
 13 14  1  0  0  0  0
 17 19  1  0  0  0  0
 17 20  1  0  0  0  0
 17 18  1  0  0  0  0
 21 22  1  0  0  0  0
 21 23  1  0  0  0  0
 23 24  1  0  0  0  0
 24 25  1  0  0  0  0
 24 26  2  0  0  0  0
 25 47  1  0  0  0  0
 25 27  1  0  0  0  0
 25 28  1  0  0  0  0
 27 31  2  0  0  0  0
 27 33  1  0  0  0  0
 28 29  1  0  0  0  0
 28 30  1  0  0  0  0
 28 35  1  0  0  0  0
 31 32  1  0  0  0  0
 31 37  1  0  0  0  0
 33 34  1  0  0  0  0
 33 39  2  0  0  0  0
 35 36  1  0  0  0  0
 37 38  1  0  0  0  0
 37 41  2  0  0  0  0
 39 40  1  0  0  0  0
 39 41  1  0  0  0  0
 41 42  1  0  0  0  0
M  CHG  1   6   1
M  END
>  <name>
methylscopolamine

>  <caco2>
-6.16

>  <logD>
-1.14

>  <rgyr>
3.66693

>  <HCPSA>
51.29

>  <fROTB>
0.16

$$$$
Molecule-1
  MOE2002           3D

 44 44  0  0  1  0  0  0  0  0  1 V2000
    0.7060   -0.2770    0.2910 C   0  0  0  0  0  0  0  0  0  0  0  0
    1.3890    0.6240    1.1300 C   0  0  0  0  0  0  0  0  0  0  0  0
    0.8400    1.3730    1.6810 H   0  0  0  0  0  0  0  0  0  0  0  0
    1.4230   -1.2790   -0.3880 C   0  0  0  0  0  0  0  0  0  0  0  0
    0.9000   -1.9950   -1.0050 H   0  0  0  0  0  0  0  0  0  0  0  0
   -0.6620   -0.2810    0.2600 O   0  0  0  0  0  0  0  0  0  0  0  0
    2.7860    0.5390    1.2650 C   0  0  0  0  0  0  0  0  0  0  0  0
    3.3030    1.2370    1.9080 H   0  0  0  0  0  0  0  0  0  0  0  0
    2.8200   -1.3620   -0.2540 C   0  0  0  0  0  0  0  0  0  0  0  0
    3.3630   -2.1300   -0.7840 H   0  0  0  0  0  0  0  0  0  0  0  0
   -1.0690    0.5720   -0.8030 C   0  0  0  0  0  0  0  0  0  0  0  0
   -0.6100    0.2680   -1.7470 H   0  0  0  0  0  0  0  0  0  0  0  0
   -0.7910    1.6060   -0.5910 H   0  0  0  0  0  0  0  0  0  0  0  0
    3.5050   -0.4600    0.5820 C   0  0  0  0  0  0  0  0  0  0  0  0
   -2.5920    0.4790   -0.9650 C   0  0  0  0  0  0  0  0  0  0  0  0
    5.0060   -0.5790    0.7620 C   0  0  0  0  0  0  0  0  0  0  0  0
    5.2720   -0.2440    1.7650 H   0  0  0  0  0  0  0  0  0  0  0  0
    5.2890   -1.6300    0.6770 H   0  0  0  0  0  0  0  0  0  0  0  0
   -3.2990    0.9420    0.3240 C   0  0  0  0  0  0  0  0  0  0  0  0
   -3.0440    0.3030    1.1680 H   0  0  0  0  0  0  0  0  0  0  0  0
   -2.9180    1.9390    0.5500 H   0  0  0  0  0  0  0  0  0  0  0  0
   -2.8960   -0.8550   -1.3110 O   0  0  0  0  0  0  0  0  0  0  0  0
   -2.6760   -1.4240   -0.5690 H   0  0  0  0  0  0  0  0  0  0  0  0
    5.8170    0.2280   -0.2540 C   0  0  0  0  0  0  0  0  0  0  0  0
    5.5710   -0.1130   -1.2600 H   0  0  0  0  0  0  0  0  0  0  0  0
    5.5610    1.2840   -0.1580 H   0  0  0  0  0  0  0  0  0  0  0  0
   -4.7740    1.0650    0.1910 N   0  0  0  0  0  0  0  0  0  0  0  0
   -4.9540    1.6020   -0.5360 H   0  0  0  0  0  0  0  0  0  0  0  0
    7.2000    0.0410   -0.0060 O   0  0  0  0  0  0  0  0  0  0  0  0
   -5.4800   -0.2290   -0.0010 C   0  0  0  0  0  0  0  0  0  0  0  0
   -5.2260   -0.6730   -0.9600 H   0  0  0  0  0  0  0  0  0  0  0  0
    8.0050    0.7580   -0.9230 C   0  0  0  0  0  0  0  0  0  0  0  0
    9.0540    0.5800   -0.6840 H   0  0  0  0  0  0  0  0  0  0  0  0
    7.8150    0.4180   -1.9420 H   0  0  0  0  0  0  0  0  0  0  0  0
    7.8030    1.8270   -0.8510 H   0  0  0  0  0  0  0  0  0  0  0  0
   -6.9870    0.0330   -0.0310 C   0  0  0  0  0  0  0  0  0  0  0  0
   -7.5200   -0.9040   -0.2030 H   0  0  0  0  0  0  0  0  0  0  0  0
   -7.3100    0.4580    0.9200 H   0  0  0  0  0  0  0  0  0  0  0  0
   -7.2280    0.7270   -0.8360 H   0  0  0  0  0  0  0  0  0  0  0  0
   -5.1770   -1.2150    1.1370 C   0  0  0  0  0  0  0  0  0  0  0  0
   -5.2800   -0.7150    2.1000 H   0  0  0  0  0  0  0  0  0  0  0  0
   -5.8760   -2.0520    1.0970 H   0  0  0  0  0  0  0  0  0  0  0  0
   -4.1690   -1.6190    1.0430 H   0  0  0  0  0  0  0  0  0  0  0  0
   -2.8920    1.1310   -1.7870 H   0  0  0  0  0  0  0  0  0  0  0  0
  1  2  2  0  0  0  0
  1  4  1  0  0  0  0
  1  6  1  0  0  0  0
  2  3  1  0  0  0  0
  2  7  1  0  0  0  0
  4  5  1  0  0  0  0
  4  9  2  0  0  0  0
  6 11  1  0  0  0  0
  7  8  1  0  0  0  0
  7 14  2  0  0  0  0
  9 10  1  0  0  0  0
  9 14  1  0  0  0  0
 11 12  1  0  0  0  0
 11 13  1  0  0  0  0
 11 15  1  0  0  0  0
 14 16  1  0  0  0  0
 15 44  1  0  0  0  0
 15 19  1  0  0  0  0
 15 22  1  0  0  0  0
 16 17  1  0  0  0  0
 16 18  1  0  0  0  0
 16 24  1  0  0  0  0
 19 20  1  0  0  0  0
 19 21  1  0  0  0  0
 19 27  1  0  0  0  0
 22 23  1  0  0  0  0
 24 25  1  0  0  0  0
 24 26  1  0  0  0  0
 24 29  1  0  0  0  0
 27 28  1  0  0  0  0
 27 30  1  0  0  0  0
 29 32  1  0  0  0  0
 30 31  1  0  0  0  0
 30 40  1  0  0  0  0
 30 36  1  0  0  0  0
 32 34  1  0  0  0  0
 32 35  1  0  0  0  0
 32 33  1  0  0  0  0
 36 38  1  0  0  0  0
 36 39  1  0  0  0  0
 36 37  1  0  0  0  0
 40 42  1  0  0  0  0
 40 43  1  0  0  0  0
 40 41  1  0  0  0  0
M  END
>  <name>
metoprolol

>  <caco2>
-4.59

>  <logD>
0.51

>  <rgyr>
4.59485

>  <HCPSA>
44.88

>  <fROTB>
0.295455

$$$$
Molecule-1
  MOE2002           3D

 49 50  0  0  1  0  0  0  0  0  1 V2000
   -2.9790   -0.3520    0.1720 C   0  0  0  0  0  0  0  0  0  0  0  0
   -4.1170   -1.0310   -0.2940 C   0  0  0  0  0  0  0  0  0  0  0  0
   -1.8800   -1.0780    0.6790 C   0  0  0  0  0  0  0  0  0  0  0  0
   -3.0620    1.1600    0.2330 C   0  0  0  0  0  0  0  0  0  0  0  0
   -2.2960    1.5620    0.8980 H   0  0  0  0  0  0  0  0  0  0  0  0
   -2.9040    1.5650   -0.7680 H   0  0  0  0  0  0  0  0  0  0  0  0
   -5.2510   -0.2170   -0.8840 C   0  0  0  0  0  0  0  0  0  0  0  0
   -4.9410    0.0430   -1.8990 H   0  0  0  0  0  0  0  0  0  0  0  0
   -6.1530   -0.8260   -0.9590 H   0  0  0  0  0  0  0  0  0  0  0  0
   -4.1640   -2.4360   -0.2710 C   0  0  0  0  0  0  0  0  0  0  0  0
   -5.0280   -2.9600   -0.6520 H   0  0  0  0  0  0  0  0  0  0  0  0
   -1.9550   -2.4840    0.7520 C   0  0  0  0  0  0  0  0  0  0  0  0
   -1.1450   -3.0510    1.1880 H   0  0  0  0  0  0  0  0  0  0  0  0
   -0.8030   -0.4230    1.2160 O   0  0  0  0  0  0  0  0  0  0  0  0
   -4.4340    1.6020    0.7500 C   0  0  0  0  0  0  0  0  0  0  0  0
   -5.5910    1.0790   -0.1260 C   0  0  0  0  0  0  0  0  0  0  0  0
   -3.0880   -3.1610    0.2650 C   0  0  0  0  0  0  0  0  0  0  0  0
   -3.1310   -4.2390    0.3050 H   0  0  0  0  0  0  0  0  0  0  0  0
    0.2880   -0.5890    0.3170 C   0  0  0  0  0  0  0  0  0  0  0  0
    0.0480   -0.1590   -0.6610 H   0  0  0  0  0  0  0  0  0  0  0  0
    0.5320   -1.6460    0.1890 H   0  0  0  0  0  0  0  0  0  0  0  0
   -4.4880    3.0080    0.8820 O   0  0  0  0  0  0  0  0  0  0  0  0
   -5.3650    3.2510    1.1880 H   0  0  0  0  0  0  0  0  0  0  0  0
   -5.9930    2.0530   -1.0690 O   0  0  0  0  0  0  0  0  0  0  0  0
   -6.7540    1.7170   -1.5480 H   0  0  0  0  0  0  0  0  0  0  0  0
    1.5270    0.1130    0.8860 C   0  0  0  0  0  0  0  0  0  0  0  0
    2.7360   -0.1310   -0.0290 C   0  0  0  0  0  0  0  0  0  0  0  0
    2.8640   -1.2070   -0.1440 H   0  0  0  0  0  0  0  0  0  0  0  0
    2.5290    0.3210   -0.9980 H   0  0  0  0  0  0  0  0  0  0  0  0
    1.2760    1.5010    0.9980 O   0  0  0  0  0  0  0  0  0  0  0  0
    1.1000    1.8530    0.1200 H   0  0  0  0  0  0  0  0  0  0  0  0
    3.9450    0.4700    0.5800 N   0  0  0  0  0  0  0  0  0  0  0  0
    4.0810    0.0490    1.3880 H   0  0  0  0  0  0  0  0  0  0  0  0
    5.1750    0.2760   -0.2370 C   0  0  0  0  0  0  0  0  0  0  0  0
    5.0690    0.9970   -1.5920 C   0  0  0  0  0  0  0  0  0  0  0  0
    4.3480    0.5060   -2.2450 H   0  0  0  0  0  0  0  0  0  0  0  0
    4.7680    2.0340   -1.4430 H   0  0  0  0  0  0  0  0  0  0  0  0
    6.0400    0.9830   -2.0910 H   0  0  0  0  0  0  0  0  0  0  0  0
    5.4870   -1.2150   -0.4540 C   0  0  0  0  0  0  0  0  0  0  0  0
    5.4590   -1.7460    0.4990 H   0  0  0  0  0  0  0  0  0  0  0  0
    4.7730   -1.6690   -1.1420 H   0  0  0  0  0  0  0  0  0  0  0  0
    6.4820   -1.3230   -0.8890 H   0  0  0  0  0  0  0  0  0  0  0  0
    6.3480    0.8940    0.5390 C   0  0  0  0  0  0  0  0  0  0  0  0
    7.2810    0.7740   -0.0180 H   0  0  0  0  0  0  0  0  0  0  0  0
    6.1690    1.9580    0.6990 H   0  0  0  0  0  0  0  0  0  0  0  0
    6.4540    0.4050    1.5110 H   0  0  0  0  0  0  0  0  0  0  0  0
   -4.5530    1.1750    1.7480 H   0  0  0  0  0  0  0  0  0  0  0  0
   -6.4390    0.8880    0.5340 H   0  0  0  0  0  0  0  0  0  0  0  0
    1.7360   -0.2940    1.8780 H   0  0  0  0  0  0  0  0  0  0  0  0
  1  4  1  0  0  0  0
  1  2  1  0  0  0  0
  1  3  2  0  0  0  0
  2  7  1  0  0  0  0
  2 10  2  0  0  0  0
  3 12  1  0  0  0  0
  3 14  1  0  0  0  0
  4  5  1  0  0  0  0
  4  6  1  0  0  0  0
  4 15  1  0  0  0  0
  7  8  1  0  0  0  0
  7  9  1  0  0  0  0
  7 16  1  0  0  0  0
 10 11  1  0  0  0  0
 10 17  1  0  0  0  0
 12 13  1  0  0  0  0
 12 17  2  0  0  0  0
 14 19  1  0  0  0  0
 15 47  1  0  0  0  0
 15 16  1  0  0  0  0
 15 22  1  0  0  0  0
 16 48  1  0  0  0  0
 16 24  1  0  0  0  0
 17 18  1  0  0  0  0
 19 20  1  0  0  0  0
 19 21  1  0  0  0  0
 19 26  1  0  0  0  0
 22 23  1  0  0  0  0
 24 25  1  0  0  0  0
 26 49  1  0  0  0  0
 26 27  1  0  0  0  0
 26 30  1  0  0  0  0
 27 28  1  0  0  0  0
 27 29  1  0  0  0  0
 27 32  1  0  0  0  0
 30 31  1  0  0  0  0
 32 33  1  0  0  0  0
 32 34  1  0  0  0  0
 34 35  1  0  0  0  0
 34 39  1  0  0  0  0
 34 43  1  0  0  0  0
 35 37  1  0  0  0  0
 35 38  1  0  0  0  0
 35 36  1  0  0  0  0
 39 41  1  0  0  0  0
 39 42  1  0  0  0  0
 39 40  1  0  0  0  0
 43 45  1  0  0  0  0
 43 46  1  0  0  0  0
 43 44  1  0  0  0  0
M  END
>  <name>
nadolol

>  <caco2>
-5.41

>  <logD>
0.68

>  <rgyr>
4.36713

>  <HCPSA>
86.73

>  <fROTB>
0.24

$$$$
Molecule-1
  MOE2002           3D

 31 32  0  0  1  0  0  0  0  0  1 V2000
    0.4630   -0.5000    0.0990 C   0  0  0  0  0  0  0  0  0  0  0  0
    1.0190    0.7640    0.3910 C   0  0  0  0  0  0  0  0  0  0  0  0
   -0.9170   -0.6180   -0.1350 C   0  0  0  0  0  0  0  0  0  0  0  0
   -1.3380   -1.5890   -0.3540 H   0  0  0  0  0  0  0  0  0  0  0  0
    1.2880   -1.6380    0.0630 C   0  0  0  0  0  0  0  0  0  0  0  0
    0.8700   -2.6130   -0.1500 H   0  0  0  0  0  0  0  0  0  0  0  0
    2.3960    0.8820    0.6460 C   0  0  0  0  0  0  0  0  0  0  0  0
    2.8220    1.8440    0.8940 H   0  0  0  0  0  0  0  0  0  0  0  0
    0.1920    1.9010    0.4380 C   0  0  0  0  0  0  0  0  0  0  0  0
    0.6110    2.8740    0.6510 H   0  0  0  0  0  0  0  0  0  0  0  0
   -1.7470    0.5160   -0.0780 C   0  0  0  0  0  0  0  0  0  0  0  0
    2.6640   -1.5160    0.3140 C   0  0  0  0  0  0  0  0  0  0  0  0
    3.2930   -2.3940    0.2980 H   0  0  0  0  0  0  0  0  0  0  0  0
    3.2240   -0.2540    0.5830 C   0  0  0  0  0  0  0  0  0  0  0  0
   -1.1880    1.7790    0.2030 C   0  0  0  0  0  0  0  0  0  0  0  0
   -1.8130    2.6590    0.2360 H   0  0  0  0  0  0  0  0  0  0  0  0
   -3.2350    0.3790   -0.3460 C   0  0  0  0  0  0  0  0  0  0  0  0
    4.5570   -0.1520    0.8720 O   0  0  0  0  0  0  0  0  0  0  0  0
   -3.9030   -0.2930    0.8540 C   0  0  0  0  0  0  0  0  0  0  0  0
   -3.5720   -0.3530   -1.6500 C   0  0  0  0  0  0  0  0  0  0  0  0
   -4.6450   -0.3100   -1.8260 H   0  0  0  0  0  0  0  0  0  0  0  0
   -3.0580    0.1320   -2.4820 H   0  0  0  0  0  0  0  0  0  0  0  0
   -3.2670   -1.3980   -1.6060 H   0  0  0  0  0  0  0  0  0  0  0  0
    5.2010    0.3280   -0.3000 C   0  0  0  0  0  0  0  0  0  0  0  0
    6.2740    0.3800   -0.1040 H   0  0  0  0  0  0  0  0  0  0  0  0
    5.0400   -0.3500   -1.1410 H   0  0  0  0  0  0  0  0  0  0  0  0
    4.8550    1.3290   -0.5670 H   0  0  0  0  0  0  0  0  0  0  0  0
   -3.6360   -1.5980    1.1520 O   0  0  0  0  0  0  0  0  0  0  0  0
   -4.1100   -1.9150    1.9240 H   0  0  0  0  0  0  0  0  0  0  0  0
   -4.6850    0.3420    1.5600 O   0  0  0  0  0  0  0  0  0  0  0  0
   -3.6550    1.3820   -0.4400 H   0  0  0  0  0  0  0  0  0  0  0  0
  1  5  1  0  0  0  0
  1  3  1  0  0  0  0
  1  2  2  0  0  0  0
  2  9  1  0  0  0  0
  2  7  1  0  0  0  0
  3  4  1  0  0  0  0
  3 11  2  0  0  0  0
  5  6  1  0  0  0  0
  5 12  2  0  0  0  0
  7  8  1  0  0  0  0
  7 14  2  0  0  0  0
  9 10  1  0  0  0  0
  9 15  2  0  0  0  0
 11 15  1  0  0  0  0
 11 17  1  0  0  0  0
 12 13  1  0  0  0  0
 12 14  1  0  0  0  0
 14 18  1  0  0  0  0
 15 16  1  0  0  0  0
 17 31  1  0  0  0  0
 17 20  1  0  0  0  0
 17 19  1  0  0  0  0
 18 24  1  0  0  0  0
 19 28  1  0  0  0  0
 19 30  2  0  0  0  0
 20 22  1  0  0  0  0
 20 23  1  0  0  0  0
 20 21  1  0  0  0  0
 24 26  1  0  0  0  0
 24 27  1  0  0  0  0
 24 25  1  0  0  0  0
 28 29  1  0  0  0  0
M  END
>  <name>
naproxen

>  <caco2>
-4.83

>  <logD>
0.42

>  <rgyr>
3.38268

>  <HCPSA>
76.98

>  <fROTB>
0.1875

$$$$
Molecule-1
  MOE2002           3D

 34 37  0  0  0  0  0  0  0  0  1 V2000
    0.4630   -0.7930    0.4650 N   0  0  0  0  0  0  0  0  0  0  0  0
   -0.6880   -0.3540   -0.1060 C   0  0  0  0  0  0  0  0  0  0  0  0
    1.5080   -0.1820   -0.1360 C   0  0  0  0  0  0  0  0  0  0  0  0
    0.7140   -2.0950    1.1370 C   0  0  0  0  0  0  0  0  0  0  0  0
    1.5800   -2.1870    1.7930 H   0  0  0  0  0  0  0  0  0  0  0  0
   -1.1670    0.9600    0.1100 C   0  0  0  0  0  0  0  0  0  0  0  0
   -1.4660   -1.2310   -0.7760 N   0  0  0  0  0  0  0  0  0  0  0  0
    1.8260    1.1860    0.0660 C   0  0  0  0  0  0  0  0  0  0  0  0
    2.4150   -0.9960   -0.7220 N   0  0  0  0  0  0  0  0  0  0  0  0
    0.3630   -3.3770    0.3740 C   0  0  0  0  0  0  0  0  0  0  0  0
    1.0200   -4.2250    0.5700 H   0  0  0  0  0  0  0  0  0  0  0  0
   -0.0800   -3.2750   -0.6150 H   0  0  0  0  0  0  0  0  0  0  0  0
   -0.4910   -2.9340    1.5670 C   0  0  0  0  0  0  0  0  0  0  0  0
   -1.4890   -2.5730    1.3310 H   0  0  0  0  0  0  0  0  0  0  0  0
   -0.3490   -3.5390    2.4630 H   0  0  0  0  0  0  0  0  0  0  0  0
   -0.4110    1.9160    0.7650 N   0  0  0  0  0  0  0  0  0  0  0  0
   -0.9140    2.7070    1.1430 H   0  0  0  0  0  0  0  0  0  0  0  0
   -2.4760    1.2960   -0.2960 C   0  0  0  0  0  0  0  0  0  0  0  0
   -2.6870   -0.9190   -1.2450 C   0  0  0  0  0  0  0  0  0  0  0  0
   -3.2610   -1.6580   -1.7860 H   0  0  0  0  0  0  0  0  0  0  0  0
    0.9700    2.0670    0.7600 C   0  0  0  0  0  0  0  0  0  0  0  0
    3.0800    1.6600   -0.3760 C   0  0  0  0  0  0  0  0  0  0  0  0
    3.3710    2.6910   -0.2410 H   0  0  0  0  0  0  0  0  0  0  0  0
    3.5970   -0.5570   -1.1900 C   0  0  0  0  0  0  0  0  0  0  0  0
    4.2760   -1.2470   -1.6700 H   0  0  0  0  0  0  0  0  0  0  0  0
   -3.2350    0.3490   -1.0030 C   0  0  0  0  0  0  0  0  0  0  0  0
   -4.2280    0.5850   -1.3570 H   0  0  0  0  0  0  0  0  0  0  0  0
   -3.0390    2.6820   -0.0370 C   0  0  0  0  0  0  0  0  0  0  0  0
   -2.4060    3.4330   -0.5140 H   0  0  0  0  0  0  0  0  0  0  0  0
   -4.0480    2.7680   -0.4410 H   0  0  0  0  0  0  0  0  0  0  0  0
   -3.0750    2.8690    1.0380 H   0  0  0  0  0  0  0  0  0  0  0  0
    1.4420    3.0470    1.3350 O   0  0  0  0  0  0  0  0  0  0  0  0
    3.9650    0.7860   -1.0260 C   0  0  0  0  0  0  0  0  0  0  0  0
    4.9220    1.1390   -1.3810 H   0  0  0  0  0  0  0  0  0  0  0  0
  1  4  1  0  0  0  0
  1  3  1  0  0  0  0
  1  2  1  0  0  0  0
  2  6  2  0  0  0  0
  2  7  1  0  0  0  0
  3  8  2  0  0  0  0
  3  9  1  0  0  0  0
  4  5  1  0  0  0  0
  4 13  1  0  0  0  0
  4 10  1  0  0  0  0
  6 18  1  0  0  0  0
  6 16  1  0  0  0  0
  7 19  2  0  0  0  0
  8 22  1  0  0  0  0
  8 21  1  0  0  0  0
  9 24  2  0  0  0  0
 10 11  1  0  0  0  0
 10 12  1  0  0  0  0
 10 13  1  0  0  0  0
 13 15  1  0  0  0  0
 13 14  1  0  0  0  0
 16 17  1  0  0  0  0
 16 21  1  0  0  0  0
 18 28  1  0  0  0  0
 18 26  2  0  0  0  0
 19 20  1  0  0  0  0
 19 26  1  0  0  0  0
 21 32  2  0  0  0  0
 22 23  1  0  0  0  0
 22 33  2  0  0  0  0
 24 25  1  0  0  0  0
 24 33  1  0  0  0  0
 26 27  1  0  0  0  0
 28 30  1  0  0  0  0
 28 31  1  0  0  0  0
 28 29  1  0  0  0  0
 33 34  1  0  0  0  0
M  END
>  <name>
nevirapine

>  <caco2>
-4.52

>  <logD>
1.81

>  <rgyr>
2.93854

>  <HCPSA>
36.68

>  <fROTB>
0.0540541

$$$$
Molecule-1
  MOE2002           3D

 26 27  0  0  1  0  0  0  0  0  1 V2000
   -0.3960    0.0500   -0.6530 C   0  0  0  0  0  0  0  0  0  0  0  0
    1.1050   -0.0050   -0.3740 C   0  0  0  0  0  0  0  0  0  0  0  0
   -1.1150    0.9560    0.2680 N   0  0  0  0  0  0  0  0  0  0  0  0
   -1.2200   -1.2480   -0.6850 C   0  0  0  0  0  0  0  0  0  0  0  0
   -0.9380   -1.9560    0.0920 H   0  0  0  0  0  0  0  0  0  0  0  0
   -1.1490   -1.7290   -1.6610 H   0  0  0  0  0  0  0  0  0  0  0  0
    1.9130    1.0850   -0.7480 C   0  0  0  0  0  0  0  0  0  0  0  0
    1.4820    1.9510   -1.2300 H   0  0  0  0  0  0  0  0  0  0  0  0
    1.7170   -1.1090    0.2580 C   0  0  0  0  0  0  0  0  0  0  0  0
    1.1410   -1.9630    0.5730 H   0  0  0  0  0  0  0  0  0  0  0  0
   -2.5170    0.7330   -0.1320 C   0  0  0  0  0  0  0  0  0  0  0  0
   -2.6910    1.2460   -1.0790 H   0  0  0  0  0  0  0  0  0  0  0  0
   -3.2220    1.1110    0.6080 H   0  0  0  0  0  0  0  0  0  0  0  0
   -0.9350    0.5240    1.6780 C   0  0  0  0  0  0  0  0  0  0  0  0
    0.1050    0.6490    1.9790 H   0  0  0  0  0  0  0  0  0  0  0  0
   -1.5430    1.1550    2.3260 H   0  0  0  0  0  0  0  0  0  0  0  0
   -1.2240   -0.5150    1.8340 H   0  0  0  0  0  0  0  0  0  0  0  0
   -2.6530   -0.7700   -0.3940 C   0  0  0  0  0  0  0  0  0  0  0  0
   -3.3120   -0.9520   -1.2450 H   0  0  0  0  0  0  0  0  0  0  0  0
   -3.0460   -1.2760    0.4890 H   0  0  0  0  0  0  0  0  0  0  0  0
    3.2910    1.0450   -0.4840 C   0  0  0  0  0  0  0  0  0  0  0  0
    3.9270    1.8740   -0.7620 H   0  0  0  0  0  0  0  0  0  0  0  0
    3.0440   -1.1160    0.4960 N   0  0  0  0  0  0  0  0  0  0  0  0
    3.8370   -0.0850    0.1470 C   0  0  0  0  0  0  0  0  0  0  0  0
    4.8960   -0.1260    0.3540 H   0  0  0  0  0  0  0  0  0  0  0  0
   -0.4970    0.4690   -1.6570 H   0  0  0  0  0  0  0  0  0  0  0  0
  1 26  1  0  0  0  0
  1  4  1  0  0  0  0
  1  2  1  0  0  0  0
  1  3  1  0  0  0  0
  2  7  2  0  0  0  0
  2  9  1  0  0  0  0
  3 14  1  0  0  0  0
  3 11  1  0  0  0  0
  4  5  1  0  0  0  0
  4  6  1  0  0  0  0
  4 18  1  0  0  0  0
  7  8  1  0  0  0  0
  7 21  1  0  0  0  0
  9 10  1  0  0  0  0
  9 23  2  0  0  0  0
 11 12  1  0  0  0  0
 11 13  1  0  0  0  0
 11 18  1  0  0  0  0
 14 16  1  0  0  0  0
 14 17  1  0  0  0  0
 14 15  1  0  0  0  0
 18 20  1  0  0  0  0
 18 19  1  0  0  0  0
 21 22  1  0  0  0  0
 21 24  2  0  0  0  0
 23 24  1  0  0  0  0
 24 25  1  0  0  0  0
M  END
>  <name>
nicotine

>  <caco2>
-4.71

>  <logD>
0.41

>  <rgyr>
2.50407

>  <HCPSA>
15.1

>  <fROTB>
0.0740741

$$$$
Molecule-1
  MOE2002           3D

 32 33  0  0  0  0  0  0  0  0  1 V2000
   11.9630   -9.5120   -0.0020 C   0  0  0  0  0  0  0  0  0  0  0  0
   10.6790   -8.7620   -0.0030 C   0  0  0  0  0  0  0  0  0  0  0  0
   13.2280   -8.8280   -0.0030 N   0  0  0  0  0  0  0  0  0  0  0  0
   11.9400  -10.8430    0.0000 C   0  0  0  0  0  0  0  0  0  0  0  0
    9.5100   -9.4230   -0.0030 C   0  0  0  0  0  0  0  0  0  0  0  0
   14.2770   -9.4540   -0.0070 N   0  0  0  0  0  0  0  0  0  0  0  0
   10.6660  -11.5620    0.0030 C   0  0  0  0  0  0  0  0  0  0  0  0
    9.5120  -10.9020    0.0020 C   0  0  0  0  0  0  0  0  0  0  0  0
    8.2350   -8.6650   -0.0010 C   0  0  0  0  0  0  0  0  0  0  0  0
   15.5540   -8.7810   -0.0020 C   0  0  0  0  0  0  0  0  0  0  0  0
    8.3210  -11.6300    0.0040 O   0  0  0  0  0  0  0  0  0  0  0  0
    8.2500   -7.4290   -0.0010 O   0  0  0  0  0  0  0  0  0  0  0  0
    7.0120   -9.3290    0.0010 O   0  0  0  0  0  0  0  0  0  0  0  0
   16.6980   -9.4760   -0.0030 C   0  0  0  0  0  0  0  0  0  0  0  0
   15.6060   -7.3180    0.0030 C   0  0  0  0  0  0  0  0  0  0  0  0
   18.0090   -8.7680   -0.0010 C   0  0  0  0  0  0  0  0  0  0  0  0
   16.7770   -6.6830    0.0050 C   0  0  0  0  0  0  0  0  0  0  0  0
   18.0310   -7.4260    0.0030 C   0  0  0  0  0  0  0  0  0  0  0  0
   19.2720   -9.5580    0.0000 C   0  0  0  0  0  0  0  0  0  0  0  0
   19.2300   -6.7070    0.0050 O   0  0  0  0  0  0  0  0  0  0  0  0
   19.2240  -10.7940    0.0000 O   0  0  0  0  0  0  0  0  0  0  0  0
   20.5170   -8.9320    0.0010 O   0  0  0  0  0  0  0  0  0  0  0  0
   10.6860   -7.7620   -0.0030 H   0  0  0  0  0  0  0  0  0  0  0  0
   12.7990  -11.3550    0.0010 H   0  0  0  0  0  0  0  0  0  0  0  0
   10.6630  -12.5620    0.0050 H   0  0  0  0  0  0  0  0  0  0  0  0
    8.5280  -12.6090    0.0070 H   0  0  0  0  0  0  0  0  0  0  0  0
   16.6730  -10.4760   -0.0060 H   0  0  0  0  0  0  0  0  0  0  0  0
   14.7560   -6.7910    0.0050 H   0  0  0  0  0  0  0  0  0  0  0  0
   16.7960   -5.6830    0.0080 H   0  0  0  0  0  0  0  0  0  0  0  0
   19.0320   -5.7270    0.0080 H   0  0  0  0  0  0  0  0  0  0  0  0
    6.2690   -8.6600    0.0030 H   0  0  0  0  0  0  0  0  0  0  0  0
   21.2390   -9.6240    0.0020 H   0  0  0  0  0  0  0  0  0  0  0  0
  1  4  2  0  0  0  0
  1  3  1  0  0  0  0
  1  2  1  0  0  0  0
  2 23  1  0  0  0  0
  2  5  2  0  0  0  0
  3  6  2  0  0  0  0
  4 24  1  0  0  0  0
  4  7  1  0  0  0  0
  5  8  1  0  0  0  0
  5  9  1  0  0  0  0
  6 10  1  0  0  0  0
  7  8  2  0  0  0  0
  7 25  1  0  0  0  0
  8 11  1  0  0  0  0
  9 12  2  0  0  0  0
  9 13  1  0  0  0  0
 10 14  2  0  0  0  0
 10 15  1  0  0  0  0
 11 26  1  0  0  0  0
 13 31  1  0  0  0  0
 14 16  1  0  0  0  0
 14 27  1  0  0  0  0
 15 28  1  0  0  0  0
 15 17  2  0  0  0  0
 16 18  2  0  0  0  0
 16 19  1  0  0  0  0
 17 18  1  0  0  0  0
 17 29  1  0  0  0  0
 18 20  1  0  0  0  0
 19 21  2  0  0  0  0
 19 22  1  0  0  0  0
 20 30  1  0  0  0  0
 22 32  1  0  0  0  0
M  END
>  <name>
olsalazine

>  <caco2>
-6.96

>  <logD>
-4.5

>  <rgyr>
4.61807

>  <HCPSA>
144.08

>  <fROTB>
0.242424

$$$$
Molecule-1
  MOE2002           3D

 42 42  0  0  1  0  0  0  0  0  1 V2000
   -1.7420    3.3940    0.2400 C   0  0  0  0  0  0  0  0  0  0  0  0
   -1.3880    4.3860    0.4840 H   0  0  0  0  0  0  0  0  0  0  0  0
   -3.0500    3.2090   -0.2380 C   0  0  0  0  0  0  0  0  0  0  0  0
   -3.7070    4.0580   -0.3700 H   0  0  0  0  0  0  0  0  0  0  0  0
   -3.5020    1.9130   -0.5380 C   0  0  0  0  0  0  0  0  0  0  0  0
   -4.5080    1.7710   -0.9080 H   0  0  0  0  0  0  0  0  0  0  0  0
   -2.6490    0.8050   -0.3490 C   0  0  0  0  0  0  0  0  0  0  0  0
   -1.3530    0.9920    0.0630 C   0  0  0  0  0  0  0  0  0  0  0  0
   -0.8960    2.2830    0.3980 C   0  0  0  0  0  0  0  0  0  0  0  0
    0.1060    2.4230    0.7770 H   0  0  0  0  0  0  0  0  0  0  0  0
   -0.5340   -0.0900    0.2530 O   0  0  0  0  0  0  0  0  0  0  0  0
    0.3580   -0.1450   -0.8550 C   0  0  0  0  0  0  0  0  0  0  0  0
    0.9450    0.7720   -0.9330 H   0  0  0  0  0  0  0  0  0  0  0  0
   -0.2000   -0.2800   -1.7840 H   0  0  0  0  0  0  0  0  0  0  0  0
    1.3210   -1.3300   -0.6890 C   0  0  0  0  0  0  0  0  0  0  0  0
    2.0780   -1.2960    0.6510 C   0  0  0  0  0  0  0  0  0  0  0  0
    1.3530   -1.4040    1.4590 H   0  0  0  0  0  0  0  0  0  0  0  0
    2.7570   -2.1450    0.7170 H   0  0  0  0  0  0  0  0  0  0  0  0
    0.5870   -2.5350   -0.7740 O   0  0  0  0  0  0  0  0  0  0  0  0
    0.1970   -2.5940   -1.6500 H   0  0  0  0  0  0  0  0  0  0  0  0
    2.8120   -0.0240    0.8690 N   0  0  0  0  0  0  0  0  0  0  0  0
    3.2130   -0.0740    1.6980 H   0  0  0  0  0  0  0  0  0  0  0  0
    3.8850    0.2050   -0.1370 C   0  0  0  0  0  0  0  0  0  0  0  0
    3.4600    0.2890   -1.1390 H   0  0  0  0  0  0  0  0  0  0  0  0
   -3.0950   -0.4570   -0.6490 O   0  0  0  0  0  0  0  0  0  0  0  0
   -3.9120   -0.8800    0.4370 C   0  0  0  0  0  0  0  0  0  0  0  0
   -4.7600   -0.2020    0.5680 H   0  0  0  0  0  0  0  0  0  0  0  0
   -3.3300   -0.9070    1.3620 H   0  0  0  0  0  0  0  0  0  0  0  0
   -4.4150   -2.2540    0.1580 C   0  0  0  0  0  0  0  0  0  0  0  0
   -3.8890   -2.8510   -0.4050 H   0  0  0  0  0  0  0  0  0  0  0  0
    4.9450   -0.9130   -0.1260 C   0  0  0  0  0  0  0  0  0  0  0  0
    5.7940   -0.6280   -0.7500 H   0  0  0  0  0  0  0  0  0  0  0  0
    5.3020   -1.0910    0.8910 H   0  0  0  0  0  0  0  0  0  0  0  0
    4.5320   -1.8360   -0.5340 H   0  0  0  0  0  0  0  0  0  0  0  0
    4.5680    1.5410    0.1800 C   0  0  0  0  0  0  0  0  0  0  0  0
    5.3440    1.7390   -0.5630 H   0  0  0  0  0  0  0  0  0  0  0  0
    3.8300    2.3470    0.1470 H   0  0  0  0  0  0  0  0  0  0  0  0
    5.0200    1.5060    1.1750 H   0  0  0  0  0  0  0  0  0  0  0  0
   -5.5520   -2.6790    0.6670 C   0  0  0  0  0  0  0  0  0  0  0  0
   -6.0890   -2.0990    1.2370 H   0  0  0  0  0  0  0  0  0  0  0  0
   -5.8640   -3.5820    0.4770 H   0  0  0  0  0  0  0  0  0  0  0  0
    2.0280   -1.3360   -1.5190 H   0  0  0  0  0  0  0  0  0  0  0  0
  1  2  1  0  0  0  0
  1  3  1  0  0  0  0
  1  9  2  0  0  0  0
  3  4  1  0  0  0  0
  3  5  2  0  0  0  0
  5  6  1  0  0  0  0
  5  7  1  0  0  0  0
  7  8  2  0  0  0  0
  7 25  1  0  0  0  0
  8  9  1  0  0  0  0
  8 11  1  0  0  0  0
  9 10  1  0  0  0  0
 11 12  1  0  0  0  0
 12 13  1  0  0  0  0
 12 14  1  0  0  0  0
 12 15  1  0  0  0  0
 15 42  1  0  0  0  0
 15 16  1  0  0  0  0
 15 19  1  0  0  0  0
 16 17  1  0  0  0  0
 16 18  1  0  0  0  0
 16 21  1  0  0  0  0
 19 20  1  0  0  0  0
 21 22  1  0  0  0  0
 21 23  1  0  0  0  0
 23 24  1  0  0  0  0
 23 35  1  0  0  0  0
 23 31  1  0  0  0  0
 25 26  1  0  0  0  0
 26 27  1  0  0  0  0
 26 28  1  0  0  0  0
 26 29  1  0  0  0  0
 29 30  1  0  0  0  0
 29 39  2  0  0  0  0
 31 33  1  0  0  0  0
 31 34  1  0  0  0  0
 31 32  1  0  0  0  0
 35 37  1  0  0  0  0
 35 38  1  0  0  0  0
 35 36  1  0  0  0  0
 39 41  1  0  0  0  0
 39 40  1  0  0  0  0
M  END
>  <name>
oxprenolol

>  <caco2>
-4.68

>  <logD>
0.45

>  <rgyr>
3.62772

>  <HCPSA>
48.62

>  <fROTB>
0.285714

$$$$
Molecule-1
  MOE2002           3D

 51 52  0  0  1  0  0  0  0  0  1 V2000
    7.2530   -7.1790   -0.4710 C   0  0  0  0  0  0  0  0  0  0  0  0
    7.1420   -8.2520    0.4270 C   0  0  0  0  0  0  0  0  0  0  0  0
    8.3040   -8.8320    0.9640 C   0  0  0  0  0  0  0  0  0  0  0  0
    9.5730   -8.3470    0.5910 C   0  0  0  0  0  0  0  0  0  0  0  0
    9.6790   -7.2650   -0.2480 C   0  0  0  0  0  0  0  0  0  0  0  0
    8.5250   -6.6880   -0.8110 C   0  0  0  0  0  0  0  0  0  0  0  0
   10.9130   -6.7890   -0.6030 O   0  0  0  0  0  0  0  0  0  0  0  0
   11.2460   -5.7620    0.3240 C   0  0  0  0  0  0  0  0  0  0  0  0
   12.6190   -5.1740   -0.0180 C   0  0  0  0  0  0  0  0  0  0  0  0
   13.6730   -6.2950   -0.0260 C   0  0  0  0  0  0  0  0  0  0  0  0
   12.5140   -4.5450   -1.2890 O   0  0  0  0  0  0  0  0  0  0  0  0
   15.0350   -5.7220    0.0050 N   0  0  0  0  0  0  0  0  0  0  0  0
   16.0560   -6.7930    0.0850 C   0  0  0  0  0  0  0  0  0  0  0  0
   10.7010   -8.8980    1.1400 O   0  0  0  0  0  0  0  0  0  0  0  0
   10.9990  -10.0720    0.3970 C   0  0  0  0  0  0  0  0  0  0  0  0
   12.2460  -10.6810    0.9350 C   0  0  0  0  0  0  0  0  0  0  0  0
   17.4260   -6.1450    0.3130 C   0  0  0  0  0  0  0  0  0  0  0  0
   16.1120   -7.6210   -1.2070 C   0  0  0  0  0  0  0  0  0  0  0  0
   13.4240  -10.1680    0.6640 C   0  0  0  0  0  0  0  0  0  0  0  0
    6.3660   -6.7320   -0.8960 H   0  0  0  0  0  0  0  0  0  0  0  0
    6.1690   -8.6300    0.7040 H   0  0  0  0  0  0  0  0  0  0  0  0
    8.2200   -9.6530    1.6610 H   0  0  0  0  0  0  0  0  0  0  0  0
    8.6140   -5.8610   -1.5010 H   0  0  0  0  0  0  0  0  0  0  0  0
   10.5100   -4.9560    0.2890 H   0  0  0  0  0  0  0  0  0  0  0  0
   11.2840   -6.1590    1.3400 H   0  0  0  0  0  0  0  0  0  0  0  0
   12.8520   -4.4490    0.7610 H   0  0  0  0  0  0  0  0  0  0  0  0
   13.5320   -6.9160    0.8600 H   0  0  0  0  0  0  0  0  0  0  0  0
   13.5310   -6.8990   -0.9200 H   0  0  0  0  0  0  0  0  0  0  0  0
   15.1020   -5.1910    0.8510 H   0  0  0  0  0  0  0  0  0  0  0  0
   15.8440   -7.4460    0.9330 H   0  0  0  0  0  0  0  0  0  0  0  0
   10.1950  -10.8040    0.4930 H   0  0  0  0  0  0  0  0  0  0  0  0
   11.1380   -9.8390   -0.6620 H   0  0  0  0  0  0  0  0  0  0  0  0
   12.1810  -11.5370    1.5490 H   0  0  0  0  0  0  0  0  0  0  0  0
   18.1900   -6.9170    0.4100 H   0  0  0  0  0  0  0  0  0  0  0  0
   17.4070   -5.5530    1.2290 H   0  0  0  0  0  0  0  0  0  0  0  0
   17.6790   -5.4960   -0.5270 H   0  0  0  0  0  0  0  0  0  0  0  0
   16.9720   -8.2910   -1.1710 H   0  0  0  0  0  0  0  0  0  0  0  0
   16.2140   -6.9630   -2.0710 H   0  0  0  0  0  0  0  0  0  0  0  0
   15.2200   -8.2340   -1.3240 H   0  0  0  0  0  0  0  0  0  0  0  0
   14.2970  -10.6100    1.0560 H   0  0  0  0  0  0  0  0  0  0  0  0
   13.5030   -9.3130    0.0530 H   0  0  0  0  0  0  0  0  0  0  0  0
   13.4080   -3.7060   -1.7730 C   0  0  0  0  0  0  0  0  0  0  0  0
   14.1980   -2.7700   -0.8510 C   0  0  0  0  0  0  0  0  0  0  0  0
   14.9460   -1.6220   -1.5350 C   0  0  0  0  0  0  0  0  0  0  0  0
   15.0750   -0.7110   -0.9500 H   0  0  0  0  0  0  0  0  0  0  0  0
   14.9250   -1.5610   -2.6230 H   0  0  0  0  0  0  0  0  0  0  0  0
   13.8080   -2.5010    0.1310 H   0  0  0  0  0  0  0  0  0  0  0  0
   15.7190   -2.8220   -0.9940 C   0  0  0  0  0  0  0  0  0  0  0  0
   16.2850   -2.6410   -0.0790 H   0  0  0  0  0  0  0  0  0  0  0  0
   16.1130   -3.5010   -1.7510 H   0  0  0  0  0  0  0  0  0  0  0  0
   13.5750   -3.6610   -2.9900 O   0  0  0  0  0  0  0  0  0  0  0  0
  1 20  1  0  0  0  0
  1  2  1  0  0  0  0
  1  6  2  0  0  0  0
  2 21  1  0  0  0  0
  2  3  2  0  0  0  0
  3 22  1  0  0  0  0
  3  4  1  0  0  0  0
  4  5  2  0  0  0  0
  4 14  1  0  0  0  0
  5  6  1  0  0  0  0
  5  7  1  0  0  0  0
  6 23  1  0  0  0  0
  7  8  1  0  0  0  0
  8 25  1  0  0  0  0
  8 24  1  0  0  0  0
  8  9  1  0  0  0  0
  9 26  1  0  0  0  0
  9 10  1  0  0  0  0
  9 11  1  0  0  0  0
 10 28  1  0  0  0  0
 10 27  1  0  0  0  0
 10 12  1  0  0  0  0
 11 42  1  0  0  0  0
 12 29  1  0  0  0  0
 12 13  1  0  0  0  0
 13 30  1  0  0  0  0
 13 17  1  0  0  0  0
 13 18  1  0  0  0  0
 14 15  1  0  0  0  0
 15 32  1  0  0  0  0
 15 31  1  0  0  0  0
 15 16  1  0  0  0  0
 16 33  1  0  0  0  0
 16 19  2  0  0  0  0
 17 35  1  0  0  0  0
 17 34  1  0  0  0  0
 17 36  1  0  0  0  0
 18 38  1  0  0  0  0
 18 37  1  0  0  0  0
 18 39  1  0  0  0  0
 19 40  1  0  0  0  0
 19 41  1  0  0  0  0
 42 43  1  0  0  0  0
 42 51  2  0  0  0  0
 43 47  1  0  0  0  0
 43 48  1  0  0  0  0
 43 44  1  0  0  0  0
 44 45  1  0  0  0  0
 44 46  1  0  0  0  0
 44 48  1  0  0  0  0
 48 50  1  0  0  0  0
 48 49  1  0  0  0  0
M  END
>  <name>
oxprenolol_ester

>  <caco2>
-4.515

>  <logD>
1.98

>  <rgyr>
3.87193

>  <HCPSA>
49.58

>  <fROTB>
0.269231

$$$$
Molecule-1
  MOE2002           3D

 43 45  0  0  0  0  0  0  0  0  1 V2000
    0.0530   -0.7950    0.0000 C   0  0  0  0  0  0  0  0  0  0  0  0
    1.5640   -0.4790    0.0010 C   0  0  0  0  0  0  0  0  0  0  0  0
   -0.7530    0.4840    0.0010 N   0  0  0  0  0  0  0  0  0  0  0  0
   -0.3540   -1.6920   -1.2050 C   0  0  0  0  0  0  0  0  0  0  0  0
    0.2300   -2.6140   -1.1650 H   0  0  0  0  0  0  0  0  0  0  0  0
   -0.1420   -1.2420   -2.1700 H   0  0  0  0  0  0  0  0  0  0  0  0
   -0.3530   -1.6930    1.2050 C   0  0  0  0  0  0  0  0  0  0  0  0
   -0.1420   -1.2410    2.1690 H   0  0  0  0  0  0  0  0  0  0  0  0
    0.2300   -2.6140    1.1650 H   0  0  0  0  0  0  0  0  0  0  0  0
    2.2790   -0.3470    1.2140 C   0  0  0  0  0  0  0  0  0  0  0  0
    1.7900   -0.4070    2.1730 H   0  0  0  0  0  0  0  0  0  0  0  0
    2.2800   -0.3540   -1.2130 C   0  0  0  0  0  0  0  0  0  0  0  0
    1.7940   -0.4190   -2.1720 H   0  0  0  0  0  0  0  0  0  0  0  0
   -0.4760    1.3200   -1.2040 C   0  0  0  0  0  0  0  0  0  0  0  0
   -0.6910    0.7730   -2.1180 H   0  0  0  0  0  0  0  0  0  0  0  0
    0.5590    1.6580   -1.2210 H   0  0  0  0  0  0  0  0  0  0  0  0
   -0.4840    1.3190    1.2070 C   0  0  0  0  0  0  0  0  0  0  0  0
    0.5520    1.6560    1.2310 H   0  0  0  0  0  0  0  0  0  0  0  0
   -0.7080    0.7720    2.1210 H   0  0  0  0  0  0  0  0  0  0  0  0
   -1.8390   -2.0690   -1.2360 C   0  0  0  0  0  0  0  0  0  0  0  0
   -2.0330   -2.6730   -2.1240 H   0  0  0  0  0  0  0  0  0  0  0  0
   -2.4560   -1.1720   -1.2870 H   0  0  0  0  0  0  0  0  0  0  0  0
   -1.8390   -2.0690    1.2370 C   0  0  0  0  0  0  0  0  0  0  0  0
   -2.4560   -1.1710    1.2860 H   0  0  0  0  0  0  0  0  0  0  0  0
   -2.0330   -2.6720    2.1230 H   0  0  0  0  0  0  0  0  0  0  0  0
    3.6590   -0.0890    1.2140 C   0  0  0  0  0  0  0  0  0  0  0  0
    4.1890    0.0170    2.1500 H   0  0  0  0  0  0  0  0  0  0  0  0
    3.6610   -0.0970   -1.2120 C   0  0  0  0  0  0  0  0  0  0  0  0
    4.1920    0.0040   -2.1470 H   0  0  0  0  0  0  0  0  0  0  0  0
   -1.3730    2.5620   -1.2360 C   0  0  0  0  0  0  0  0  0  0  0  0
   -2.4200    2.2580   -1.2680 H   0  0  0  0  0  0  0  0  0  0  0  0
   -1.1510    3.1450   -2.1320 H   0  0  0  0  0  0  0  0  0  0  0  0
   -1.3800    2.5620    1.2320 C   0  0  0  0  0  0  0  0  0  0  0  0
   -1.1640    3.1460    2.1280 H   0  0  0  0  0  0  0  0  0  0  0  0
   -2.4270    2.2580    1.2560 H   0  0  0  0  0  0  0  0  0  0  0  0
   -2.2000   -2.8820    0.0000 C   0  0  0  0  0  0  0  0  0  0  0  0
   -1.6400   -3.8190   -0.0010 H   0  0  0  0  0  0  0  0  0  0  0  0
   -3.2680   -3.1060   -0.0020 H   0  0  0  0  0  0  0  0  0  0  0  0
    4.3500    0.0420    0.0010 C   0  0  0  0  0  0  0  0  0  0  0  0
    5.4090    0.2550    0.0010 H   0  0  0  0  0  0  0  0  0  0  0  0
   -1.1220    3.4240   -0.0020 C   0  0  0  0  0  0  0  0  0  0  0  0
   -1.7950    4.2810   -0.0020 H   0  0  0  0  0  0  0  0  0  0  0  0
   -0.0900    3.7790    0.0030 H   0  0  0  0  0  0  0  0  0  0  0  0
  1  4  1  0  0  0  0
  1  7  1  0  0  0  0
  1  2  1  0  0  0  0
  1  3  1  0  0  0  0
  2 10  2  0  0  0  0
  2 12  1  0  0  0  0
  3 14  1  0  0  0  0
  3 17  1  0  0  0  0
  4  5  1  0  0  0  0
  4  6  1  0  0  0  0
  4 20  1  0  0  0  0
  7  8  1  0  0  0  0
  7  9  1  0  0  0  0
  7 23  1  0  0  0  0
 10 11  1  0  0  0  0
 10 26  1  0  0  0  0
 12 13  1  0  0  0  0
 12 28  2  0  0  0  0
 14 15  1  0  0  0  0
 14 16  1  0  0  0  0
 14 30  1  0  0  0  0
 17 18  1  0  0  0  0
 17 19  1  0  0  0  0
 17 33  1  0  0  0  0
 20 21  1  0  0  0  0
 20 22  1  0  0  0  0
 20 36  1  0  0  0  0
 23 24  1  0  0  0  0
 23 25  1  0  0  0  0
 23 36  1  0  0  0  0
 26 27  1  0  0  0  0
 26 39  2  0  0  0  0
 28 29  1  0  0  0  0
 28 39  1  0  0  0  0
 30 31  1  0  0  0  0
 30 32  1  0  0  0  0
 30 41  1  0  0  0  0
 33 34  1  0  0  0  0
 33 35  1  0  0  0  0
 33 41  1  0  0  0  0
 36 38  1  0  0  0  0
 36 37  1  0  0  0  0
 39 40  1  0  0  0  0
 41 43  1  0  0  0  0
 41 42  1  0  0  0  0
M  END
>  <name>
phencyclidine

>  <caco2>
-4.61

>  <logD>
1.31

>  <rgyr>
2.91497

>  <HCPSA>
1.49

>  <fROTB>
0.0444444

$$$$
Molecule-1
  MOE2002           3D

 31 33  0  0  0  0  0  0  0  0  1 V2000
   11.3950  -12.4500   -0.0740 C   0  0  0  0  0  0  0  0  0  0  0  0
   11.3650  -13.5890   -0.7620 C   0  0  0  0  0  0  0  0  0  0  0  0
   12.6150  -14.2070   -1.2050 C   0  0  0  0  0  0  0  0  0  0  0  0
   13.7830  -13.6340   -0.9180 C   0  0  0  0  0  0  0  0  0  0  0  0
   13.8240  -12.3780   -0.1390 C   0  0  0  0  0  0  0  0  0  0  0  0
   12.6760  -11.8230    0.2480 C   0  0  0  0  0  0  0  0  0  0  0  0
   15.1300  -11.6510    0.2200 C   0  0  0  0  0  0  0  0  0  0  0  0
   16.3980  -12.5040    0.4110 C   0  0  0  0  0  0  0  0  0  0  0  0
   16.3540  -13.7880    0.7740 C   0  0  0  0  0  0  0  0  0  0  0  0
   17.5930  -14.5520    0.9530 C   0  0  0  0  0  0  0  0  0  0  0  0
   18.7730  -13.9640    0.7670 C   0  0  0  0  0  0  0  0  0  0  0  0
   18.8320  -12.5550    0.3860 C   0  0  0  0  0  0  0  0  0  0  0  0
   17.7070  -11.8630    0.2170 C   0  0  0  0  0  0  0  0  0  0  0  0
   14.9020  -10.7170    1.3780 N   0  0  0  0  0  0  0  0  0  0  0  0
   15.4330  -10.5920   -0.8480 C   0  0  0  0  0  0  0  0  0  0  0  0
   15.0350   -9.3500    1.0160 C   0  0  0  0  0  0  0  0  0  0  0  0
   15.3590   -9.2770   -0.3290 N   0  0  0  0  0  0  0  0  0  0  0  0
   14.8890   -8.3860    1.7780 O   0  0  0  0  0  0  0  0  0  0  0  0
   15.7090  -10.8600   -2.0230 O   0  0  0  0  0  0  0  0  0  0  0  0
   10.5410  -12.0240    0.2240 H   0  0  0  0  0  0  0  0  0  0  0  0
   10.4890  -14.0210   -0.9770 H   0  0  0  0  0  0  0  0  0  0  0  0
   12.5930  -15.0620   -1.7240 H   0  0  0  0  0  0  0  0  0  0  0  0
   14.6350  -14.0540   -1.2300 H   0  0  0  0  0  0  0  0  0  0  0  0
   12.6900  -10.9670    0.7650 H   0  0  0  0  0  0  0  0  0  0  0  0
   15.4710  -14.2320    0.9260 H   0  0  0  0  0  0  0  0  0  0  0  0
   17.5510  -15.5160    1.2150 H   0  0  0  0  0  0  0  0  0  0  0  0
   19.6170  -14.4860    0.8880 H   0  0  0  0  0  0  0  0  0  0  0  0
   19.7170  -12.1100    0.2520 H   0  0  0  0  0  0  0  0  0  0  0  0
   17.7530  -10.8990   -0.0450 H   0  0  0  0  0  0  0  0  0  0  0  0
   14.6640  -11.0360    2.3250 H   0  0  0  0  0  0  0  0  0  0  0  0
   15.5210   -8.4100   -0.8630 H   0  0  0  0  0  0  0  0  0  0  0  0
  1 20  1  0  0  0  0
  1  2  1  0  0  0  0
  1  6  2  0  0  0  0
  2 21  1  0  0  0  0
  2  3  2  0  0  0  0
  3 22  1  0  0  0  0
  3  4  1  0  0  0  0
  4 23  1  0  0  0  0
  4  5  2  0  0  0  0
  5  6  1  0  0  0  0
  5  7  1  0  0  0  0
  6 24  1  0  0  0  0
  7  8  1  0  0  0  0
  7 15  1  0  0  0  0
  7 14  1  0  0  0  0
  8  9  2  0  0  0  0
  8 13  1  0  0  0  0
  9 25  1  0  0  0  0
  9 10  1  0  0  0  0
 10 26  1  0  0  0  0
 10 11  2  0  0  0  0
 11 27  1  0  0  0  0
 11 12  1  0  0  0  0
 12 28  1  0  0  0  0
 12 13  2  0  0  0  0
 13 29  1  0  0  0  0
 14 30  1  0  0  0  0
 14 16  1  0  0  0  0
 15 17  1  0  0  0  0
 15 19  2  0  0  0  0
 16 17  1  0  0  0  0
 16 18  2  0  0  0  0
 17 31  1  0  0  0  0
M  END
>  <name>
phenytoin

>  <caco2>
-4.57

>  <logD>
2.26

>  <rgyr>
2.96917

>  <HCPSA>
65.63

>  <fROTB>
0.0606061

$$$$
Molecule-1
  MOE2002           3D

 38 39  0  0  1  0  0  0  0  0  1 V2000
   -3.1770    0.3980   -0.2940 C   0  0  0  0  0  0  0  0  0  0  0  0
   -4.5480    0.3460    0.0780 C   0  0  0  0  0  0  0  0  0  0  0  0
   -2.4510   -0.7960   -0.5580 C   0  0  0  0  0  0  0  0  0  0  0  0
   -2.7230    1.7120   -0.3330 C   0  0  0  0  0  0  0  0  0  0  0  0
   -1.7290    2.0570   -0.5780 H   0  0  0  0  0  0  0  0  0  0  0  0
   -4.8920    1.6910    0.2550 N   0  0  0  0  0  0  0  0  0  0  0  0
   -5.7940    2.0570    0.5240 H   0  0  0  0  0  0  0  0  0  0  0  0
   -5.2130   -0.8840    0.1840 C   0  0  0  0  0  0  0  0  0  0  0  0
   -6.2540   -0.9230    0.4700 H   0  0  0  0  0  0  0  0  0  0  0  0
   -3.1400   -2.0250   -0.4730 C   0  0  0  0  0  0  0  0  0  0  0  0
   -2.6240   -2.9470   -0.6970 H   0  0  0  0  0  0  0  0  0  0  0  0
   -1.1310   -0.7500   -0.9220 O   0  0  0  0  0  0  0  0  0  0  0  0
   -3.7800    2.4810    0.0020 C   0  0  0  0  0  0  0  0  0  0  0  0
   -3.7590    3.5590    0.0650 H   0  0  0  0  0  0  0  0  0  0  0  0
   -4.5000   -2.0680   -0.0940 C   0  0  0  0  0  0  0  0  0  0  0  0
   -5.0020   -3.0210   -0.0200 H   0  0  0  0  0  0  0  0  0  0  0  0
   -0.3720   -1.1290    0.2190 C   0  0  0  0  0  0  0  0  0  0  0  0
   -0.6030   -2.1580    0.5010 H   0  0  0  0  0  0  0  0  0  0  0  0
   -0.5900   -0.4710    1.0640 H   0  0  0  0  0  0  0  0  0  0  0  0
    1.1300   -1.0560   -0.0840 C   0  0  0  0  0  0  0  0  0  0  0  0
    1.5620    0.3970   -0.3670 C   0  0  0  0  0  0  0  0  0  0  0  0
    0.8570    0.8180   -1.0820 H   0  0  0  0  0  0  0  0  0  0  0  0
    1.4960    1.0030    0.5350 H   0  0  0  0  0  0  0  0  0  0  0  0
    1.8010   -1.5890    1.0390 O   0  0  0  0  0  0  0  0  0  0  0  0
    1.6000   -1.0420    1.8030 H   0  0  0  0  0  0  0  0  0  0  0  0
    2.9050    0.5060   -0.9900 N   0  0  0  0  0  0  0  0  0  0  0  0
    3.0490    1.3990   -1.1590 H   0  0  0  0  0  0  0  0  0  0  0  0
    4.0160    0.0480   -0.1160 C   0  0  0  0  0  0  0  0  0  0  0  0
    3.9380   -1.0220    0.0660 H   0  0  0  0  0  0  0  0  0  0  0  0
    4.0520    0.8110    1.2180 C   0  0  0  0  0  0  0  0  0  0  0  0
    4.9530    0.5390    1.7670 H   0  0  0  0  0  0  0  0  0  0  0  0
    4.0600    1.8850    1.0390 H   0  0  0  0  0  0  0  0  0  0  0  0
    3.1920    0.5550    1.8370 H   0  0  0  0  0  0  0  0  0  0  0  0
    5.3410    0.2830   -0.8520 C   0  0  0  0  0  0  0  0  0  0  0  0
    6.1710   -0.0910   -0.2520 H   0  0  0  0  0  0  0  0  0  0  0  0
    5.3330   -0.2460   -1.8070 H   0  0  0  0  0  0  0  0  0  0  0  0
    5.4830    1.3490   -1.0350 H   0  0  0  0  0  0  0  0  0  0  0  0
    1.3440   -1.6770   -0.9550 H   0  0  0  0  0  0  0  0  0  0  0  0
  1  4  1  0  0  0  0
  1  2  1  0  0  0  0
  1  3  2  0  0  0  0
  2  8  2  0  0  0  0
  2  6  1  0  0  0  0
  3 10  1  0  0  0  0
  3 12  1  0  0  0  0
  4  5  1  0  0  0  0
  4 13  2  0  0  0  0
  6  7  1  0  0  0  0
  6 13  1  0  0  0  0
  8  9  1  0  0  0  0
  8 15  1  0  0  0  0
 10 11  1  0  0  0  0
 10 15  2  0  0  0  0
 12 17  1  0  0  0  0
 13 14  1  0  0  0  0
 15 16  1  0  0  0  0
 17 18  1  0  0  0  0
 17 19  1  0  0  0  0
 17 20  1  0  0  0  0
 20 38  1  0  0  0  0
 20 21  1  0  0  0  0
 20 24  1  0  0  0  0
 21 22  1  0  0  0  0
 21 23  1  0  0  0  0
 21 26  1  0  0  0  0
 24 25  1  0  0  0  0
 26 27  1  0  0  0  0
 26 28  1  0  0  0  0
 28 29  1  0  0  0  0
 28 34  1  0  0  0  0
 28 30  1  0  0  0  0
 30 32  1  0  0  0  0
 30 33  1  0  0  0  0
 30 31  1  0  0  0  0
 34 36  1  0  0  0  0
 34 37  1  0  0  0  0
 34 35  1  0  0  0  0
M  END
>  <name>
pindolol

>  <caco2>
-4.78

>  <logD>
0.19

>  <rgyr>
3.70643

>  <HCPSA>
52.8

>  <fROTB>
0.230769

$$$$
Molecule-1
  MOE2002           3D

 47 50  0  0  0  0  0  0  0  0  1 V2000
   -1.5830   -0.0020   -0.7040 N   0  0  0  0  0  0  0  0  0  0  0  0
   -1.3530    1.3080   -0.4630 C   0  0  0  0  0  0  0  0  0  0  0  0
   -2.8110   -0.4940   -0.4050 C   0  0  0  0  0  0  0  0  0  0  0  0
   -0.6650   -0.7850   -1.3900 C   0  0  0  0  0  0  0  0  0  0  0  0
   -1.3950    1.8430    0.8430 C   0  0  0  0  0  0  0  0  0  0  0  0
   -1.1530    2.1390   -1.5090 N   0  0  0  0  0  0  0  0  0  0  0  0
   -3.3230   -0.4910    0.9180 C   0  0  0  0  0  0  0  0  0  0  0  0
   -3.6020   -1.0280   -1.4490 C   0  0  0  0  0  0  0  0  0  0  0  0
   -3.2530   -1.0030   -2.4720 H   0  0  0  0  0  0  0  0  0  0  0  0
    0.7240   -0.2830   -1.8220 C   0  0  0  0  0  0  0  0  0  0  0  0
    1.0730   -0.8980   -2.6530 H   0  0  0  0  0  0  0  0  0  0  0  0
    0.6760    0.7330   -2.2010 H   0  0  0  0  0  0  0  0  0  0  0  0
   -0.9350   -1.9580   -1.6460 O   0  0  0  0  0  0  0  0  0  0  0  0
   -1.7110    1.0690    1.9440 N   0  0  0  0  0  0  0  0  0  0  0  0
   -1.4260    1.4350    2.8410 H   0  0  0  0  0  0  0  0  0  0  0  0
   -1.0620    3.1940    1.0450 C   0  0  0  0  0  0  0  0  0  0  0  0
   -1.0270    3.6090    2.0430 H   0  0  0  0  0  0  0  0  0  0  0  0
   -0.9100    3.4540   -1.3540 C   0  0  0  0  0  0  0  0  0  0  0  0
   -0.7560    4.0740   -2.2250 H   0  0  0  0  0  0  0  0  0  0  0  0
   -2.5720   -0.0220    2.0190 C   0  0  0  0  0  0  0  0  0  0  0  0
   -4.5930   -1.0610    1.1670 C   0  0  0  0  0  0  0  0  0  0  0  0
   -5.0040   -1.0780    2.1660 H   0  0  0  0  0  0  0  0  0  0  0  0
   -4.8680   -1.5750   -1.1890 C   0  0  0  0  0  0  0  0  0  0  0  0
   -5.4590   -1.9790   -1.9970 H   0  0  0  0  0  0  0  0  0  0  0  0
    1.7050   -0.3510   -0.7090 N   0  0  0  0  0  0  0  0  0  0  0  0
   -0.8310    4.0140   -0.0700 C   0  0  0  0  0  0  0  0  0  0  0  0
   -0.6060    5.0630    0.0550 H   0  0  0  0  0  0  0  0  0  0  0  0
   -2.7290   -0.5460    3.1220 O   0  0  0  0  0  0  0  0  0  0  0  0
   -5.3650   -1.5880    0.1210 C   0  0  0  0  0  0  0  0  0  0  0  0
   -6.3430   -2.0020    0.3260 H   0  0  0  0  0  0  0  0  0  0  0  0
    2.9840    0.2350   -1.1760 C   0  0  0  0  0  0  0  0  0  0  0  0
    2.8290    1.2790   -1.4470 H   0  0  0  0  0  0  0  0  0  0  0  0
    3.3350   -0.3030   -2.0590 H   0  0  0  0  0  0  0  0  0  0  0  0
    1.9670   -1.7720   -0.3520 C   0  0  0  0  0  0  0  0  0  0  0  0
    2.2340   -2.3370   -1.2470 H   0  0  0  0  0  0  0  0  0  0  0  0
    1.0720   -2.2140    0.0820 H   0  0  0  0  0  0  0  0  0  0  0  0
    4.0750    0.1620   -0.0900 C   0  0  0  0  0  0  0  0  0  0  0  0
    4.9500   -0.3260   -0.5220 H   0  0  0  0  0  0  0  0  0  0  0  0
    4.3590    1.1730    0.2090 H   0  0  0  0  0  0  0  0  0  0  0  0
    3.1260   -1.9130    0.6540 C   0  0  0  0  0  0  0  0  0  0  0  0
    2.7800   -2.4860    1.5160 H   0  0  0  0  0  0  0  0  0  0  0  0
    3.9400   -2.4650    0.1810 H   0  0  0  0  0  0  0  0  0  0  0  0
    3.6150   -0.5900    1.1020 N   0  0  0  0  0  0  0  0  0  0  0  0
    4.7580   -0.7760    2.0230 C   0  0  0  0  0  0  0  0  0  0  0  0
    4.4340   -1.3310    2.9030 H   0  0  0  0  0  0  0  0  0  0  0  0
    5.5620   -1.3250    1.5300 H   0  0  0  0  0  0  0  0  0  0  0  0
    5.1330    0.1970    2.3430 H   0  0  0  0  0  0  0  0  0  0  0  0
  1  3  1  0  0  0  0
  1  2  1  0  0  0  0
  1  4  1  0  0  0  0
  2  5  2  0  0  0  0
  2  6  1  0  0  0  0
  3  8  2  0  0  0  0
  3  7  1  0  0  0  0
  4 10  1  0  0  0  0
  4 13  2  0  0  0  0
  5 16  1  0  0  0  0
  5 14  1  0  0  0  0
  6 18  2  0  0  0  0
  7 21  2  0  0  0  0
  7 20  1  0  0  0  0
  8  9  1  0  0  0  0
  8 23  1  0  0  0  0
 10 11  1  0  0  0  0
 10 12  1  0  0  0  0
 10 25  1  0  0  0  0
 14 15  1  0  0  0  0
 14 20  1  0  0  0  0
 16 17  1  0  0  0  0
 16 26  2  0  0  0  0
 18 19  1  0  0  0  0
 18 26  1  0  0  0  0
 20 28  2  0  0  0  0
 21 22  1  0  0  0  0
 21 29  1  0  0  0  0
 23 24  1  0  0  0  0
 23 29  2  0  0  0  0
 25 31  1  0  0  0  0
 25 34  1  0  0  0  0
 26 27  1  0  0  0  0
 29 30  1  0  0  0  0
 31 32  1  0  0  0  0
 31 33  1  0  0  0  0
 31 37  1  0  0  0  0
 34 35  1  0  0  0  0
 34 36  1  0  0  0  0
 34 40  1  0  0  0  0
 37 38  1  0  0  0  0
 37 39  1  0  0  0  0
 37 43  1  0  0  0  0
 40 41  1  0  0  0  0
 40 42  1  0  0  0  0
 40 43  1  0  0  0  0
 43 44  1  0  0  0  0
 44 46  1  0  0  0  0
 44 47  1  0  0  0  0
 44 45  1  0  0  0  0
M  END
>  <name>
pirenzepine

>  <caco2>
-6.36

>  <logD>
-0.46

>  <rgyr>
3.5496

>  <HCPSA>
59.71

>  <fROTB>
0.08

$$$$
Molecule-1
  MOE2002           3D

 36 38  0  0  0  0  0  0  0  0  1 V2000
   -2.1160    0.4890   -0.4580 C   0  0  0  0  0  0  0  0  0  0  0  0
   -2.1400   -0.7690    0.1690 C   0  0  0  0  0  0  0  0  0  0  0  0
   -0.9270    1.3230   -0.4320 C   0  0  0  0  0  0  0  0  0  0  0  0
   -3.2770    0.9390   -1.1200 C   0  0  0  0  0  0  0  0  0  0  0  0
   -3.2990    1.9010   -1.6120 H   0  0  0  0  0  0  0  0  0  0  0  0
   -0.6530   -1.3050    0.9410 S   0  0  0  0  0  0  0  0  0  0  0  0
   -3.2980   -1.5670    0.1510 C   0  0  0  0  0  0  0  0  0  0  0  0
   -3.3060   -2.5330    0.6360 H   0  0  0  0  0  0  0  0  0  0  0  0
    0.1190    1.0890    0.4240 C   0  0  0  0  0  0  0  0  0  0  0  0
   -0.8390    2.3610   -1.3160 O   0  0  0  0  0  0  0  0  0  0  0  0
   -0.4350    1.9840   -2.1010 H   0  0  0  0  0  0  0  0  0  0  0  0
   -4.4420    0.1520   -1.1320 C   0  0  0  0  0  0  0  0  0  0  0  0
   -5.3280    0.5100   -1.6350 H   0  0  0  0  0  0  0  0  0  0  0  0
    0.1180    0.1030    1.4650 N   0  0  0  0  0  0  0  0  0  0  0  0
    0.1690   -2.0010   -0.0140 O   0  0  0  0  0  0  0  0  0  0  0  0
   -0.9420   -2.1730    2.0540 O   0  0  0  0  0  0  0  0  0  0  0  0
   -4.4560   -1.0980   -0.4900 C   0  0  0  0  0  0  0  0  0  0  0  0
   -5.3550   -1.6980   -0.4980 H   0  0  0  0  0  0  0  0  0  0  0  0
    1.2090    2.0560    0.4710 C   0  0  0  0  0  0  0  0  0  0  0  0
   -0.6230    0.6560    2.6240 C   0  0  0  0  0  0  0  0  0  0  0  0
   -1.6600    0.8770    2.3630 H   0  0  0  0  0  0  0  0  0  0  0  0
   -0.6090   -0.0560    3.4500 H   0  0  0  0  0  0  0  0  0  0  0  0
   -0.1430    1.5740    2.9650 H   0  0  0  0  0  0  0  0  0  0  0  0
    2.5210    1.6780    0.3370 N   0  0  0  0  0  0  0  0  0  0  0  0
    3.2230    2.3470    0.6150 H   0  0  0  0  0  0  0  0  0  0  0  0
    1.0050    3.2490    0.7010 O   0  0  0  0  0  0  0  0  0  0  0  0
    2.9730    0.4820   -0.0950 C   0  0  0  0  0  0  0  0  0  0  0  0
    2.3410   -0.2390   -1.1320 C   0  0  0  0  0  0  0  0  0  0  0  0
    1.4540    0.1320   -1.6230 H   0  0  0  0  0  0  0  0  0  0  0  0
    4.1710    0.0680    0.3700 N   0  0  0  0  0  0  0  0  0  0  0  0
    2.9260   -1.4270   -1.6010 C   0  0  0  0  0  0  0  0  0  0  0  0
    2.4640   -1.9820   -2.4040 H   0  0  0  0  0  0  0  0  0  0  0  0
    4.7500   -1.0760   -0.0510 C   0  0  0  0  0  0  0  0  0  0  0  0
    5.6990   -1.3800    0.3630 H   0  0  0  0  0  0  0  0  0  0  0  0
    4.1260   -1.8720   -1.0270 C   0  0  0  0  0  0  0  0  0  0  0  0
    4.5810   -2.7940   -1.3580 H   0  0  0  0  0  0  0  0  0  0  0  0
  1  4  1  0  0  0  0
  1  3  1  0  0  0  0
  1  2  2  0  0  0  0
  2  7  1  0  0  0  0
  2  6  1  0  0  0  0
  3  9  2  0  0  0  0
  3 10  1  0  0  0  0
  4  5  1  0  0  0  0
  4 12  2  0  0  0  0
  6 14  1  0  0  0  0
  6 15  2  0  0  0  0
  6 16  2  0  0  0  0
  7  8  1  0  0  0  0
  7 17  2  0  0  0  0
  9 19  1  0  0  0  0
  9 14  1  0  0  0  0
 10 11  1  0  0  0  0
 12 13  1  0  0  0  0
 12 17  1  0  0  0  0
 14 20  1  0  0  0  0
 17 18  1  0  0  0  0
 19 24  1  0  0  0  0
 19 26  2  0  0  0  0
 20 22  1  0  0  0  0
 20 23  1  0  0  0  0
 20 21  1  0  0  0  0
 24 25  1  0  0  0  0
 24 27  1  0  0  0  0
 27 28  2  0  0  0  0
 27 30  1  0  0  0  0
 28 29  1  0  0  0  0
 28 31  1  0  0  0  0
 30 33  2  0  0  0  0
 31 32  1  0  0  0  0
 31 35  2  0  0  0  0
 33 34  1  0  0  0  0
 33 35  1  0  0  0  0
 35 36  1  0  0  0  0
M  END
>  <name>
piroxicam

>  <caco2>
-4.45

>  <logD>
-0.07

>  <rgyr>
3.17203

>  <HCPSA>
99.19

>  <fROTB>
0.131579

$$$$
PNU200603
  MOE2002           3D

 32 34  0  0  0  0  0  0  0  0  1 V2000
   -2.6320    0.9640   -0.1170 C   0  0  0  0  0  0  0  0  0  0  0  0
   -3.5240   -0.1310   -0.1510 C   0  0  0  0  0  0  0  0  0  0  0  0
   -3.0100   -1.4300    0.0750 C   0  0  0  0  0  0  0  0  0  0  0  0
   -1.6460   -1.6410    0.3560 C   0  0  0  0  0  0  0  0  0  0  0  0
   -0.7350   -0.5670    0.4190 C   0  0  0  0  0  0  0  0  0  0  0  0
   -1.2770    0.7390    0.1670 C   0  0  0  0  0  0  0  0  0  0  0  0
   -0.1550    1.5510    0.3060 N   0  0  0  0  0  0  0  0  0  0  0  0
    0.9700    0.8150    0.6060 C   0  0  0  0  0  0  0  0  0  0  0  0
    0.6250   -0.5140    0.6940 N   0  0  0  0  0  0  0  0  0  0  0  0
    2.3170    1.3940    0.9570 C   0  0  0  0  0  0  0  0  0  0  0  0
   -4.9400    0.0880   -0.3920 C   0  0  0  0  0  0  0  0  0  0  0  0
   -5.4170    1.3410   -0.6320 N   0  0  0  0  0  0  0  0  0  0  0  0
   -5.8360   -0.9380   -0.3730 N   0  0  0  0  0  0  0  0  0  0  0  0
   -2.9620    1.9780   -0.2880 H   0  0  0  0  0  0  0  0  0  0  0  0
   -3.6480   -2.3010    0.0450 H   0  0  0  0  0  0  0  0  0  0  0  0
   -1.2910   -2.6450    0.5350 H   0  0  0  0  0  0  0  0  0  0  0  0
   -0.1410    2.5570    0.2180 H   0  0  0  0  0  0  0  0  0  0  0  0
   -6.3650    1.4810   -0.7860 H   0  0  0  0  0  0  0  0  0  0  0  0
   -6.8240   -0.8070   -0.5310 H   0  0  0  0  0  0  0  0  0  0  0  0
   -5.5870   -1.9000   -0.1950 H   0  0  0  0  0  0  0  0  0  0  0  0
    3.4160    0.6100    0.2700 C   0  0  0  0  0  0  0  0  0  0  0  0
    2.3600    2.4330    0.6290 H   0  0  0  0  0  0  0  0  0  0  0  0
    2.4460    1.3640    2.0400 H   0  0  0  0  0  0  0  0  0  0  0  0
    4.2350   -0.2680    1.0090 C   0  0  0  0  0  0  0  0  0  0  0  0
    5.2430   -0.9870    0.3470 C   0  0  0  0  0  0  0  0  0  0  0  0
    4.0940   -0.3930    2.0730 H   0  0  0  0  0  0  0  0  0  0  0  0
    5.4050   -0.8140   -1.0370 C   0  0  0  0  0  0  0  0  0  0  0  0
    5.8820   -1.6650    0.8940 H   0  0  0  0  0  0  0  0  0  0  0  0
    4.5580    0.0750   -1.7220 C   0  0  0  0  0  0  0  0  0  0  0  0
    6.1700   -1.3580   -1.5700 H   0  0  0  0  0  0  0  0  0  0  0  0
    3.6000    0.7530   -1.0590 N   0  0  0  0  0  0  0  0  0  0  0  0
    4.6720    0.2160   -2.7870 H   0  0  0  0  0  0  0  0  0  0  0  0
  1 14  1  0  0  0  0
  1  2  1  0  0  0  0
  1  6  2  0  0  0  0
  2  3  2  0  0  0  0
  2 11  1  0  0  0  0
  3 15  1  0  0  0  0
  3  4  1  0  0  0  0
  4 16  1  0  0  0  0
  4  5  2  0  0  0  0
  5  6  1  0  0  0  0
  5  9  1  0  0  0  0
  6  7  1  0  0  0  0
  7 17  1  0  0  0  0
  7  8  1  0  0  0  0
  8 10  1  0  0  0  0
  8  9  2  0  0  0  0
 10 23  1  0  0  0  0
 10 22  1  0  0  0  0
 10 21  1  0  0  0  0
 11 13  1  0  0  0  0
 11 12  2  0  0  0  0
 12 18  1  0  0  0  0
 13 19  1  0  0  0  0
 13 20  1  0  0  0  0
 21 24  2  0  0  0  0
 21 31  1  0  0  0  0
 24 26  1  0  0  0  0
 24 25  1  0  0  0  0
 25 28  1  0  0  0  0
 25 27  2  0  0  0  0
 27 30  1  0  0  0  0
 27 29  1  0  0  0  0
 29 32  1  0  0  0  0
 29 31  2  0  0  0  0
M  END
>  <name>
pnu200603

>  <caco2>
-6.25

>  <logD>
-4

>  <rgyr>
3.88552

>  <HCPSA>
69.89

>  <fROTB>
0.117647

$$$$
Molecule-1
  MOE2002           3D

 41 41  0  0  1  0  0  0  0  0  1 V2000
    0.6320    0.9460    0.3880 C   0  0  0  0  0  0  0  0  0  0  0  0
    1.5080    2.0070    0.6810 C   0  0  0  0  0  0  0  0  0  0  0  0
    1.1200    2.9750    0.9660 H   0  0  0  0  0  0  0  0  0  0  0  0
    1.1560   -0.3120    0.0490 C   0  0  0  0  0  0  0  0  0  0  0  0
    0.4900   -1.1330   -0.1640 H   0  0  0  0  0  0  0  0  0  0  0  0
   -0.7250    1.0960    0.5060 O   0  0  0  0  0  0  0  0  0  0  0  0
    2.8970    1.8100    0.6060 C   0  0  0  0  0  0  0  0  0  0  0  0
    3.5590    2.6360    0.8230 H   0  0  0  0  0  0  0  0  0  0  0  0
    2.5450   -0.5070   -0.0290 C   0  0  0  0  0  0  0  0  0  0  0  0
    2.8890   -1.4780   -0.3420 H   0  0  0  0  0  0  0  0  0  0  0  0
   -1.1700    1.8630   -0.6060 C   0  0  0  0  0  0  0  0  0  0  0  0
   -0.7990    1.4380   -1.5420 H   0  0  0  0  0  0  0  0  0  0  0  0
   -0.8180    2.8920   -0.5250 H   0  0  0  0  0  0  0  0  0  0  0  0
    3.4310    0.5520    0.2610 C   0  0  0  0  0  0  0  0  0  0  0  0
   -2.7040    1.8840   -0.6760 C   0  0  0  0  0  0  0  0  0  0  0  0
    4.8170    0.4270    0.1880 N   0  0  0  0  0  0  0  0  0  0  0  0
    5.3300    1.2900    0.3070 H   0  0  0  0  0  0  0  0  0  0  0  0
   -3.3070    0.4870   -0.8960 C   0  0  0  0  0  0  0  0  0  0  0  0
   -4.3320    0.6100   -1.2480 H   0  0  0  0  0  0  0  0  0  0  0  0
   -2.7240   -0.0210   -1.6640 H   0  0  0  0  0  0  0  0  0  0  0  0
   -3.2440    2.5040    0.4750 O   0  0  0  0  0  0  0  0  0  0  0  0
   -2.8730    3.3880    0.5480 H   0  0  0  0  0  0  0  0  0  0  0  0
    5.6330   -0.6920   -0.0230 C   0  0  0  0  0  0  0  0  0  0  0  0
   -3.3170   -0.2970    0.3590 N   0  0  0  0  0  0  0  0  0  0  0  0
   -3.8330    0.1810    0.9540 H   0  0  0  0  0  0  0  0  0  0  0  0
    7.1310   -0.4730   -0.2070 C   0  0  0  0  0  0  0  0  0  0  0  0
    7.3330    0.5750   -0.4310 H   0  0  0  0  0  0  0  0  0  0  0  0
    7.6520   -0.7520    0.7090 H   0  0  0  0  0  0  0  0  0  0  0  0
    7.4930   -1.0890   -1.0310 H   0  0  0  0  0  0  0  0  0  0  0  0
    5.1950   -1.8420   -0.0520 O   0  0  0  0  0  0  0  0  0  0  0  0
   -3.9990   -1.5980    0.1570 C   0  0  0  0  0  0  0  0  0  0  0  0
   -4.9970   -1.4360   -0.2530 H   0  0  0  0  0  0  0  0  0  0  0  0
   -4.1530   -2.2900    1.5160 C   0  0  0  0  0  0  0  0  0  0  0  0
   -3.1780   -2.4120    1.9920 H   0  0  0  0  0  0  0  0  0  0  0  0
   -4.7950   -1.6880    2.1600 H   0  0  0  0  0  0  0  0  0  0  0  0
   -4.6120   -3.2700    1.3850 H   0  0  0  0  0  0  0  0  0  0  0  0
   -3.2040   -2.5170   -0.7810 C   0  0  0  0  0  0  0  0  0  0  0  0
   -3.6420   -3.5160   -0.7700 H   0  0  0  0  0  0  0  0  0  0  0  0
   -3.2400   -2.1510   -1.8060 H   0  0  0  0  0  0  0  0  0  0  0  0
   -2.1660   -2.5820   -0.4510 H   0  0  0  0  0  0  0  0  0  0  0  0
   -2.9770    2.4970   -1.5360 H   0  0  0  0  0  0  0  0  0  0  0  0
  1  2  2  0  0  0  0
  1  4  1  0  0  0  0
  1  6  1  0  0  0  0
  2  3  1  0  0  0  0
  2  7  1  0  0  0  0
  4  5  1  0  0  0  0
  4  9  2  0  0  0  0
  6 11  1  0  0  0  0
  7  8  1  0  0  0  0
  7 14  2  0  0  0  0
  9 10  1  0  0  0  0
  9 14  1  0  0  0  0
 11 12  1  0  0  0  0
 11 13  1  0  0  0  0
 11 15  1  0  0  0  0
 14 16  1  0  0  0  0
 15 41  1  0  0  0  0
 15 18  1  0  0  0  0
 15 21  1  0  0  0  0
 16 17  1  0  0  0  0
 16 23  1  0  0  0  0
 18 19  1  0  0  0  0
 18 20  1  0  0  0  0
 18 24  1  0  0  0  0
 21 22  1  0  0  0  0
 23 26  1  0  0  0  0
 23 30  2  0  0  0  0
 24 25  1  0  0  0  0
 24 31  1  0  0  0  0
 26 28  1  0  0  0  0
 26 29  1  0  0  0  0
 26 27  1  0  0  0  0
 31 32  1  0  0  0  0
 31 37  1  0  0  0  0
 31 33  1  0  0  0  0
 33 35  1  0  0  0  0
 33 36  1  0  0  0  0
 33 34  1  0  0  0  0
 37 39  1  0  0  0  0
 37 40  1  0  0  0  0
 37 38  1  0  0  0  0
M  END
>  <name>
practolol

>  <caco2>
-6.05

>  <logD>
-1.4

>  <rgyr>
4.01641

>  <HCPSA>
64.79

>  <fROTB>
0.292683

$$$$
Molecule-1
  MOE2002           3D

 49 52  0  0  0  0  0  0  0  0  1 V2000
   -2.9570    1.0120    0.0510 C   0  0  0  0  0  0  0  0  0  0  0  0
   -2.3200   -0.2280   -0.1650 C   0  0  0  0  0  0  0  0  0  0  0  0
   -4.3660    1.0580    0.1070 C   0  0  0  0  0  0  0  0  0  0  0  0
   -4.8900    1.9940    0.2270 H   0  0  0  0  0  0  0  0  0  0  0  0
   -2.1520    2.1650    0.2010 C   0  0  0  0  0  0  0  0  0  0  0  0
   -0.9780   -0.2830   -0.2680 N   0  0  0  0  0  0  0  0  0  0  0  0
   -3.0850   -1.4020   -0.2570 C   0  0  0  0  0  0  0  0  0  0  0  0
   -2.5890   -2.3570   -0.3600 H   0  0  0  0  0  0  0  0  0  0  0  0
   -5.1170   -0.1310    0.0050 C   0  0  0  0  0  0  0  0  0  0  0  0
   -0.8150    2.0500    0.1050 N   0  0  0  0  0  0  0  0  0  0  0  0
   -2.6650    3.3820    0.4430 N   0  0  0  0  0  0  0  0  0  0  0  0
   -3.6610    3.5150    0.5290 H   0  0  0  0  0  0  0  0  0  0  0  0
   -2.0460    4.1740    0.5400 H   0  0  0  0  0  0  0  0  0  0  0  0
   -0.2590    0.8470   -0.1370 C   0  0  0  0  0  0  0  0  0  0  0  0
   -4.4910   -1.3380   -0.1930 C   0  0  0  0  0  0  0  0  0  0  0  0
   -6.4860   -0.0690    0.0000 O   0  0  0  0  0  0  0  0  0  0  0  0
    1.0890    0.7780   -0.2550 N   0  0  0  0  0  0  0  0  0  0  0  0
   -5.2340   -2.4920   -0.1770 O   0  0  0  0  0  0  0  0  0  0  0  0
   -6.9100    0.0120    1.3530 C   0  0  0  0  0  0  0  0  0  0  0  0
   -6.5730   -0.8580    1.9210 H   0  0  0  0  0  0  0  0  0  0  0  0
   -6.5440    0.9230    1.8310 H   0  0  0  0  0  0  0  0  0  0  0  0
   -8.0000    0.0330    1.3680 H   0  0  0  0  0  0  0  0  0  0  0  0
    1.7970   -0.4770   -0.5630 C   0  0  0  0  0  0  0  0  0  0  0  0
    1.8800   -0.5830   -1.6460 H   0  0  0  0  0  0  0  0  0  0  0  0
    1.2700   -1.3460   -0.1680 H   0  0  0  0  0  0  0  0  0  0  0  0
    1.9420    1.9670   -0.0850 C   0  0  0  0  0  0  0  0  0  0  0  0
    2.1460    2.1090    0.9780 H   0  0  0  0  0  0  0  0  0  0  0  0
    1.4590    2.8640   -0.4730 H   0  0  0  0  0  0  0  0  0  0  0  0
   -5.1850   -3.0570   -1.4800 C   0  0  0  0  0  0  0  0  0  0  0  0
   -5.8290   -3.9360   -1.4910 H   0  0  0  0  0  0  0  0  0  0  0  0
   -5.5570   -2.3500   -2.2250 H   0  0  0  0  0  0  0  0  0  0  0  0
   -4.1770   -3.3750   -1.7490 H   0  0  0  0  0  0  0  0  0  0  0  0
    3.1990   -0.4920    0.0570 C   0  0  0  0  0  0  0  0  0  0  0  0
    3.0900   -0.4430    1.1410 H   0  0  0  0  0  0  0  0  0  0  0  0
    3.6590   -1.4400   -0.2260 H   0  0  0  0  0  0  0  0  0  0  0  0
    3.2660    1.8230   -0.8400 C   0  0  0  0  0  0  0  0  0  0  0  0
    3.0680    1.7490   -1.9110 H   0  0  0  0  0  0  0  0  0  0  0  0
    3.8410    2.7310   -0.6520 H   0  0  0  0  0  0  0  0  0  0  0  0
    4.0060    0.6390   -0.4050 N   0  0  0  0  0  0  0  0  0  0  0  0
    5.3520    0.6110   -0.5370 C   0  0  0  0  0  0  0  0  0  0  0  0
    6.1620   -0.4220   -0.0220 C   0  0  0  0  0  0  0  0  0  0  0  0
    5.9360    1.5080   -1.1440 O   0  0  0  0  0  0  0  0  0  0  0  0
    5.9390   -1.1440    1.1590 C   0  0  0  0  0  0  0  0  0  0  0  0
    5.1000   -1.0830    1.8360 H   0  0  0  0  0  0  0  0  0  0  0  0
    7.3770   -0.6780   -0.4670 O   0  0  0  0  0  0  0  0  0  0  0  0
    7.0950   -1.8910    1.3660 C   0  0  0  0  0  0  0  0  0  0  0  0
    7.2950   -2.5650    2.1870 H   0  0  0  0  0  0  0  0  0  0  0  0
    7.9600   -1.5600    0.3190 C   0  0  0  0  0  0  0  0  0  0  0  0
    8.9590   -1.9420    0.1720 H   0  0  0  0  0  0  0  0  0  0  0  0
  1  3  1  0  0  0  0
  1  2  1  0  0  0  0
  1  5  2  0  0  0  0
  2  7  1  0  0  0  0
  2  6  2  0  0  0  0
  3  4  1  0  0  0  0
  3  9  2  0  0  0  0
  5 11  1  0  0  0  0
  5 10  1  0  0  0  0
  6 14  1  0  0  0  0
  7  8  1  0  0  0  0
  7 15  2  0  0  0  0
  9 15  1  0  0  0  0
  9 16  1  0  0  0  0
 10 14  2  0  0  0  0
 11 13  1  0  0  0  0
 11 12  1  0  0  0  0
 14 17  1  0  0  0  0
 15 18  1  0  0  0  0
 16 19  1  0  0  0  0
 17 23  1  0  0  0  0
 17 26  1  0  0  0  0
 18 29  1  0  0  0  0
 19 21  1  0  0  0  0
 19 22  1  0  0  0  0
 19 20  1  0  0  0  0
 23 24  1  0  0  0  0
 23 25  1  0  0  0  0
 23 33  1  0  0  0  0
 26 27  1  0  0  0  0
 26 28  1  0  0  0  0
 26 36  1  0  0  0  0
 29 31  1  0  0  0  0
 29 32  1  0  0  0  0
 29 30  1  0  0  0  0
 33 34  1  0  0  0  0
 33 35  1  0  0  0  0
 33 39  1  0  0  0  0
 36 37  1  0  0  0  0
 36 38  1  0  0  0  0
 36 39  1  0  0  0  0
 39 40  1  0  0  0  0
 40 41  1  0  0  0  0
 40 42  2  0  0  0  0
 41 43  2  0  0  0  0
 41 45  1  0  0  0  0
 43 44  1  0  0  0  0
 43 46  1  0  0  0  0
 45 48  1  0  0  0  0
 46 47  1  0  0  0  0
 46 48  2  0  0  0  0
 48 49  1  0  0  0  0
M  END
>  <name>
prazocin

>  <caco2>
-4.36

>  <logD>
1.88

>  <rgyr>
4.96014

>  <HCPSA>
86.76

>  <fROTB>
0.153846

$$$$
Molecule-1
  MOE2002           3D

 53 56  0  0  1  0  0  0  0  0  1 V2000
    0.8290   -0.1520    0.5110 C   0  0  0  0  0  0  0  0  0  0  0  0
    0.0960    1.1350    0.0460 C   0  0  0  0  0  0  0  0  0  0  0  0
    2.3900   -0.0780    0.4700 C   0  0  0  0  0  0  0  0  0  0  0  0
    0.1440   -1.3760   -0.1320 C   0  0  0  0  0  0  0  0  0  0  0  0
    0.6440   -2.3040    0.1370 H   0  0  0  0  0  0  0  0  0  0  0  0
    0.1590   -1.2780   -1.2180 H   0  0  0  0  0  0  0  0  0  0  0  0
   -1.3760    0.8490   -0.3060 C   0  0  0  0  0  0  0  0  0  0  0  0
    0.7100    1.7290   -1.2290 C   0  0  0  0  0  0  0  0  0  0  0  0
    0.1840    2.6470   -1.4970 H   0  0  0  0  0  0  0  0  0  0  0  0
    0.6280    1.0240   -2.0590 H   0  0  0  0  0  0  0  0  0  0  0  0
    2.9090    0.7770   -0.6830 C   0  0  0  0  0  0  0  0  0  0  0  0
    3.0150   -1.4860    0.3860 C   0  0  0  0  0  0  0  0  0  0  0  0
    2.6720   -1.9860   -0.5210 H   0  0  0  0  0  0  0  0  0  0  0  0
    2.7300   -2.0820    1.2560 H   0  0  0  0  0  0  0  0  0  0  0  0
    2.8400    0.6010    1.7780 C   0  0  0  0  0  0  0  0  0  0  0  0
    2.2850    1.5270    1.9310 H   0  0  0  0  0  0  0  0  0  0  0  0
    2.6600   -0.0560    2.6300 H   0  0  0  0  0  0  0  0  0  0  0  0
    3.9000    0.8490    1.7450 H   0  0  0  0  0  0  0  0  0  0  0  0
   -1.3030   -1.5490    0.3740 C   0  0  0  0  0  0  0  0  0  0  0  0
   -1.8070   -2.2090   -0.3280 H   0  0  0  0  0  0  0  0  0  0  0  0
   -1.2730   -2.0690    1.3320 H   0  0  0  0  0  0  0  0  0  0  0  0
   -2.0500   -0.2070    0.5650 C   0  0  0  0  0  0  0  0  0  0  0  0
   -2.3370    2.0350   -0.2710 C   0  0  0  0  0  0  0  0  0  0  0  0
   -2.2390    2.6590   -1.1600 H   0  0  0  0  0  0  0  0  0  0  0  0
   -2.1610    2.6410    0.6190 H   0  0  0  0  0  0  0  0  0  0  0  0
    2.1790    2.0530   -1.0270 C   0  0  0  0  0  0  0  0  0  0  0  0
    2.5720    2.4970   -1.9450 H   0  0  0  0  0  0  0  0  0  0  0  0
    2.2920    2.7710   -0.2150 H   0  0  0  0  0  0  0  0  0  0  0  0
    4.1090    0.5350   -1.2730 C   0  0  0  0  0  0  0  0  0  0  0  0
    4.4500    1.1850   -2.0660 H   0  0  0  0  0  0  0  0  0  0  0  0
    4.5370   -1.4410    0.2850 C   0  0  0  0  0  0  0  0  0  0  0  0
    4.9690   -1.0470    1.2050 H   0  0  0  0  0  0  0  0  0  0  0  0
    4.9120   -2.4560    0.1400 H   0  0  0  0  0  0  0  0  0  0  0  0
   -3.5060   -0.1260    0.0520 C   0  0  0  0  0  0  0  0  0  0  0  0
   -2.0970    0.1790    2.0620 C   0  0  0  0  0  0  0  0  0  0  0  0
   -2.5520   -0.6330    2.6300 H   0  0  0  0  0  0  0  0  0  0  0  0
   -1.1150    0.3780    2.4800 H   0  0  0  0  0  0  0  0  0  0  0  0
   -2.7030    1.0700    2.2260 H   0  0  0  0  0  0  0  0  0  0  0  0
   -3.7250    1.3810   -0.1980 C   0  0  0  0  0  0  0  0  0  0  0  0
   -4.2850    1.8200    0.6290 H   0  0  0  0  0  0  0  0  0  0  0  0
   -4.2800    1.5550   -1.1210 H   0  0  0  0  0  0  0  0  0  0  0  0
    4.9570   -0.5760   -0.8960 C   0  0  0  0  0  0  0  0  0  0  0  0
   -3.7960   -0.9580   -1.2060 C   0  0  0  0  0  0  0  0  0  0  0  0
    5.9990   -0.8560   -1.4870 O   0  0  0  0  0  0  0  0  0  0  0  0
   -4.5870   -2.2570   -1.0830 C   0  0  0  0  0  0  0  0  0  0  0  0
   -4.3710   -2.7370   -0.1270 H   0  0  0  0  0  0  0  0  0  0  0  0
   -5.6540   -2.0330   -1.1460 H   0  0  0  0  0  0  0  0  0  0  0  0
   -4.3130   -2.9380   -1.8930 H   0  0  0  0  0  0  0  0  0  0  0  0
   -3.4060   -0.5890   -2.3130 O   0  0  0  0  0  0  0  0  0  0  0  0
    0.6170   -0.2990    1.5660 H   0  0  0  0  0  0  0  0  0  0  0  0
    0.1470    1.8780    0.8430 H   0  0  0  0  0  0  0  0  0  0  0  0
   -1.3990    0.4690   -1.3270 H   0  0  0  0  0  0  0  0  0  0  0  0
   -4.1960   -0.4640    0.8270 H   0  0  0  0  0  0  0  0  0  0  0  0
  1 50  1  0  0  0  0
  1  4  1  0  0  0  0
  1  2  1  0  0  0  0
  1  3  1  0  0  0  0
  2 51  1  0  0  0  0
  2  8  1  0  0  0  0
  2  7  1  0  0  0  0
  3 15  1  0  0  0  0
  3 12  1  0  0  0  0
  3 11  1  0  0  0  0
  4  5  1  0  0  0  0
  4  6  1  0  0  0  0
  4 19  1  0  0  0  0
  7 52  1  0  0  0  0
  7 23  1  0  0  0  0
  7 22  1  0  0  0  0
  8  9  1  0  0  0  0
  8 10  1  0  0  0  0
  8 26  1  0  0  0  0
 11 26  1  0  0  0  0
 11 29  2  0  0  0  0
 12 13  1  0  0  0  0
 12 14  1  0  0  0  0
 12 31  1  0  0  0  0
 15 17  1  0  0  0  0
 15 18  1  0  0  0  0
 15 16  1  0  0  0  0
 19 20  1  0  0  0  0
 19 21  1  0  0  0  0
 19 22  1  0  0  0  0
 22 35  1  0  0  0  0
 22 34  1  0  0  0  0
 23 24  1  0  0  0  0
 23 25  1  0  0  0  0
 23 39  1  0  0  0  0
 26 28  1  0  0  0  0
 26 27  1  0  0  0  0
 29 30  1  0  0  0  0
 29 42  1  0  0  0  0
 31 32  1  0  0  0  0
 31 33  1  0  0  0  0
 31 42  1  0  0  0  0
 34 53  1  0  0  0  0
 34 39  1  0  0  0  0
 34 43  1  0  0  0  0
 35 37  1  0  0  0  0
 35 38  1  0  0  0  0
 35 36  1  0  0  0  0
 39 41  1  0  0  0  0
 39 40  1  0  0  0  0
 42 44  2  0  0  0  0
 43 45  1  0  0  0  0
 43 49  2  0  0  0  0
 45 47  1  0  0  0  0
 45 48  1  0  0  0  0
 45 46  1  0  0  0  0
M  END
>  <name>
progesterone

>  <caco2>
-4.37

>  <logD>
3.48

>  <rgyr>
3.58429

>  <HCPSA>
38.1

>  <fROTB>
0.0714286

$$$$
Molecule-1
  MOE2002           3D

 40 41  0  0  1  0  0  0  0  0  1 V2000
   -2.9410   -0.1360    0.1350 C   0  0  0  0  0  0  0  0  0  0  0  0
   -1.6280    0.3830    0.1880 C   0  0  0  0  0  0  0  0  0  0  0  0
   -4.0410    0.7450    0.0210 C   0  0  0  0  0  0  0  0  0  0  0  0
   -3.1710   -1.5260    0.2020 C   0  0  0  0  0  0  0  0  0  0  0  0
   -2.3510   -2.2250    0.2770 H   0  0  0  0  0  0  0  0  0  0  0  0
   -0.5730   -0.4440    0.4760 O   0  0  0  0  0  0  0  0  0  0  0  0
   -1.4290    1.7770    0.1630 C   0  0  0  0  0  0  0  0  0  0  0  0
   -0.4360    2.1880    0.2710 H   0  0  0  0  0  0  0  0  0  0  0  0
   -3.8270    2.1340   -0.0440 C   0  0  0  0  0  0  0  0  0  0  0  0
   -4.6600    2.8160   -0.1360 H   0  0  0  0  0  0  0  0  0  0  0  0
   -5.3530    0.2350   -0.0120 C   0  0  0  0  0  0  0  0  0  0  0  0
   -6.2000    0.9020   -0.0900 H   0  0  0  0  0  0  0  0  0  0  0  0
   -4.4830   -2.0300    0.1660 C   0  0  0  0  0  0  0  0  0  0  0  0
   -4.6520   -3.0950    0.2190 H   0  0  0  0  0  0  0  0  0  0  0  0
    0.2480   -0.5270   -0.6820 C   0  0  0  0  0  0  0  0  0  0  0  0
    0.6490    0.4490   -0.9590 H   0  0  0  0  0  0  0  0  0  0  0  0
   -0.3240   -0.9210   -1.5250 H   0  0  0  0  0  0  0  0  0  0  0  0
   -2.5220    2.6480    0.0240 C   0  0  0  0  0  0  0  0  0  0  0  0
   -2.3600    3.7150   -0.0120 H   0  0  0  0  0  0  0  0  0  0  0  0
   -5.5730   -1.1500    0.0630 C   0  0  0  0  0  0  0  0  0  0  0  0
   -6.5800   -1.5400    0.0410 H   0  0  0  0  0  0  0  0  0  0  0  0
    1.4220   -1.4770   -0.4030 C   0  0  0  0  0  0  0  0  0  0  0  0
    2.2000   -1.0980    0.8700 C   0  0  0  0  0  0  0  0  0  0  0  0
    1.5300   -1.1950    1.7240 H   0  0  0  0  0  0  0  0  0  0  0  0
    3.0190   -1.7980    1.0290 H   0  0  0  0  0  0  0  0  0  0  0  0
    0.9220   -2.7900   -0.2520 O   0  0  0  0  0  0  0  0  0  0  0  0
    0.5150   -3.0590   -1.0790 H   0  0  0  0  0  0  0  0  0  0  0  0
    2.7000    0.2980    0.8460 N   0  0  0  0  0  0  0  0  0  0  0  0
    3.1080    0.4560    1.6570 H   0  0  0  0  0  0  0  0  0  0  0  0
    3.7220    0.5220   -0.2090 C   0  0  0  0  0  0  0  0  0  0  0  0
    3.2970    0.3540   -1.1990 H   0  0  0  0  0  0  0  0  0  0  0  0
    4.1580    1.9930   -0.1530 C   0  0  0  0  0  0  0  0  0  0  0  0
    4.8940    2.1930   -0.9320 H   0  0  0  0  0  0  0  0  0  0  0  0
    3.2920    2.6440   -0.3110 H   0  0  0  0  0  0  0  0  0  0  0  0
    4.6000    2.2120    0.8240 H   0  0  0  0  0  0  0  0  0  0  0  0
    4.9540   -0.3800   -0.0130 C   0  0  0  0  0  0  0  0  0  0  0  0
    5.7720   -0.0130   -0.6340 H   0  0  0  0  0  0  0  0  0  0  0  0
    5.2730   -0.3650    1.0330 H   0  0  0  0  0  0  0  0  0  0  0  0
    4.7390   -1.4050   -0.3190 H   0  0  0  0  0  0  0  0  0  0  0  0
    2.0900   -1.4900   -1.2630 H   0  0  0  0  0  0  0  0  0  0  0  0
  1  4  1  0  0  0  0
  1  3  1  0  0  0  0
  1  2  2  0  0  0  0
  2  7  1  0  0  0  0
  2  6  1  0  0  0  0
  3 11  1  0  0  0  0
  3  9  2  0  0  0  0
  4  5  1  0  0  0  0
  4 13  2  0  0  0  0
  6 15  1  0  0  0  0
  7  8  1  0  0  0  0
  7 18  2  0  0  0  0
  9 10  1  0  0  0  0
  9 18  1  0  0  0  0
 11 12  1  0  0  0  0
 11 20  2  0  0  0  0
 13 14  1  0  0  0  0
 13 20  1  0  0  0  0
 15 16  1  0  0  0  0
 15 17  1  0  0  0  0
 15 22  1  0  0  0  0
 18 19  1  0  0  0  0
 20 21  1  0  0  0  0
 22 40  1  0  0  0  0
 22 23  1  0  0  0  0
 22 26  1  0  0  0  0
 23 24  1  0  0  0  0
 23 25  1  0  0  0  0
 23 28  1  0  0  0  0
 26 27  1  0  0  0  0
 28 29  1  0  0  0  0
 28 30  1  0  0  0  0
 30 31  1  0  0  0  0
 30 36  1  0  0  0  0
 30 32  1  0  0  0  0
 32 34  1  0  0  0  0
 32 35  1  0  0  0  0
 32 33  1  0  0  0  0
 36 38  1  0  0  0  0
 36 39  1  0  0  0  0
 36 37  1  0  0  0  0
M  END
>  <name>
propranolol

>  <caco2>
-4.58

>  <logD>
1.55

>  <rgyr>
3.62731

>  <HCPSA>
40.42

>  <fROTB>
0.219512

$$$$
Molecule-1
  MOE2002           3D

 49 51  0  0  1  0  0  0  0  0  1 V2000
    9.6510   -9.2980    0.0190 C   0  0  0  0  0  0  0  0  0  0  0  0
   10.9920   -9.6300    0.3120 C   0  0  0  0  0  0  0  0  0  0  0  0
    8.6060   -9.8580    0.7900 C   0  0  0  0  0  0  0  0  0  0  0  0
    9.3390   -8.4080   -1.0310 C   0  0  0  0  0  0  0  0  0  0  0  0
   12.0190   -9.1190   -0.4360 O   0  0  0  0  0  0  0  0  0  0  0  0
   11.2770  -10.5530    1.3360 C   0  0  0  0  0  0  0  0  0  0  0  0
    8.9040  -10.7590    1.8300 C   0  0  0  0  0  0  0  0  0  0  0  0
    7.2680   -9.5200    0.5140 C   0  0  0  0  0  0  0  0  0  0  0  0
    8.0000   -8.0750   -1.3010 C   0  0  0  0  0  0  0  0  0  0  0  0
   12.5380   -8.0030    0.2760 C   0  0  0  0  0  0  0  0  0  0  0  0
   10.2370  -11.1090    2.0980 C   0  0  0  0  0  0  0  0  0  0  0  0
    6.9660   -8.6290   -0.5290 C   0  0  0  0  0  0  0  0  0  0  0  0
   13.6770   -7.3840   -0.5400 C   0  0  0  0  0  0  0  0  0  0  0  0
   14.1790   -6.1270    0.1890 C   0  0  0  0  0  0  0  0  0  0  0  0
   14.7050   -8.3620   -0.6480 O   0  0  0  0  0  0  0  0  0  0  0  0
   15.1640   -5.4000   -0.6410 N   0  0  0  0  0  0  0  0  0  0  0  0
   15.5680   -4.1320    0.0110 C   0  0  0  0  0  0  0  0  0  0  0  0
   16.3410   -4.3820    1.3140 C   0  0  0  0  0  0  0  0  0  0  0  0
   16.4640   -3.3490   -0.9560 C   0  0  0  0  0  0  0  0  0  0  0  0
   10.1150   -7.9690   -1.6400 H   0  0  0  0  0  0  0  0  0  0  0  0
   12.3000  -10.8350    1.5410 H   0  0  0  0  0  0  0  0  0  0  0  0
    8.1120  -11.1920    2.4240 H   0  0  0  0  0  0  0  0  0  0  0  0
    6.4640   -9.9420    1.1000 H   0  0  0  0  0  0  0  0  0  0  0  0
    7.7670   -7.3920   -2.1050 H   0  0  0  0  0  0  0  0  0  0  0  0
   11.7580   -7.2510    0.4170 H   0  0  0  0  0  0  0  0  0  0  0  0
   12.9260   -8.3050    1.2510 H   0  0  0  0  0  0  0  0  0  0  0  0
   10.4620  -11.8090    2.8890 H   0  0  0  0  0  0  0  0  0  0  0  0
    5.9380   -8.3710   -0.7390 H   0  0  0  0  0  0  0  0  0  0  0  0
   13.2770   -7.1170   -1.5200 H   0  0  0  0  0  0  0  0  0  0  0  0
   13.3300   -5.4720    0.3890 H   0  0  0  0  0  0  0  0  0  0  0  0
   14.6270   -6.4350    1.1330 H   0  0  0  0  0  0  0  0  0  0  0  0
   14.6980   -5.1540   -1.4920 H   0  0  0  0  0  0  0  0  0  0  0  0
   14.6850   -3.5260    0.2210 H   0  0  0  0  0  0  0  0  0  0  0  0
   16.7670   -3.4440    1.6700 H   0  0  0  0  0  0  0  0  0  0  0  0
   17.1500   -5.0940    1.1410 H   0  0  0  0  0  0  0  0  0  0  0  0
   15.6810   -4.7630    2.0930 H   0  0  0  0  0  0  0  0  0  0  0  0
   16.7450   -2.3940   -0.5100 H   0  0  0  0  0  0  0  0  0  0  0  0
   15.9260   -3.1570   -1.8850 H   0  0  0  0  0  0  0  0  0  0  0  0
   17.3660   -3.9200   -1.1770 H   0  0  0  0  0  0  0  0  0  0  0  0
   15.6580   -8.3210   -1.5580 C   0  0  0  0  0  0  0  0  0  0  0  0
   16.9560   -9.0970   -1.3420 C   0  0  0  0  0  0  0  0  0  0  0  0
   16.8970  -10.2820   -0.3770 C   0  0  0  0  0  0  0  0  0  0  0  0
   17.5900  -11.0980   -0.5820 H   0  0  0  0  0  0  0  0  0  0  0  0
   15.9420  -10.4940    0.1050 H   0  0  0  0  0  0  0  0  0  0  0  0
   17.6840   -9.1770   -2.1510 H   0  0  0  0  0  0  0  0  0  0  0  0
   17.5600   -8.9750    0.0570 C   0  0  0  0  0  0  0  0  0  0  0  0
   17.0000   -8.3890    0.7860 H   0  0  0  0  0  0  0  0  0  0  0  0
   18.6490   -9.0050    0.1080 H   0  0  0  0  0  0  0  0  0  0  0  0
   15.5080   -7.6700   -2.5920 O   0  0  0  0  0  0  0  0  0  0  0  0
  1  4  1  0  0  0  0
  1  3  1  0  0  0  0
  1  2  2  0  0  0  0
  2  6  1  0  0  0  0
  2  5  1  0  0  0  0
  3  8  1  0  0  0  0
  3  7  2  0  0  0  0
  4 20  1  0  0  0  0
  4  9  2  0  0  0  0
  5 10  1  0  0  0  0
  6 21  1  0  0  0  0
  6 11  2  0  0  0  0
  7 22  1  0  0  0  0
  7 11  1  0  0  0  0
  8 23  1  0  0  0  0
  8 12  2  0  0  0  0
  9 24  1  0  0  0  0
  9 12  1  0  0  0  0
 10 26  1  0  0  0  0
 10 25  1  0  0  0  0
 10 13  1  0  0  0  0
 11 27  1  0  0  0  0
 12 28  1  0  0  0  0
 13 29  1  0  0  0  0
 13 14  1  0  0  0  0
 13 15  1  0  0  0  0
 14 31  1  0  0  0  0
 14 30  1  0  0  0  0
 14 16  1  0  0  0  0
 15 40  1  0  0  0  0
 16 32  1  0  0  0  0
 16 17  1  0  0  0  0
 17 33  1  0  0  0  0
 17 18  1  0  0  0  0
 17 19  1  0  0  0  0
 18 35  1  0  0  0  0
 18 34  1  0  0  0  0
 18 36  1  0  0  0  0
 19 38  1  0  0  0  0
 19 37  1  0  0  0  0
 19 39  1  0  0  0  0
 40 41  1  0  0  0  0
 40 49  2  0  0  0  0
 41 45  1  0  0  0  0
 41 46  1  0  0  0  0
 41 42  1  0  0  0  0
 42 43  1  0  0  0  0
 42 44  1  0  0  0  0
 42 46  1  0  0  0  0
 46 48  1  0  0  0  0
 46 47  1  0  0  0  0
M  END
>  <name>
propranolol_este

>  <caco2>
-4.48

>  <logD>
3.02

>  <rgyr>
4.12953

>  <HCPSA>
36.21

>  <fROTB>
0.215686

$$$$
Molecule-1
  MOE2002           3D

 48 51  0  0  1  0  0  0  0  0  1 V2000
   -1.6290   -0.7400    0.5410 C   0  0  0  0  0  0  0  0  0  0  0  0
   -0.5010   -1.2420    1.2470 C   0  0  0  0  0  0  0  0  0  0  0  0
   -2.3580   -1.6300   -0.2880 C   0  0  0  0  0  0  0  0  0  0  0  0
   -2.0670    0.6030    0.6360 C   0  0  0  0  0  0  0  0  0  0  0  0
   -1.5760    1.3240    1.2680 H   0  0  0  0  0  0  0  0  0  0  0  0
    0.4860   -0.3890    2.0600 C   0  0  0  0  0  0  0  0  0  0  0  0
   -0.3110   -2.6400    1.2630 C   0  0  0  0  0  0  0  0  0  0  0  0
    0.4720   -3.0840    1.8590 H   0  0  0  0  0  0  0  0  0  0  0  0
   -3.3970   -1.1530   -1.1050 C   0  0  0  0  0  0  0  0  0  0  0  0
   -3.9190   -1.8260   -1.7710 H   0  0  0  0  0  0  0  0  0  0  0  0
   -2.0780   -2.9460   -0.3050 N   0  0  0  0  0  0  0  0  0  0  0  0
   -3.1320    1.0680   -0.1570 C   0  0  0  0  0  0  0  0  0  0  0  0
    1.6030    0.4220    1.3450 C   0  0  0  0  0  0  0  0  0  0  0  0
   -0.2140    0.4290    2.9750 O   0  0  0  0  0  0  0  0  0  0  0  0
   -0.8110   -0.1240    3.4840 H   0  0  0  0  0  0  0  0  0  0  0  0
   -1.1030   -3.4700    0.4540 C   0  0  0  0  0  0  0  0  0  0  0  0
   -0.9200   -4.5350    0.4330 H   0  0  0  0  0  0  0  0  0  0  0  0
   -3.7690    0.1980   -1.0580 C   0  0  0  0  0  0  0  0  0  0  0  0
   -4.5500    0.5650   -1.7080 H   0  0  0  0  0  0  0  0  0  0  0  0
   -3.4580    2.3970   -0.1500 O   0  0  0  0  0  0  0  0  0  0  0  0
    2.7850   -0.4110    0.9700 N   0  0  0  0  0  0  0  0  0  0  0  0
    1.1790    1.3220    0.1690 C   0  0  0  0  0  0  0  0  0  0  0  0
    1.1460    2.3620    0.4980 H   0  0  0  0  0  0  0  0  0  0  0  0
    0.2050    1.0640   -0.2180 H   0  0  0  0  0  0  0  0  0  0  0  0
   -4.5410    2.5550    0.7530 C   0  0  0  0  0  0  0  0  0  0  0  0
   -5.4070    1.9680    0.4420 H   0  0  0  0  0  0  0  0  0  0  0  0
   -4.2490    2.2690    1.7650 H   0  0  0  0  0  0  0  0  0  0  0  0
   -4.8270    3.6070    0.7630 H   0  0  0  0  0  0  0  0  0  0  0  0
    2.5160   -1.2020   -0.2590 C   0  0  0  0  0  0  0  0  0  0  0  0
    1.7350   -1.9260   -0.0670 H   0  0  0  0  0  0  0  0  0  0  0  0
    3.4090   -1.7800   -0.5030 H   0  0  0  0  0  0  0  0  0  0  0  0
    3.9210    0.5000    0.6790 C   0  0  0  0  0  0  0  0  0  0  0  0
    4.7910   -0.0870    0.3810 H   0  0  0  0  0  0  0  0  0  0  0  0
    4.1880    1.0500    1.5820 H   0  0  0  0  0  0  0  0  0  0  0  0
    2.1720    1.1730   -0.9860 C   0  0  0  0  0  0  0  0  0  0  0  0
    2.1890   -0.2910   -1.4650 C   0  0  0  0  0  0  0  0  0  0  0  0
    3.5640    1.4920   -0.4370 C   0  0  0  0  0  0  0  0  0  0  0  0
    4.3020    1.4270   -1.2380 H   0  0  0  0  0  0  0  0  0  0  0  0
    3.5730    2.5090   -0.0410 H   0  0  0  0  0  0  0  0  0  0  0  0
    0.9030   -0.6920   -2.1360 C   0  0  0  0  0  0  0  0  0  0  0  0
    0.2920   -1.3070   -1.6910 H   0  0  0  0  0  0  0  0  0  0  0  0
    0.5780   -0.2240   -3.3210 C   0  0  0  0  0  0  0  0  0  0  0  0
   -0.2640   -0.4860   -3.7340 H   0  0  0  0  0  0  0  0  0  0  0  0
    1.1680    0.3950   -3.7870 H   0  0  0  0  0  0  0  0  0  0  0  0
    1.9550    1.0980    2.1270 H   0  0  0  0  0  0  0  0  0  0  0  0
    1.9270    1.8600   -1.7980 H   0  0  0  0  0  0  0  0  0  0  0  0
    1.0220   -1.0730    2.7210 H   0  0  0  0  0  0  0  0  0  0  0  0
    2.9990   -0.3980   -2.1890 H   0  0  0  0  0  0  0  0  0  0  0  0
  1  4  1  0  0  0  0
  1  2  1  0  0  0  0
  1  3  2  0  0  0  0
  2  7  2  0  0  0  0
  2  6  1  0  0  0  0
  3  9  1  0  0  0  0
  3 11  1  0  0  0  0
  4  5  1  0  0  0  0
  4 12  2  0  0  0  0
  6 47  1  0  0  0  0
  6 13  1  0  0  0  0
  6 14  1  0  0  0  0
  7  8  1  0  0  0  0
  7 16  1  0  0  0  0
  9 10  1  0  0  0  0
  9 18  2  0  0  0  0
 11 16  2  0  0  0  0
 12 18  1  0  0  0  0
 12 20  1  0  0  0  0
 13 45  1  0  0  0  0
 13 22  1  0  0  0  0
 13 21  1  0  0  0  0
 14 15  1  0  0  0  0
 16 17  1  0  0  0  0
 18 19  1  0  0  0  0
 20 25  1  0  0  0  0
 21 32  1  0  0  0  0
 21 29  1  0  0  0  0
 22 23  1  0  0  0  0
 22 24  1  0  0  0  0
 22 35  1  0  0  0  0
 25 27  1  0  0  0  0
 25 28  1  0  0  0  0
 25 26  1  0  0  0  0
 29 30  1  0  0  0  0
 29 31  1  0  0  0  0
 29 36  1  0  0  0  0
 32 33  1  0  0  0  0
 32 34  1  0  0  0  0
 32 37  1  0  0  0  0
 35 46  1  0  0  0  0
 35 37  1  0  0  0  0
 35 36  1  0  0  0  0
 36 48  1  0  0  0  0
 36 40  1  0  0  0  0
 37 39  1  0  0  0  0
 37 38  1  0  0  0  0
 40 41  1  0  0  0  0
 40 42  2  0  0  0  0
 42 44  1  0  0  0  0
 42 43  1  0  0  0  0
M  END
>  <name>
quinidine

>  <caco2>
-4.69

>  <logD>
2.04

>  <rgyr>
3.24527

>  <HCPSA>
43.77

>  <fROTB>
0.117647

$$$$
Molecule-1
  MOE2002           3D

 43 43  0  0  0  0  0  0  0  0  1 V2000
    4.0400    0.5230   -0.6770 C   0  0  0  0  0  0  0  0  0  0  0  0
    3.2230   -0.3520   -0.1270 O   0  0  0  0  0  0  0  0  0  0  0  0
    3.3030    1.5740   -1.2340 C   0  0  0  0  0  0  0  0  0  0  0  0
    3.6860    2.4180   -1.7890 H   0  0  0  0  0  0  0  0  0  0  0  0
    5.5320    0.3180   -0.8410 C   0  0  0  0  0  0  0  0  0  0  0  0
    5.6740   -0.5810   -1.4410 H   0  0  0  0  0  0  0  0  0  0  0  0
    5.9710    1.1650   -1.3700 H   0  0  0  0  0  0  0  0  0  0  0  0
    1.9820    0.0780   -0.2430 C   0  0  0  0  0  0  0  0  0  0  0  0
    1.9670    1.2810   -0.9640 C   0  0  0  0  0  0  0  0  0  0  0  0
    1.1080    1.8490   -1.2890 H   0  0  0  0  0  0  0  0  0  0  0  0
    6.1900    0.1370    0.4760 N   0  0  0  0  0  0  0  0  0  0  0  0
    0.7800   -0.7910    0.0790 C   0  0  0  0  0  0  0  0  0  0  0  0
    0.7280   -1.6130   -0.6380 H   0  0  0  0  0  0  0  0  0  0  0  0
    0.9090   -1.2010    1.0820 H   0  0  0  0  0  0  0  0  0  0  0  0
    7.6220   -0.1610    0.2460 C   0  0  0  0  0  0  0  0  0  0  0  0
    8.1260   -0.2950    1.2030 H   0  0  0  0  0  0  0  0  0  0  0  0
    7.7180   -1.0830   -0.3280 H   0  0  0  0  0  0  0  0  0  0  0  0
    8.1020    0.6540   -0.3000 H   0  0  0  0  0  0  0  0  0  0  0  0
    6.0960    1.3940    1.2560 C   0  0  0  0  0  0  0  0  0  0  0  0
    6.5610    2.2180    0.7120 H   0  0  0  0  0  0  0  0  0  0  0  0
    5.0530    1.6410    1.4600 H   0  0  0  0  0  0  0  0  0  0  0  0
    6.6040    1.2670    2.2120 H   0  0  0  0  0  0  0  0  0  0  0  0
   -0.7740    0.1460    0.0330 S   0  0  0  0  0  0  0  0  0  0  0  0
   -1.9060   -1.1650    0.5760 C   0  0  0  0  0  0  0  0  0  0  0  0
   -1.5620   -1.5170    1.5490 H   0  0  0  0  0  0  0  0  0  0  0  0
   -1.8470   -1.9960   -0.1280 H   0  0  0  0  0  0  0  0  0  0  0  0
   -3.3670   -0.7350    0.7230 C   0  0  0  0  0  0  0  0  0  0  0  0
   -3.9200   -1.5470    1.1950 H   0  0  0  0  0  0  0  0  0  0  0  0
   -3.3970    0.1410    1.3750 H   0  0  0  0  0  0  0  0  0  0  0  0
   -3.9360   -0.4240   -0.6120 N   0  0  0  0  0  0  0  0  0  0  0  0
   -3.9100   -1.2000   -1.1080 H   0  0  0  0  0  0  0  0  0  0  0  0
   -5.2980   -0.0210   -0.5110 C   0  0  0  0  0  0  0  0  0  0  0  0
   -5.5780    1.1820   -0.0240 C   0  0  0  0  0  0  0  0  0  0  0  0
   -4.8230    1.7390    0.2420 H   0  0  0  0  0  0  0  0  0  0  0  0
   -6.3100   -0.9280   -0.9370 N   0  0  0  0  0  0  0  0  0  0  0  0
   -5.9920   -1.3910   -1.6670 H   0  0  0  0  0  0  0  0  0  0  0  0
   -6.8310    1.7240    0.1350 N   0  3  0  0  0  0  0  0  0  0  0  0
   -6.6120   -1.9170    0.1210 C   0  0  0  0  0  0  0  0  0  0  0  0
   -7.4170   -2.5650   -0.2270 H   0  0  0  0  0  0  0  0  0  0  0  0
   -5.7420   -2.5400    0.3290 H   0  0  0  0  0  0  0  0  0  0  0  0
   -6.9390   -1.4160    1.0330 H   0  0  0  0  0  0  0  0  0  0  0  0
   -7.8750    1.1140   -0.2000 O   0  0  0  0  0  0  0  0  0  0  0  0
   -6.9390    2.8770    0.6180 O   0  5  0  0  0  0  0  0  0  0  0  0
  1  3  2  0  0  0  0
  1  5  1  0  0  0  0
  1  2  1  0  0  0  0
  2  8  1  0  0  0  0
  3  4  1  0  0  0  0
  3  9  1  0  0  0  0
  5  6  1  0  0  0  0
  5  7  1  0  0  0  0
  5 11  1  0  0  0  0
  8  9  2  0  0  0  0
  8 12  1  0  0  0  0
  9 10  1  0  0  0  0
 11 15  1  0  0  0  0
 11 19  1  0  0  0  0
 12 13  1  0  0  0  0
 12 14  1  0  0  0  0
 12 23  1  0  0  0  0
 15 17  1  0  0  0  0
 15 18  1  0  0  0  0
 15 16  1  0  0  0  0
 19 21  1  0  0  0  0
 19 22  1  0  0  0  0
 19 20  1  0  0  0  0
 23 24  1  0  0  0  0
 24 25  1  0  0  0  0
 24 26  1  0  0  0  0
 24 27  1  0  0  0  0
 27 28  1  0  0  0  0
 27 29  1  0  0  0  0
 27 30  1  0  0  0  0
 30 31  1  0  0  0  0
 30 32  1  0  0  0  0
 32 33  2  0  0  0  0
 32 35  1  0  0  0  0
 33 34  1  0  0  0  0
 33 37  1  0  0  0  0
 35 36  1  0  0  0  0
 35 38  1  0  0  0  0
 37 43  1  0  0  0  0
 37 42  2  0  0  0  0
 38 40  1  0  0  0  0
 38 41  1  0  0  0  0
 38 39  1  0  0  0  0
M  CHG  1  37   1
M  CHG  1  43  -1
M  END
>  <name>
ranitidine

>  <caco2>
-6.31

>  <logD>
-0.12

>  <rgyr>
5.12643

>  <HCPSA>
105.15

>  <fROTB>
0.302326

$$$$
Molecule-1
  MOE2002           3D

 16 16  0  0  0  0  0  0  0  0  1 V2000
   -0.5510    0.0610   -0.0030 C   0  0  0  0  0  0  0  0  0  0  0  0
    0.1970   -1.1460   -0.0020 C   0  0  0  0  0  0  0  0  0  0  0  0
    0.1480    1.2900   -0.0110 C   0  0  0  0  0  0  0  0  0  0  0  0
   -0.3780    2.2330   -0.0360 H   0  0  0  0  0  0  0  0  0  0  0  0
   -1.9650    0.0830    0.0720 C   0  0  0  0  0  0  0  0  0  0  0  0
    1.6000   -1.1050    0.0950 C   0  0  0  0  0  0  0  0  0  0  0  0
    2.1670   -2.0250    0.1130 H   0  0  0  0  0  0  0  0  0  0  0  0
   -0.3770   -2.3720   -0.1980 O   0  0  0  0  0  0  0  0  0  0  0  0
   -1.2350   -2.3530   -0.6250 H   0  0  0  0  0  0  0  0  0  0  0  0
    1.5500    1.3210    0.0550 C   0  0  0  0  0  0  0  0  0  0  0  0
    2.0700    2.2670    0.0630 H   0  0  0  0  0  0  0  0  0  0  0  0
   -2.6460    1.2480   -0.1390 O   0  0  0  0  0  0  0  0  0  0  0  0
   -3.5980    1.1560   -0.0550 H   0  0  0  0  0  0  0  0  0  0  0  0
   -2.6100   -0.9270    0.3500 O   0  0  0  0  0  0  0  0  0  0  0  0
    2.2760    0.1230    0.1280 C   0  0  0  0  0  0  0  0  0  0  0  0
    3.3540    0.1470    0.1940 H   0  0  0  0  0  0  0  0  0  0  0  0
  1  5  1  0  0  0  0
  1  2  2  0  0  0  0
  1  3  1  0  0  0  0
  2  8  1  0  0  0  0
  2  6  1  0  0  0  0
  3  4  1  0  0  0  0
  3 10  2  0  0  0  0
  5 12  1  0  0  0  0
  5 14  2  0  0  0  0
  6 15  2  0  0  0  0
  6  7  1  0  0  0  0
  8  9  1  0  0  0  0
 10 15  1  0  0  0  0
 10 11  1  0  0  0  0
 12 13  1  0  0  0  0
 15 16  1  0  0  0  0
M  END
>  <name>
salicylic_acid

>  <caco2>
-4.79

>  <logD>
-1.44

>  <rgyr>
2.14424

>  <HCPSA>
61.71

>  <fROTB>
0.1875

$$$$
Molecule-1
  MOE2002           3D

 43 46  0  0  1  0  0  0  0  0  1 V2000
   -3.7890   -1.1770    0.9990 C   0  0  0  0  0  0  0  0  0  0  0  0
   -3.1960   -1.7700   -0.2960 C   0  0  0  0  0  0  0  0  0  0  0  0
   -3.6180    0.3390    0.8120 C   0  0  0  0  0  0  0  0  0  0  0  0
   -2.6540   -2.0120    0.9810 O   0  0  0  0  0  0  0  0  0  0  0  0
   -2.7480   -0.5320   -1.0900 C   0  0  0  0  0  0  0  0  0  0  0  0
   -3.6280    0.5610   -0.6440 N   0  0  0  0  0  0  0  0  0  0  0  0
   -2.2620    0.7900    1.3930 C   0  0  0  0  0  0  0  0  0  0  0  0
   -2.3900    1.7580    1.8810 H   0  0  0  0  0  0  0  0  0  0  0  0
   -1.9220    0.0830    2.1510 H   0  0  0  0  0  0  0  0  0  0  0  0
   -1.2880   -0.1740   -0.7490 C   0  0  0  0  0  0  0  0  0  0  0  0
   -0.7520   -1.0600   -0.4050 H   0  0  0  0  0  0  0  0  0  0  0  0
   -0.8000    0.1720   -1.6610 H   0  0  0  0  0  0  0  0  0  0  0  0
   -4.9970    0.3650   -1.1790 C   0  0  0  0  0  0  0  0  0  0  0  0
   -5.6530    1.1390   -0.7800 H   0  0  0  0  0  0  0  0  0  0  0  0
   -4.9760    0.4610   -2.2640 H   0  0  0  0  0  0  0  0  0  0  0  0
   -5.4110   -0.6080   -0.9220 H   0  0  0  0  0  0  0  0  0  0  0  0
   -1.1980    0.9530    0.2970 C   0  0  0  0  0  0  0  0  0  0  0  0
   -1.4020    1.9050   -0.1980 H   0  0  0  0  0  0  0  0  0  0  0  0
    0.0940    1.0020    0.8810 O   0  0  0  0  0  0  0  0  0  0  0  0
    1.1570    1.3890    0.2030 C   0  0  0  0  0  0  0  0  0  0  0  0
    2.5460    1.1560    0.8030 C   0  0  0  0  0  0  0  0  0  0  0  0
    1.0350    1.9470   -0.8870 O   0  0  0  0  0  0  0  0  0  0  0  0
    3.1110   -0.1860    0.3530 C   0  0  0  0  0  0  0  0  0  0  0  0
    3.4880    2.3370    0.5460 C   0  0  0  0  0  0  0  0  0  0  0  0
    3.0140    3.2640    0.8710 H   0  0  0  0  0  0  0  0  0  0  0  0
    4.4030    2.1910    1.1210 H   0  0  0  0  0  0  0  0  0  0  0  0
    2.9830   -0.6210   -0.9820 C   0  0  0  0  0  0  0  0  0  0  0  0
    2.4620   -0.0260   -1.7160 H   0  0  0  0  0  0  0  0  0  0  0  0
    3.8830   -0.9450    1.2540 C   0  0  0  0  0  0  0  0  0  0  0  0
    4.0270   -0.6040    2.2700 H   0  0  0  0  0  0  0  0  0  0  0  0
    3.8250    2.4410   -0.8210 O   0  0  0  0  0  0  0  0  0  0  0  0
    4.4520    3.1590   -0.9260 H   0  0  0  0  0  0  0  0  0  0  0  0
    3.5760   -1.8260   -1.3950 C   0  0  0  0  0  0  0  0  0  0  0  0
    3.4640   -2.1610   -2.4150 H   0  0  0  0  0  0  0  0  0  0  0  0
    4.4940   -2.1380    0.8340 C   0  0  0  0  0  0  0  0  0  0  0  0
    5.0910   -2.7120    1.5270 H   0  0  0  0  0  0  0  0  0  0  0  0
    4.3290   -2.5880   -0.4870 C   0  0  0  0  0  0  0  0  0  0  0  0
    4.7890   -3.5110   -0.8080 H   0  0  0  0  0  0  0  0  0  0  0  0
   -4.7820   -1.6010    1.1530 H   0  0  0  0  0  0  0  0  0  0  0  0
   -3.9130   -2.4680   -0.7290 H   0  0  0  0  0  0  0  0  0  0  0  0
   -4.4170    0.8950    1.3040 H   0  0  0  0  0  0  0  0  0  0  0  0
   -2.8330   -0.7000   -2.1640 H   0  0  0  0  0  0  0  0  0  0  0  0
    2.4050    1.1110    1.8850 H   0  0  0  0  0  0  0  0  0  0  0  0
  1 39  1  0  0  0  0
  1  3  1  0  0  0  0
  1  2  1  0  0  0  0
  1  4  1  0  0  0  0
  2 40  1  0  0  0  0
  2  5  1  0  0  0  0
  2  4  1  0  0  0  0
  3 41  1  0  0  0  0
  3  7  1  0  0  0  0
  3  6  1  0  0  0  0
  5 42  1  0  0  0  0
  5 10  1  0  0  0  0
  5  6  1  0  0  0  0
  6 13  1  0  0  0  0
  7  8  1  0  0  0  0
  7  9  1  0  0  0  0
  7 17  1  0  0  0  0
 10 11  1  0  0  0  0
 10 12  1  0  0  0  0
 10 17  1  0  0  0  0
 13 15  1  0  0  0  0
 13 16  1  0  0  0  0
 13 14  1  0  0  0  0
 17 18  1  0  0  0  0
 17 19  1  0  0  0  0
 19 20  1  0  0  0  0
 20 21  1  0  0  0  0
 20 22  2  0  0  0  0
 21 43  1  0  0  0  0
 21 23  1  0  0  0  0
 21 24  1  0  0  0  0
 23 27  2  0  0  0  0
 23 29  1  0  0  0  0
 24 25  1  0  0  0  0
 24 26  1  0  0  0  0
 24 31  1  0  0  0  0
 27 28  1  0  0  0  0
 27 33  1  0  0  0  0
 29 30  1  0  0  0  0
 29 35  2  0  0  0  0
 31 32  1  0  0  0  0
 33 34  1  0  0  0  0
 33 37  2  0  0  0  0
 35 36  1  0  0  0  0
 35 37  1  0  0  0  0
 37 38  1  0  0  0  0
M  END
>  <name>
scopolamine

>  <caco2>
-4.93

>  <logD>
0.21

>  <rgyr>
3.63309

>  <HCPSA>
57.35

>  <fROTB>
0.152174

$$$$
Molecule-1
  MOE2002           3D

 45 46  0  0  1  0  0  0  0  0  1 V2000
    1.6600   -0.7850   -0.6130 C   0  0  0  0  0  0  0  0  0  0  0  0
    0.5800   -0.8870    0.3200 O   0  0  0  0  0  0  0  0  0  0  0  0
    1.9660    0.5840   -0.8270 O   0  0  0  0  0  0  0  0  0  0  0  0
    2.9160   -1.3480    0.0670 C   0  0  0  0  0  0  0  0  0  0  0  0
    1.3850   -1.4990   -1.9500 C   0  0  0  0  0  0  0  0  0  0  0  0
    1.2130   -2.5610   -1.7690 H   0  0  0  0  0  0  0  0  0  0  0  0
    0.5160   -1.0790   -2.4550 H   0  0  0  0  0  0  0  0  0  0  0  0
   -0.7490   -0.6610   -0.1450 C   0  0  0  0  0  0  0  0  0  0  0  0
    2.9840    0.9950    0.0740 C   0  0  0  0  0  0  0  0  0  0  0  0
    3.2960   -0.1960    0.9810 C   0  0  0  0  0  0  0  0  0  0  0  0
    2.6660   -2.5350    0.7920 O   0  0  0  0  0  0  0  0  0  0  0  0
    2.3860   -3.2150    0.1760 H   0  0  0  0  0  0  0  0  0  0  0  0
    2.4800   -1.3550   -2.8300 O   0  0  0  0  0  0  0  0  0  0  0  0
    2.6120   -0.4180   -2.9990 H   0  0  0  0  0  0  0  0  0  0  0  0
   -1.6360   -0.8330    0.9490 O   0  0  0  0  0  0  0  0  0  0  0  0
   -0.9640    0.7340   -0.7550 C   0  0  0  0  0  0  0  0  0  0  0  0
    2.5460    2.2350    0.8580 C   0  0  0  0  0  0  0  0  0  0  0  0
    2.3070    3.0410    0.1640 H   0  0  0  0  0  0  0  0  0  0  0  0
    1.6650    2.0050    1.4570 H   0  0  0  0  0  0  0  0  0  0  0  0
    4.6610   -0.2470    1.3410 O   0  0  0  0  0  0  0  0  0  0  0  0
    4.8630    0.5160    1.8860 H   0  0  0  0  0  0  0  0  0  0  0  0
   -3.0100   -0.7850    0.5900 C   0  0  0  0  0  0  0  0  0  0  0  0
   -2.4220    0.8700   -1.1990 C   0  0  0  0  0  0  0  0  0  0  0  0
   -0.6430    1.7300    0.1940 O   0  0  0  0  0  0  0  0  0  0  0  0
   -1.1620    1.5790    0.9880 H   0  0  0  0  0  0  0  0  0  0  0  0
    3.5840    2.6590    1.7110 O   0  0  0  0  0  0  0  0  0  0  0  0
    3.7860    1.9510    2.3270 H   0  0  0  0  0  0  0  0  0  0  0  0
   -3.3630    0.5810   -0.0260 C   0  0  0  0  0  0  0  0  0  0  0  0
   -3.8220   -1.0760    1.8610 C   0  0  0  0  0  0  0  0  0  0  0  0
   -3.4590   -2.0040    2.3040 H   0  0  0  0  0  0  0  0  0  0  0  0
   -3.6880   -0.2690    2.5840 H   0  0  0  0  0  0  0  0  0  0  0  0
   -2.6500    2.1710   -1.7010 O   0  0  0  0  0  0  0  0  0  0  0  0
   -2.0670    2.3160   -2.4500 H   0  0  0  0  0  0  0  0  0  0  0  0
   -4.6900    0.5910   -0.5090 O   0  0  0  0  0  0  0  0  0  0  0  0
   -4.7840   -0.1080   -1.1610 H   0  0  0  0  0  0  0  0  0  0  0  0
   -5.1980   -1.2410    1.5890 O   0  0  0  0  0  0  0  0  0  0  0  0
   -5.5830   -0.3810    1.3990 H   0  0  0  0  0  0  0  0  0  0  0  0
    3.7170   -1.5120   -0.6540 H   0  0  0  0  0  0  0  0  0  0  0  0
   -0.9980   -1.4230   -0.8820 H   0  0  0  0  0  0  0  0  0  0  0  0
    3.8670    1.2340   -0.5190 H   0  0  0  0  0  0  0  0  0  0  0  0
    2.6620   -0.1880    1.8690 H   0  0  0  0  0  0  0  0  0  0  0  0
   -0.3450    0.8760   -1.6400 H   0  0  0  0  0  0  0  0  0  0  0  0
   -3.2150   -1.5730   -0.1350 H   0  0  0  0  0  0  0  0  0  0  0  0
   -2.6140    0.1510   -1.9970 H   0  0  0  0  0  0  0  0  0  0  0  0
   -3.2600    1.3600    0.7310 H   0  0  0  0  0  0  0  0  0  0  0  0
  1  5  1  0  0  0  0
  1  4  1  0  0  0  0
  1  3  1  0  0  0  0
  1  2  1  0  0  0  0
  2  8  1  0  0  0  0
  3  9  1  0  0  0  0
  4 38  1  0  0  0  0
  4 10  1  0  0  0  0
  4 11  1  0  0  0  0
  5  6  1  0  0  0  0
  5  7  1  0  0  0  0
  5 13  1  0  0  0  0
  8 39  1  0  0  0  0
  8 16  1  0  0  0  0
  8 15  1  0  0  0  0
  9 40  1  0  0  0  0
  9 17  1  0  0  0  0
  9 10  1  0  0  0  0
 10 41  1  0  0  0  0
 10 20  1  0  0  0  0
 11 12  1  0  0  0  0
 13 14  1  0  0  0  0
 15 22  1  0  0  0  0
 16 42  1  0  0  0  0
 16 23  1  0  0  0  0
 16 24  1  0  0  0  0
 17 18  1  0  0  0  0
 17 19  1  0  0  0  0
 17 26  1  0  0  0  0
 20 21  1  0  0  0  0
 22 43  1  0  0  0  0
 22 29  1  0  0  0  0
 22 28  1  0  0  0  0
 23 44  1  0  0  0  0
 23 28  1  0  0  0  0
 23 32  1  0  0  0  0
 24 25  1  0  0  0  0
 26 27  1  0  0  0  0
 28 45  1  0  0  0  0
 28 34  1  0  0  0  0
 29 30  1  0  0  0  0
 29 31  1  0  0  0  0
 29 36  1  0  0  0  0
 32 33  1  0  0  0  0
 34 35  1  0  0  0  0
 36 37  1  0  0  0  0
M  END
>  <name>
sucrose

>  <caco2>
-5.77

>  <logD>
-3.34

>  <rgyr>
3.49065

>  <HCPSA>
187.69

>  <fROTB>
0.282609

$$$$
Molecule-1
  MOE2002           3D

 42 44  0  0  0  0  0  0  0  0  1 V2000
    1.9090    0.4060   -0.1380 C   0  0  0  0  0  0  0  0  0  0  0  0
    3.6420    0.8560   -0.1710 S   0  0  0  0  0  0  0  0  0  0  0  0
    0.9330    1.4160   -0.0520 C   0  0  0  0  0  0  0  0  0  0  0  0
    1.2310    2.4500    0.0390 H   0  0  0  0  0  0  0  0  0  0  0  0
    1.5080   -0.9300   -0.3200 C   0  0  0  0  0  0  0  0  0  0  0  0
    2.2400   -1.7150   -0.4430 H   0  0  0  0  0  0  0  0  0  0  0  0
    4.5980   -0.5310   -0.0080 N   0  0  0  0  0  0  0  0  0  0  0  0
    4.1290   -1.1940    0.5940 H   0  0  0  0  0  0  0  0  0  0  0  0
    3.9150    1.7630    0.9160 O   0  0  0  0  0  0  0  0  0  0  0  0
    3.9250    1.5080   -1.4260 O   0  0  0  0  0  0  0  0  0  0  0  0
   -0.4330    1.0870   -0.0860 C   0  0  0  0  0  0  0  0  0  0  0  0
   -1.1570    1.8860   -0.0080 H   0  0  0  0  0  0  0  0  0  0  0  0
    0.1420   -1.2620   -0.3400 C   0  0  0  0  0  0  0  0  0  0  0  0
   -0.1500   -2.2960   -0.4600 H   0  0  0  0  0  0  0  0  0  0  0  0
    5.9250   -0.2880    0.0810 C   0  0  0  0  0  0  0  0  0  0  0  0
   -0.8400   -0.2610   -0.2150 C   0  0  0  0  0  0  0  0  0  0  0  0
    6.7370   -1.2570    0.7050 C   0  0  0  0  0  0  0  0  0  0  0  0
    6.2990   -2.1530    1.1210 H   0  0  0  0  0  0  0  0  0  0  0  0
    6.5000    0.8080   -0.4690 N   0  0  0  0  0  0  0  0  0  0  0  0
   -2.1370   -0.6360   -0.2180 N   0  0  0  0  0  0  0  0  0  0  0  0
    8.1260   -1.0640    0.7730 C   0  0  0  0  0  0  0  0  0  0  0  0
    8.7600   -1.7990    1.2500 H   0  0  0  0  0  0  0  0  0  0  0  0
    7.8300    1.0240   -0.4200 C   0  0  0  0  0  0  0  0  0  0  0  0
    8.2450    1.9150   -0.8710 H   0  0  0  0  0  0  0  0  0  0  0  0
   -2.9570    0.0720   -0.1390 N   0  0  0  0  0  0  0  0  0  0  0  0
    8.6800    0.0940    0.2050 C   0  0  0  0  0  0  0  0  0  0  0  0
    9.7460    0.2650    0.2420 H   0  0  0  0  0  0  0  0  0  0  0  0
   -4.2570   -0.2890   -0.1040 C   0  0  0  0  0  0  0  0  0  0  0  0
   -5.2220    0.7320   -0.0150 C   0  0  0  0  0  0  0  0  0  0  0  0
   -4.8760    1.7550    0.0390 H   0  0  0  0  0  0  0  0  0  0  0  0
   -4.6780   -1.6350   -0.1300 C   0  0  0  0  0  0  0  0  0  0  0  0
   -3.9650   -2.4460   -0.1710 H   0  0  0  0  0  0  0  0  0  0  0  0
   -6.6030    0.4350    0.0390 C   0  0  0  0  0  0  0  0  0  0  0  0
   -6.0470   -1.9420   -0.1130 C   0  0  0  0  0  0  0  0  0  0  0  0
   -6.3600   -2.9750   -0.1670 H   0  0  0  0  0  0  0  0  0  0  0  0
   -7.0110   -0.9190   -0.0670 C   0  0  0  0  0  0  0  0  0  0  0  0
   -7.5180    1.4920    0.2690 C   0  0  0  0  0  0  0  0  0  0  0  0
   -8.3180   -1.2840   -0.2380 O   0  0  0  0  0  0  0  0  0  0  0  0
   -8.8930   -0.5850   -0.5550 H   0  0  0  0  0  0  0  0  0  0  0  0
   -7.1130    2.7910    0.1350 O   0  0  0  0  0  0  0  0  0  0  0  0
   -7.8050    3.4290    0.3220 H   0  0  0  0  0  0  0  0  0  0  0  0
   -8.6800    1.2760    0.6130 O   0  0  0  0  0  0  0  0  0  0  0  0
  1  3  2  0  0  0  0
  1  5  1  0  0  0  0
  1  2  1  0  0  0  0
  2  7  1  0  0  0  0
  2  9  2  0  0  0  0
  2 10  2  0  0  0  0
  3  4  1  0  0  0  0
  3 11  1  0  0  0  0
  5  6  1  0  0  0  0
  5 13  2  0  0  0  0
  7  8  1  0  0  0  0
  7 15  1  0  0  0  0
 11 12  1  0  0  0  0
 11 16  2  0  0  0  0
 13 14  1  0  0  0  0
 13 16  1  0  0  0  0
 15 17  2  0  0  0  0
 15 19  1  0  0  0  0
 16 20  1  0  0  0  0
 17 18  1  0  0  0  0
 17 21  1  0  0  0  0
 19 23  2  0  0  0  0
 20 25  2  0  0  0  0
 21 22  1  0  0  0  0
 21 26  2  0  0  0  0
 23 24  1  0  0  0  0
 23 26  1  0  0  0  0
 25 28  1  0  0  0  0
 26 27  1  0  0  0  0
 28 31  2  0  0  0  0
 28 29  1  0  0  0  0
 29 30  1  0  0  0  0
 29 33  2  0  0  0  0
 31 32  1  0  0  0  0
 31 34  1  0  0  0  0
 33 36  1  0  0  0  0
 33 37  1  0  0  0  0
 34 35  1  0  0  0  0
 34 36  2  0  0  0  0
 36 38  1  0  0  0  0
 37 40  1  0  0  0  0
 37 42  2  0  0  0  0
 38 39  1  0  0  0  0
 40 41  1  0  0  0  0
M  END
>  <name>
sulphasalazine

>  <caco2>
-6.33

>  <logD>
-0.42

>  <rgyr>
5.67735

>  <HCPSA>
133.67

>  <fROTB>
0.181818

$$$$
Molecule-1
  MOE2002           3D

 69 74  0  0  0  0  0  0  0  0  1 V2000
   -1.2140   -2.2010    0.2460 C   0  0  0  0  0  0  0  0  0  0  0  0
   -0.0430   -2.3450    0.9720 N   0  0  0  0  0  0  0  0  0  0  0  0
   -1.2240   -3.1660   -0.7450 C   0  0  0  0  0  0  0  0  0  0  0  0
   -2.2270   -1.2270    0.3520 C   0  0  0  0  0  0  0  0  0  0  0  0
   -2.1490   -0.4890    1.1360 H   0  0  0  0  0  0  0  0  0  0  0  0
    0.6480   -3.3960    0.4740 C   0  0  0  0  0  0  0  0  0  0  0  0
    0.5130   -1.4180    1.9910 C   0  0  0  0  0  0  0  0  0  0  0  0
    0.9530   -1.9890    2.8090 H   0  0  0  0  0  0  0  0  0  0  0  0
   -0.2810   -0.8040    2.4140 H   0  0  0  0  0  0  0  0  0  0  0  0
   -0.0590   -3.9140   -0.5890 N   0  0  0  0  0  0  0  0  0  0  0  0
   -2.2830   -3.1650   -1.6700 C   0  0  0  0  0  0  0  0  0  0  0  0
   -2.2980   -3.8960   -2.4650 H   0  0  0  0  0  0  0  0  0  0  0  0
   -3.3040   -1.2170   -0.5690 C   0  0  0  0  0  0  0  0  0  0  0  0
    2.0640   -3.8030    0.8130 C   0  0  0  0  0  0  0  0  0  0  0  0
    2.0950   -4.8920    0.8690 H   0  0  0  0  0  0  0  0  0  0  0  0
    2.3490   -3.4120    1.7880 H   0  0  0  0  0  0  0  0  0  0  0  0
    1.5460   -0.5010    1.3550 C   0  0  0  0  0  0  0  0  0  0  0  0
   -3.2970   -2.1930   -1.5960 C   0  0  0  0  0  0  0  0  0  0  0  0
   -4.0240   -2.2330   -2.3820 H   0  0  0  0  0  0  0  0  0  0  0  0
   -4.3120   -0.2190   -0.4400 C   0  0  0  0  0  0  0  0  0  0  0  0
    3.0860   -3.3380   -0.2290 C   0  0  0  0  0  0  0  0  0  0  0  0
    3.0480   -2.2540   -0.3260 H   0  0  0  0  0  0  0  0  0  0  0  0
    2.8480   -3.7850   -1.1960 H   0  0  0  0  0  0  0  0  0  0  0  0
    2.7920   -0.2910    1.9730 C   0  0  0  0  0  0  0  0  0  0  0  0
    3.0190   -0.7680    2.9160 H   0  0  0  0  0  0  0  0  0  0  0  0
    1.2580    0.1540    0.1430 C   0  0  0  0  0  0  0  0  0  0  0  0
    0.2990    0.0350   -0.3370 H   0  0  0  0  0  0  0  0  0  0  0  0
   -5.4670    0.0020   -1.1420 N   0  0  0  0  0  0  0  0  0  0  0  0
   -4.2300    0.6760    0.4810 N   0  0  0  0  0  0  0  0  0  0  0  0
    4.5010   -3.7500    0.1800 C   0  0  0  0  0  0  0  0  0  0  0  0
    4.7610   -3.2860    1.1320 H   0  0  0  0  0  0  0  0  0  0  0  0
    4.5590   -4.8350    0.2780 H   0  0  0  0  0  0  0  0  0  0  0  0
    5.2090   -3.4210   -0.5810 H   0  0  0  0  0  0  0  0  0  0  0  0
    3.7470    0.5530    1.3760 C   0  0  0  0  0  0  0  0  0  0  0  0
    4.6770    0.7390    1.8940 H   0  0  0  0  0  0  0  0  0  0  0  0
    2.2230    0.9660   -0.4720 C   0  0  0  0  0  0  0  0  0  0  0  0
    1.9880    1.4210   -1.4230 H   0  0  0  0  0  0  0  0  0  0  0  0
   -6.1030    1.1010   -0.6010 C   0  0  0  0  0  0  0  0  0  0  0  0
   -5.9860   -0.8160   -2.2660 C   0  0  0  0  0  0  0  0  0  0  0  0
   -5.3340   -0.7180   -3.1340 H   0  0  0  0  0  0  0  0  0  0  0  0
   -6.0940   -1.8570   -1.9590 H   0  0  0  0  0  0  0  0  0  0  0  0
   -6.9730   -0.4710   -2.5660 H   0  0  0  0  0  0  0  0  0  0  0  0
   -5.3190    1.5390    0.4450 C   0  0  0  0  0  0  0  0  0  0  0  0
    3.4800    1.1680    0.1330 C   0  0  0  0  0  0  0  0  0  0  0  0
   -7.3170    1.7300   -0.9420 C   0  0  0  0  0  0  0  0  0  0  0  0
   -7.9250    1.3790   -1.7630 H   0  0  0  0  0  0  0  0  0  0  0  0
   -5.7400    2.6550    1.2010 C   0  0  0  0  0  0  0  0  0  0  0  0
    4.3960    2.0840   -0.4370 C   0  0  0  0  0  0  0  0  0  0  0  0
   -7.7410    2.8370   -0.1880 C   0  0  0  0  0  0  0  0  0  0  0  0
   -8.6710    3.3320   -0.4280 H   0  0  0  0  0  0  0  0  0  0  0  0
   -6.9540    3.2970    0.8840 C   0  0  0  0  0  0  0  0  0  0  0  0
   -7.2860    4.1450    1.4660 H   0  0  0  0  0  0  0  0  0  0  0  0
   -4.9060    3.1420    2.3680 C   0  0  0  0  0  0  0  0  0  0  0  0
   -5.3270    2.7570    3.2980 H   0  0  0  0  0  0  0  0  0  0  0  0
   -3.8770    2.7970    2.2710 H   0  0  0  0  0  0  0  0  0  0  0  0
   -4.9100    4.2320    2.3950 H   0  0  0  0  0  0  0  0  0  0  0  0
    5.8010    1.8470   -0.4620 C   0  0  0  0  0  0  0  0  0  0  0  0
    3.9050    3.3440   -0.8470 C   0  0  0  0  0  0  0  0  0  0  0  0
    2.8440    3.5550   -0.8420 H   0  0  0  0  0  0  0  0  0  0  0  0
    6.6720    2.9240   -0.7370 C   0  0  0  0  0  0  0  0  0  0  0  0
    7.7440    2.7920   -0.7320 H   0  0  0  0  0  0  0  0  0  0  0  0
    6.3550    0.5480   -0.3500 C   0  0  0  0  0  0  0  0  0  0  0  0
    4.7840    4.3840   -1.1810 C   0  0  0  0  0  0  0  0  0  0  0  0
    4.3950    5.3490   -1.4730 H   0  0  0  0  0  0  0  0  0  0  0  0
    6.1660    4.1830   -1.0950 C   0  0  0  0  0  0  0  0  0  0  0  0
    6.8430    4.9950   -1.3250 H   0  0  0  0  0  0  0  0  0  0  0  0
    7.6740    0.3930   -0.0290 O   0  0  0  0  0  0  0  0  0  0  0  0
    7.9510   -0.5240    0.0280 H   0  0  0  0  0  0  0  0  0  0  0  0
    5.6800   -0.4590   -0.5630 O   0  0  0  0  0  0  0  0  0  0  0  0
  1  4  1  0  0  0  0
  1  3  2  0  0  0  0
  1  2  1  0  0  0  0
  2  7  1  0  0  0  0
  2  6  1  0  0  0  0
  3 11  1  0  0  0  0
  3 10  1  0  0  0  0
  4  5  1  0  0  0  0
  4 13  2  0  0  0  0
  6 14  1  0  0  0  0
  6 10  2  0  0  0  0
  7  8  1  0  0  0  0
  7  9  1  0  0  0  0
  7 17  1  0  0  0  0
 11 12  1  0  0  0  0
 11 18  2  0  0  0  0
 13 18  1  0  0  0  0
 13 20  1  0  0  0  0
 14 15  1  0  0  0  0
 14 16  1  0  0  0  0
 14 21  1  0  0  0  0
 17 24  2  0  0  0  0
 17 26  1  0  0  0  0
 18 19  1  0  0  0  0
 20 29  2  0  0  0  0
 20 28  1  0  0  0  0
 21 22  1  0  0  0  0
 21 23  1  0  0  0  0
 21 30  1  0  0  0  0
 24 25  1  0  0  0  0
 24 34  1  0  0  0  0
 26 27  1  0  0  0  0
 26 36  2  0  0  0  0
 28 39  1  0  0  0  0
 28 38  1  0  0  0  0
 29 43  1  0  0  0  0
 30 32  1  0  0  0  0
 30 33  1  0  0  0  0
 30 31  1  0  0  0  0
 34 35  1  0  0  0  0
 34 44  2  0  0  0  0
 36 37  1  0  0  0  0
 36 44  1  0  0  0  0
 38 45  1  0  0  0  0
 38 43  2  0  0  0  0
 39 41  1  0  0  0  0
 39 42  1  0  0  0  0
 39 40  1  0  0  0  0
 43 47  1  0  0  0  0
 44 48  1  0  0  0  0
 45 46  1  0  0  0  0
 45 49  2  0  0  0  0
 47 53  1  0  0  0  0
 47 51  2  0  0  0  0
 48 58  2  0  0  0  0
 48 57  1  0  0  0  0
 49 50  1  0  0  0  0
 49 51  1  0  0  0  0
 51 52  1  0  0  0  0
 53 55  1  0  0  0  0
 53 56  1  0  0  0  0
 53 54  1  0  0  0  0
 57 60  2  0  0  0  0
 57 62  1  0  0  0  0
 58 59  1  0  0  0  0
 58 63  1  0  0  0  0
 60 61  1  0  0  0  0
 60 65  1  0  0  0  0
 62 67  1  0  0  0  0
 62 69  2  0  0  0  0
 63 64  1  0  0  0  0
 63 65  2  0  0  0  0
 65 66  1  0  0  0  0
 67 68  1  0  0  0  0
M  END
>  <name>
telmisartan

>  <caco2>
-4.82

>  <logD>
2.41

>  <rgyr>
5.28882

>  <HCPSA>
55.48

>  <fROTB>
0.148649

$$$$
Molecule-1
  MOE2002           3D

 35 35  0  0  1  0  0  0  0  0  1 V2000
   -1.6620   -0.7040    0.6990 C   0  0  0  0  0  0  0  0  0  0  0  0
   -0.4560   -1.4140    1.2910 C   0  0  0  0  0  0  0  0  0  0  0  0
   -2.2310    0.3980    1.3640 C   0  0  0  0  0  0  0  0  0  0  0  0
   -1.8290    0.7270    2.3110 H   0  0  0  0  0  0  0  0  0  0  0  0
   -2.1760   -1.1040   -0.5490 C   0  0  0  0  0  0  0  0  0  0  0  0
   -1.7300   -1.9320   -1.0820 H   0  0  0  0  0  0  0  0  0  0  0  0
    0.8450   -1.1930    0.5090 C   0  0  0  0  0  0  0  0  0  0  0  0
    1.6270   -1.7820    0.9870 H   0  0  0  0  0  0  0  0  0  0  0  0
    0.6950   -1.5440   -0.5110 H   0  0  0  0  0  0  0  0  0  0  0  0
   -0.7180   -2.7990    1.3570 O   0  0  0  0  0  0  0  0  0  0  0  0
   -0.8130   -3.1380    0.4650 H   0  0  0  0  0  0  0  0  0  0  0  0
   -3.3230    1.0800    0.7970 C   0  0  0  0  0  0  0  0  0  0  0  0
   -3.2680   -0.4240   -1.1150 C   0  0  0  0  0  0  0  0  0  0  0  0
    1.2000    0.2450    0.5210 N   0  0  0  0  0  0  0  0  0  0  0  0
    1.3490    0.4840    1.3980 H   0  0  0  0  0  0  0  0  0  0  0  0
   -3.8430    0.6680   -0.4430 C   0  0  0  0  0  0  0  0  0  0  0  0
   -4.6830    1.1920   -0.8800 H   0  0  0  0  0  0  0  0  0  0  0  0
   -3.8730    2.1430    1.4530 O   0  0  0  0  0  0  0  0  0  0  0  0
   -4.6200    2.5290    0.9900 H   0  0  0  0  0  0  0  0  0  0  0  0
   -3.7650   -0.8310   -2.3200 O   0  0  0  0  0  0  0  0  0  0  0  0
   -4.5140   -0.3100   -2.6160 H   0  0  0  0  0  0  0  0  0  0  0  0
    2.4470    0.5260   -0.2430 C   0  0  0  0  0  0  0  0  0  0  0  0
    3.6510   -0.2340    0.3430 C   0  0  0  0  0  0  0  0  0  0  0  0
    3.5900   -1.2990    0.1180 H   0  0  0  0  0  0  0  0  0  0  0  0
    4.5730    0.1470   -0.0960 H   0  0  0  0  0  0  0  0  0  0  0  0
    3.6930   -0.0960    1.4240 H   0  0  0  0  0  0  0  0  0  0  0  0
    2.2810    0.1840   -1.7340 C   0  0  0  0  0  0  0  0  0  0  0  0
    1.3590    0.6230   -2.1190 H   0  0  0  0  0  0  0  0  0  0  0  0
    3.1200    0.5900   -2.2990 H   0  0  0  0  0  0  0  0  0  0  0  0
    2.2610   -0.8930   -1.8970 H   0  0  0  0  0  0  0  0  0  0  0  0
    2.7280    2.0320   -0.1310 C   0  0  0  0  0  0  0  0  0  0  0  0
    1.8930    2.5980   -0.5450 H   0  0  0  0  0  0  0  0  0  0  0  0
    2.8600    2.3100    0.9150 H   0  0  0  0  0  0  0  0  0  0  0  0
    3.6340    2.2910   -0.6800 H   0  0  0  0  0  0  0  0  0  0  0  0
   -0.3000   -1.0690    2.3150 H   0  0  0  0  0  0  0  0  0  0  0  0
  1  3  2  0  0  0  0
  1  5  1  0  0  0  0
  1  2  1  0  0  0  0
  2 35  1  0  0  0  0
  2  7  1  0  0  0  0
  2 10  1  0  0  0  0
  3  4  1  0  0  0  0
  3 12  1  0  0  0  0
  5  6  1  0  0  0  0
  5 13  2  0  0  0  0
  7  8  1  0  0  0  0
  7  9  1  0  0  0  0
  7 14  1  0  0  0  0
 10 11  1  0  0  0  0
 12 16  2  0  0  0  0
 12 18  1  0  0  0  0
 13 16  1  0  0  0  0
 13 20  1  0  0  0  0
 14 15  1  0  0  0  0
 14 22  1  0  0  0  0
 16 17  1  0  0  0  0
 18 19  1  0  0  0  0
 20 21  1  0  0  0  0
 22 23  1  0  0  0  0
 22 27  1  0  0  0  0
 22 31  1  0  0  0  0
 23 25  1  0  0  0  0
 23 26  1  0  0  0  0
 23 24  1  0  0  0  0
 27 29  1  0  0  0  0
 27 30  1  0  0  0  0
 27 28  1  0  0  0  0
 31 33  1  0  0  0  0
 31 34  1  0  0  0  0
 31 32  1  0  0  0  0
M  END
>  <name>
terbutaline

>  <caco2>
-6.38

>  <logD>
-1.07

>  <rgyr>
3.14765

>  <HCPSA>
79.52

>  <fROTB>
0.285714

$$$$
Molecule-1
  MOE2002           3D

 49 52  0  0  1  0  0  0  0  0  1 V2000
   -0.3820   -0.6220   -0.7720 C   0  0  0  0  0  0  0  0  0  0  0  0
    0.4970    0.6300   -0.5650 C   0  0  0  0  0  0  0  0  0  0  0  0
   -1.8720   -0.2280   -0.9210 C   0  0  0  0  0  0  0  0  0  0  0  0
   -0.0470   -1.6990    0.2780 C   0  0  0  0  0  0  0  0  0  0  0  0
   -0.6480   -2.5920    0.1220 H   0  0  0  0  0  0  0  0  0  0  0  0
   -0.2020   -1.3500    1.2930 H   0  0  0  0  0  0  0  0  0  0  0  0
    2.0230    0.3100   -0.5740 C   0  0  0  0  0  0  0  0  0  0  0  0
    0.0030    1.3860    0.6840 C   0  0  0  0  0  0  0  0  0  0  0  0
    0.5500    2.3190    0.8050 H   0  0  0  0  0  0  0  0  0  0  0  0
    0.1290    0.7930    1.5890 H   0  0  0  0  0  0  0  0  0  0  0  0
   -2.4350    0.7240    0.1460 C   0  0  0  0  0  0  0  0  0  0  0  0
   -2.8260   -1.4250   -0.8400 C   0  0  0  0  0  0  0  0  0  0  0  0
   -2.3850   -2.3460   -1.2200 H   0  0  0  0  0  0  0  0  0  0  0  0
   -3.7140   -1.2100   -1.4360 H   0  0  0  0  0  0  0  0  0  0  0  0
    1.4110   -2.1340    0.1600 C   0  0  0  0  0  0  0  0  0  0  0  0
    1.6230   -2.8460    0.9580 H   0  0  0  0  0  0  0  0  0  0  0  0
    1.5650   -2.6310   -0.7990 H   0  0  0  0  0  0  0  0  0  0  0  0
    2.3370   -0.9370    0.2470 C   0  0  0  0  0  0  0  0  0  0  0  0
    2.8380    1.5040   -0.0270 C   0  0  0  0  0  0  0  0  0  0  0  0
    2.5450    1.7210    1.0000 H   0  0  0  0  0  0  0  0  0  0  0  0
    2.6760    2.3900   -0.6430 H   0  0  0  0  0  0  0  0  0  0  0  0
    2.4580    0.0410   -2.0300 C   0  0  0  0  0  0  0  0  0  0  0  0
    1.8580   -0.7430   -2.4860 H   0  0  0  0  0  0  0  0  0  0  0  0
    2.3550    0.9480   -2.6250 H   0  0  0  0  0  0  0  0  0  0  0  0
    3.4940   -0.2920   -2.0730 H   0  0  0  0  0  0  0  0  0  0  0  0
   -1.4490    1.8360    0.5270 C   0  0  0  0  0  0  0  0  0  0  0  0
   -1.7790    2.3120    1.4520 H   0  0  0  0  0  0  0  0  0  0  0  0
   -1.4610    2.5910   -0.2610 H   0  0  0  0  0  0  0  0  0  0  0  0
   -2.8160   -0.2100    1.3040 C   0  0  0  0  0  0  0  0  0  0  0  0
   -3.7000    1.4250   -0.3910 C   0  0  0  0  0  0  0  0  0  0  0  0
   -4.0430    2.1730    0.3250 H   0  0  0  0  0  0  0  0  0  0  0  0
   -3.4810    1.9320   -1.3310 H   0  0  0  0  0  0  0  0  0  0  0  0
   -4.5100    0.7160   -0.5580 H   0  0  0  0  0  0  0  0  0  0  0  0
   -3.2400   -1.5270    0.6360 C   0  0  0  0  0  0  0  0  0  0  0  0
   -4.3200   -1.6670    0.6980 H   0  0  0  0  0  0  0  0  0  0  0  0
   -2.7450   -2.3660    1.1260 H   0  0  0  0  0  0  0  0  0  0  0  0
    3.5290   -1.0860    0.8820 C   0  0  0  0  0  0  0  0  0  0  0  0
    3.7350   -2.0070    1.4100 H   0  0  0  0  0  0  0  0  0  0  0  0
    4.3290    1.1990    0.0590 C   0  0  0  0  0  0  0  0  0  0  0  0
    4.7630    1.0760   -0.9330 H   0  0  0  0  0  0  0  0  0  0  0  0
    4.8270    2.0420    0.5400 H   0  0  0  0  0  0  0  0  0  0  0  0
   -3.8470    0.3100    2.1170 O   0  0  0  0  0  0  0  0  0  0  0  0
   -4.0470   -0.3330    2.8020 H   0  0  0  0  0  0  0  0  0  0  0  0
    4.5530   -0.0600    0.8870 C   0  0  0  0  0  0  0  0  0  0  0  0
    5.5950   -0.1540    1.5340 O   0  0  0  0  0  0  0  0  0  0  0  0
   -0.1310   -1.0690   -1.7340 H   0  0  0  0  0  0  0  0  0  0  0  0
    0.3130    1.2990   -1.4070 H   0  0  0  0  0  0  0  0  0  0  0  0
   -1.9690    0.2400   -1.9030 H   0  0  0  0  0  0  0  0  0  0  0  0
   -1.9570   -0.3810    1.9470 H   0  0  0  0  0  0  0  0  0  0  0  0
  1 46  1  0  0  0  0
  1  4  1  0  0  0  0
  1  2  1  0  0  0  0
  1  3  1  0  0  0  0
  2 47  1  0  0  0  0
  2  8  1  0  0  0  0
  2  7  1  0  0  0  0
  3 48  1  0  0  0  0
  3 12  1  0  0  0  0
  3 11  1  0  0  0  0
  4  5  1  0  0  0  0
  4  6  1  0  0  0  0
  4 15  1  0  0  0  0
  7 22  1  0  0  0  0
  7 19  1  0  0  0  0
  7 18  1  0  0  0  0
  8  9  1  0  0  0  0
  8 10  1  0  0  0  0
  8 26  1  0  0  0  0
 11 30  1  0  0  0  0
 11 26  1  0  0  0  0
 11 29  1  0  0  0  0
 12 13  1  0  0  0  0
 12 14  1  0  0  0  0
 12 34  1  0  0  0  0
 15 16  1  0  0  0  0
 15 17  1  0  0  0  0
 15 18  1  0  0  0  0
 18 37  2  0  0  0  0
 19 20  1  0  0  0  0
 19 21  1  0  0  0  0
 19 39  1  0  0  0  0
 22 24  1  0  0  0  0
 22 25  1  0  0  0  0
 22 23  1  0  0  0  0
 26 28  1  0  0  0  0
 26 27  1  0  0  0  0
 29 49  1  0  0  0  0
 29 34  1  0  0  0  0
 29 42  1  0  0  0  0
 30 32  1  0  0  0  0
 30 33  1  0  0  0  0
 30 31  1  0  0  0  0
 34 36  1  0  0  0  0
 34 35  1  0  0  0  0
 37 38  1  0  0  0  0
 37 44  1  0  0  0  0
 39 41  1  0  0  0  0
 39 40  1  0  0  0  0
 39 44  1  0  0  0  0
 42 43  1  0  0  0  0
 44 45  2  0  0  0  0
M  END
>  <name>
tesosterone

>  <caco2>
-4.34

>  <logD>
2

>  <rgyr>
3.33275

>  <HCPSA>
42.35

>  <fROTB>
0.0576923

$$$$
Molecule-1
  MOE2002           3D

 45 46  0  0  1  0  0  0  0  0  1 V2000
    3.0190    1.4330    0.0360 C   0  0  0  0  0  0  0  0  0  0  0  0
    1.6290    1.2740   -0.2630 C   0  0  0  0  0  0  0  0  0  0  0  0
    3.9840    0.4810   -0.0820 N   0  0  0  0  0  0  0  0  0  0  0  0
    3.2950    2.6330    0.4450 N   0  0  0  0  0  0  0  0  0  0  0  0
    1.1270    0.2280   -0.8880 O   0  0  0  0  0  0  0  0  0  0  0  0
    0.9330    2.3500   -0.0640 N   0  0  0  0  0  0  0  0  0  0  0  0
    5.4140    0.8590   -0.0870 C   0  0  0  0  0  0  0  0  0  0  0  0
    5.6050    1.7720    0.4780 H   0  0  0  0  0  0  0  0  0  0  0  0
    5.7070    1.0320   -1.1250 H   0  0  0  0  0  0  0  0  0  0  0  0
    3.6910   -0.9300   -0.4080 C   0  0  0  0  0  0  0  0  0  0  0  0
    3.6450   -1.0340   -1.4940 H   0  0  0  0  0  0  0  0  0  0  0  0
    2.7470   -1.2520    0.0300 H   0  0  0  0  0  0  0  0  0  0  0  0
    1.9420    3.4370    0.4550 S   0  0  0  0  0  0  0  0  0  0  0  0
   -0.2640   -0.0530   -0.9250 C   0  0  0  0  0  0  0  0  0  0  0  0
   -0.4130   -0.9270   -1.5620 H   0  0  0  0  0  0  0  0  0  0  0  0
   -0.7980    0.7880   -1.3700 H   0  0  0  0  0  0  0  0  0  0  0  0
    6.3180   -0.2280    0.5050 C   0  0  0  0  0  0  0  0  0  0  0  0
    7.3620    0.0420    0.3370 H   0  0  0  0  0  0  0  0  0  0  0  0
    6.1520   -0.3080    1.5820 H   0  0  0  0  0  0  0  0  0  0  0  0
    4.7400   -1.9000    0.1470 C   0  0  0  0  0  0  0  0  0  0  0  0
    4.6010   -2.0010    1.2240 H   0  0  0  0  0  0  0  0  0  0  0  0
    4.5900   -2.8800   -0.3080 H   0  0  0  0  0  0  0  0  0  0  0  0
   -0.8080   -0.3650    0.4810 C   0  0  0  0  0  0  0  0  0  0  0  0
    6.0600   -1.4680   -0.1210 O   0  0  0  0  0  0  0  0  0  0  0  0
   -2.3020   -0.7120    0.4450 C   0  0  0  0  0  0  0  0  0  0  0  0
   -2.4470   -1.5020   -0.2900 H   0  0  0  0  0  0  0  0  0  0  0  0
   -2.5860   -1.0740    1.4320 H   0  0  0  0  0  0  0  0  0  0  0  0
   -0.1100   -1.4700    1.0200 O   0  0  0  0  0  0  0  0  0  0  0  0
    0.5520   -1.7600    0.3860 H   0  0  0  0  0  0  0  0  0  0  0  0
   -3.0980    0.4870    0.0980 N   0  0  0  0  0  0  0  0  0  0  0  0
   -2.8220    0.7680   -0.7350 H   0  0  0  0  0  0  0  0  0  0  0  0
   -4.5570    0.2090    0.0070 C   0  0  0  0  0  0  0  0  0  0  0  0
   -5.2580    1.5180   -0.3840 C   0  0  0  0  0  0  0  0  0  0  0  0
   -6.3370    1.3710   -0.4410 H   0  0  0  0  0  0  0  0  0  0  0  0
   -5.0480    2.2900    0.3590 H   0  0  0  0  0  0  0  0  0  0  0  0
   -4.9000    1.8580   -1.3570 H   0  0  0  0  0  0  0  0  0  0  0  0
   -5.1300   -0.2550    1.3580 C   0  0  0  0  0  0  0  0  0  0  0  0
   -4.7750   -1.2520    1.6150 H   0  0  0  0  0  0  0  0  0  0  0  0
   -4.8460    0.4440    2.1460 H   0  0  0  0  0  0  0  0  0  0  0  0
   -6.2180   -0.2930    1.3000 H   0  0  0  0  0  0  0  0  0  0  0  0
   -4.8690   -0.8330   -1.0800 C   0  0  0  0  0  0  0  0  0  0  0  0
   -4.5510   -1.8300   -0.7760 H   0  0  0  0  0  0  0  0  0  0  0  0
   -5.9440   -0.8680   -1.2560 H   0  0  0  0  0  0  0  0  0  0  0  0
   -4.3710   -0.5660   -2.0140 H   0  0  0  0  0  0  0  0  0  0  0  0
   -0.6610    0.4880    1.1450 H   0  0  0  0  0  0  0  0  0  0  0  0
  1  2  1  0  0  0  0
  1  3  1  0  0  0  0
  1  4  2  0  0  0  0
  2  6  2  0  0  0  0
  2  5  1  0  0  0  0
  3  7  1  0  0  0  0
  3 10  1  0  0  0  0
  4 13  1  0  0  0  0
  5 14  1  0  0  0  0
  6 13  1  0  0  0  0
  7  8  1  0  0  0  0
  7  9  1  0  0  0  0
  7 17  1  0  0  0  0
 10 11  1  0  0  0  0
 10 12  1  0  0  0  0
 10 20  1  0  0  0  0
 14 15  1  0  0  0  0
 14 16  1  0  0  0  0
 14 23  1  0  0  0  0
 17 18  1  0  0  0  0
 17 19  1  0  0  0  0
 17 24  1  0  0  0  0
 20 21  1  0  0  0  0
 20 22  1  0  0  0  0
 20 24  1  0  0  0  0
 23 45  1  0  0  0  0
 23 25  1  0  0  0  0
 23 28  1  0  0  0  0
 25 26  1  0  0  0  0
 25 27  1  0  0  0  0
 25 30  1  0  0  0  0
 28 29  1  0  0  0  0
 30 31  1  0  0  0  0
 30 32  1  0  0  0  0
 32 33  1  0  0  0  0
 32 37  1  0  0  0  0
 32 41  1  0  0  0  0
 33 35  1  0  0  0  0
 33 36  1  0  0  0  0
 33 34  1  0  0  0  0
 37 39  1  0  0  0  0
 37 40  1  0  0  0  0
 37 38  1  0  0  0  0
 41 43  1  0  0  0  0
 41 44  1  0  0  0  0
 41 42  1  0  0  0  0
M  END
>  <name>
timolol

>  <caco2>
-4.85

>  <logD>
0.03

>  <rgyr>
4.01515

>  <HCPSA>
100.74

>  <fROTB>
0.23913

$$$$
Molecule-1
  MOE2002           3D

 54 56  0  0  1  0  0  0  0  0  1 V2000
    6.6260   -8.4350    0.2430 C   0  0  0  0  0  0  0  0  0  0  0  0
    7.6190   -7.4060    0.1710 C   0  0  0  0  0  0  0  0  0  0  0  0
    6.8460   -9.7640    0.4170 N   0  0  0  0  0  0  0  0  0  0  0  0
    5.4260   -7.9670    0.0870 N   0  0  0  0  0  0  0  0  0  0  0  0
    8.9210   -7.6180    0.1230 O   0  0  0  0  0  0  0  0  0  0  0  0
    7.1170   -6.2250   -0.0190 N   0  0  0  0  0  0  0  0  0  0  0  0
    8.1740  -10.3270    0.7180 C   0  0  0  0  0  0  0  0  0  0  0  0
    5.7860  -10.7420    0.0870 C   0  0  0  0  0  0  0  0  0  0  0  0
    5.5610   -6.4130   -0.1010 S   0  0  0  0  0  0  0  0  0  0  0  0
    9.8410   -6.5570   -0.0820 C   0  0  0  0  0  0  0  0  0  0  0  0
    8.1020  -11.6480    1.4890 C   0  0  0  0  0  0  0  0  0  0  0  0
    5.8790  -12.0180    0.9250 C   0  0  0  0  0  0  0  0  0  0  0  0
   11.2990   -7.0370   -0.0230 C   0  0  0  0  0  0  0  0  0  0  0  0
    7.1890  -12.5450    0.8900 O   0  0  0  0  0  0  0  0  0  0  0  0
   12.2100   -5.8000   -0.1000 C   0  0  0  0  0  0  0  0  0  0  0  0
   11.5740   -7.8910   -1.1250 O   0  0  0  0  0  0  0  0  0  0  0  0
   13.6310   -6.0770   -0.4430 N   0  0  0  0  0  0  0  0  0  0  0  0
   14.4440   -6.7630    0.6040 C   0  0  0  0  0  0  0  0  0  0  0  0
   15.9130   -6.6430    0.1680 C   0  0  0  0  0  0  0  0  0  0  0  0
   14.1510   -8.2700    0.7080 C   0  0  0  0  0  0  0  0  0  0  0  0
   14.3080   -6.0850    1.9770 C   0  0  0  0  0  0  0  0  0  0  0  0
    8.6870  -10.5000   -0.2280 H   0  0  0  0  0  0  0  0  0  0  0  0
    8.7590   -9.6570    1.3450 H   0  0  0  0  0  0  0  0  0  0  0  0
    4.7840  -10.3400    0.2390 H   0  0  0  0  0  0  0  0  0  0  0  0
    5.8930  -11.0090   -0.9650 H   0  0  0  0  0  0  0  0  0  0  0  0
    9.6530   -6.0980   -1.0540 H   0  0  0  0  0  0  0  0  0  0  0  0
    9.6980   -5.8090    0.7000 H   0  0  0  0  0  0  0  0  0  0  0  0
    9.0920  -12.1050    1.4980 H   0  0  0  0  0  0  0  0  0  0  0  0
    7.8050  -11.4520    2.5210 H   0  0  0  0  0  0  0  0  0  0  0  0
    5.5860  -11.8060    1.9540 H   0  0  0  0  0  0  0  0  0  0  0  0
    5.1900  -12.7590    0.5170 H   0  0  0  0  0  0  0  0  0  0  0  0
   11.4420   -7.5240    0.9390 H   0  0  0  0  0  0  0  0  0  0  0  0
   11.8210   -5.1800   -0.9080 H   0  0  0  0  0  0  0  0  0  0  0  0
   12.1360   -5.2120    0.8130 H   0  0  0  0  0  0  0  0  0  0  0  0
   14.0470   -5.1740   -0.5540 H   0  0  0  0  0  0  0  0  0  0  0  0
   16.5720   -7.1060    0.9030 H   0  0  0  0  0  0  0  0  0  0  0  0
   16.1890   -5.5920    0.0710 H   0  0  0  0  0  0  0  0  0  0  0  0
   16.0590   -7.1350   -0.7940 H   0  0  0  0  0  0  0  0  0  0  0  0
   14.9730   -8.7640    1.2280 H   0  0  0  0  0  0  0  0  0  0  0  0
   14.0660   -8.7090   -0.2870 H   0  0  0  0  0  0  0  0  0  0  0  0
   13.2550   -8.4760    1.2840 H   0  0  0  0  0  0  0  0  0  0  0  0
   15.0450   -6.5000    2.6650 H   0  0  0  0  0  0  0  0  0  0  0  0
   13.3190   -6.2610    2.4000 H   0  0  0  0  0  0  0  0  0  0  0  0
   14.4790   -5.0110    1.8860 H   0  0  0  0  0  0  0  0  0  0  0  0
   11.2700   -9.1730   -1.1290 C   0  0  0  0  0  0  0  0  0  0  0  0
   11.0850   -9.8920   -2.4600 C   0  0  0  0  0  0  0  0  0  0  0  0
   11.8890  -11.1810   -2.6320 C   0  0  0  0  0  0  0  0  0  0  0  0
   12.5330  -11.4750   -1.8030 H   0  0  0  0  0  0  0  0  0  0  0  0
   11.4360  -11.9440   -3.2650 H   0  0  0  0  0  0  0  0  0  0  0  0
   12.3190   -9.9090   -3.3600 C   0  0  0  0  0  0  0  0  0  0  0  0
   13.2180   -9.4330   -2.9660 H   0  0  0  0  0  0  0  0  0  0  0  0
   12.1260   -9.9020   -4.4330 H   0  0  0  0  0  0  0  0  0  0  0  0
   10.1280   -9.8480   -2.9800 H   0  0  0  0  0  0  0  0  0  0  0  0
   11.1590   -9.7950   -0.0740 O   0  0  0  0  0  0  0  0  0  0  0  0
  1  2  1  0  0  0  0
  1  3  1  0  0  0  0
  1  4  2  0  0  0  0
  2  6  2  0  0  0  0
  2  5  1  0  0  0  0
  3  7  1  0  0  0  0
  3  8  1  0  0  0  0
  4  9  1  0  0  0  0
  5 10  1  0  0  0  0
  6  9  1  0  0  0  0
  7 23  1  0  0  0  0
  7 22  1  0  0  0  0
  7 11  1  0  0  0  0
  8 25  1  0  0  0  0
  8 24  1  0  0  0  0
  8 12  1  0  0  0  0
 10 27  1  0  0  0  0
 10 26  1  0  0  0  0
 10 13  1  0  0  0  0
 11 29  1  0  0  0  0
 11 28  1  0  0  0  0
 11 14  1  0  0  0  0
 12 31  1  0  0  0  0
 12 30  1  0  0  0  0
 12 14  1  0  0  0  0
 13 32  1  0  0  0  0
 13 15  1  0  0  0  0
 13 16  1  0  0  0  0
 15 34  1  0  0  0  0
 15 33  1  0  0  0  0
 15 17  1  0  0  0  0
 16 45  1  0  0  0  0
 17 35  1  0  0  0  0
 17 18  1  0  0  0  0
 18 20  1  0  0  0  0
 18 19  1  0  0  0  0
 18 21  1  0  0  0  0
 19 37  1  0  0  0  0
 19 36  1  0  0  0  0
 19 38  1  0  0  0  0
 20 40  1  0  0  0  0
 20 39  1  0  0  0  0
 20 41  1  0  0  0  0
 21 43  1  0  0  0  0
 21 42  1  0  0  0  0
 21 44  1  0  0  0  0
 45 46  1  0  0  0  0
 45 54  2  0  0  0  0
 46 53  1  0  0  0  0
 46 50  1  0  0  0  0
 46 47  1  0  0  0  0
 47 48  1  0  0  0  0
 47 49  1  0  0  0  0
 47 50  1  0  0  0  0
 50 52  1  0  0  0  0
 50 51  1  0  0  0  0
M  END
>  <name>
timolol_ester

>  <caco2>
-4.6

>  <logD>
1.74

>  <rgyr>
3.98434

>  <HCPSA>
96.25

>  <fROTB>
0.232143

$$$$
Molecule-1
  MOE2002           3D

 12 12  0  0  0  0  0  0  0  0  1 V2000
    0.0470    1.3520   -0.0050 N   0  0  0  0  0  0  0  0  0  0  0  0
    0.0630    2.3630   -0.0030 H   0  0  0  0  0  0  0  0  0  0  0  0
    1.2670    0.6800   -0.0010 C   0  0  0  0  0  0  0  0  0  0  0  0
   -1.1910    0.7240    0.0000 C   0  0  0  0  0  0  0  0  0  0  0  0
    1.1540   -0.7710   -0.0030 C   0  0  0  0  0  0  0  0  0  0  0  0
    2.0520   -1.3730   -0.0070 H   0  0  0  0  0  0  0  0  0  0  0  0
    2.3220    1.3090    0.0060 O   0  0  0  0  0  0  0  0  0  0  0  0
   -1.2170   -0.6690    0.0010 N   0  0  0  0  0  0  0  0  0  0  0  0
   -2.1160   -1.1300    0.0020 H   0  0  0  0  0  0  0  0  0  0  0  0
   -2.2320    1.3760    0.0030 O   0  0  0  0  0  0  0  0  0  0  0  0
   -0.0540   -1.3910    0.0030 C   0  0  0  0  0  0  0  0  0  0  0  0
   -0.0960   -2.4710    0.0040 H   0  0  0  0  0  0  0  0  0  0  0  0
  1  4  1  0  0  0  0
  1  3  1  0  0  0  0
  1  2  1  0  0  0  0
  3  7  2  0  0  0  0
  3  5  1  0  0  0  0
  4 10  2  0  0  0  0
  4  8  1  0  0  0  0
  5 11  2  0  0  0  0
  5  6  1  0  0  0  0
  8 11  1  0  0  0  0
  8  9  1  0  0  0  0
 11 12  1  0  0  0  0
M  END
>  <name>
uracil

>  <caco2>
-5.37

>  <logD>
-1.11

>  <rgyr>
1.84074

>  <HCPSA>
66.72

>  <fROTB>
0

$$$$
Molecule-1
  MOE2002           3D

  8  7  0  0  0  0  0  0  0  0  1 V2000
    0.0010   -0.4910    0.0000 C   0  0  0  0  0  0  0  0  0  0  0  0
    1.1440    0.1980    0.0000 N   0  0  0  0  0  0  0  0  0  0  0  0
    1.1250    1.2070    0.0000 H   0  0  0  0  0  0  0  0  0  0  0  0
    2.0280   -0.2900    0.0000 H   0  0  0  0  0  0  0  0  0  0  0  0
   -1.1450    0.1930    0.0000 N   0  0  0  0  0  0  0  0  0  0  0  0
   -1.1300    1.2020    0.0070 H   0  0  0  0  0  0  0  0  0  0  0  0
   -2.0260   -0.2990   -0.0070 H   0  0  0  0  0  0  0  0  0  0  0  0
    0.0040   -1.7200    0.0000 O   0  0  0  0  0  0  0  0  0  0  0  0
  1  8  2  0  0  0  0
  1  2  1  0  0  0  0
  1  5  1  0  0  0  0
  2  4  1  0  0  0  0
  2  3  1  0  0  0  0
  5  7  1  0  0  0  0
  5  6  1  0  0  0  0
M  END
>  <name>
urea

>  <caco2>
-5.34

>  <logD>
-1.64

>  <rgyr>
1.2282

>  <HCPSA>
82.72

>  <fROTB>
0.285714

$$$$
Molecule-1
  MOE2002           3D

 39 41  0  0  1  0  0  0  0  0  1 V2000
    0.5410   -0.5240   -0.4040 C   0  0  0  0  0  0  0  0  0  0  0  0
   -0.9730   -0.7250   -0.3330 C   0  0  0  0  0  0  0  0  0  0  0  0
    1.2200    0.0820    0.6080 C   0  0  0  0  0  0  0  0  0  0  0  0
    1.2620   -0.9780   -1.5890 C   0  0  0  0  0  0  0  0  0  0  0  0
   -1.6800    0.6250   -0.4060 C   0  0  0  0  0  0  0  0  0  0  0  0
   -1.3460   -1.6790    0.8180 C   0  0  0  0  0  0  0  0  0  0  0  0
   -0.7610   -2.5950    0.7130 H   0  0  0  0  0  0  0  0  0  0  0  0
   -1.1170   -1.2500    1.7920 H   0  0  0  0  0  0  0  0  0  0  0  0
    2.6510    0.2030    0.4820 C   0  0  0  0  0  0  0  0  0  0  0  0
    0.5870    0.5340    1.7280 O   0  0  0  0  0  0  0  0  0  0  0  0
    0.7190   -0.1540    2.3840 H   0  0  0  0  0  0  0  0  0  0  0  0
    2.5630   -0.7770   -1.6750 O   0  0  0  0  0  0  0  0  0  0  0  0
    0.7190   -1.5430   -2.5370 O   0  0  0  0  0  0  0  0  0  0  0  0
   -1.7650    1.2750   -1.6530 C   0  0  0  0  0  0  0  0  0  0  0  0
   -1.3480    0.8120   -2.5370 H   0  0  0  0  0  0  0  0  0  0  0  0
   -2.2160    1.2520    0.7390 C   0  0  0  0  0  0  0  0  0  0  0  0
   -2.1580    0.7840    1.7090 H   0  0  0  0  0  0  0  0  0  0  0  0
   -2.8250   -2.0590    0.7880 C   0  0  0  0  0  0  0  0  0  0  0  0
    3.2730   -0.2330   -0.7060 C   0  0  0  0  0  0  0  0  0  0  0  0
    3.4350    0.7300    1.5280 C   0  0  0  0  0  0  0  0  0  0  0  0
    2.9820    1.0530    2.4540 H   0  0  0  0  0  0  0  0  0  0  0  0
   -2.3800    2.5330   -1.7570 C   0  0  0  0  0  0  0  0  0  0  0  0
   -2.4410    3.0230   -2.7170 H   0  0  0  0  0  0  0  0  0  0  0  0
   -2.8220    2.5160    0.6360 C   0  0  0  0  0  0  0  0  0  0  0  0
   -3.2260    2.9940    1.5180 H   0  0  0  0  0  0  0  0  0  0  0  0
   -3.3430   -3.0280   -0.2720 C   0  0  0  0  0  0  0  0  0  0  0  0
   -2.6400   -3.8540   -0.3880 H   0  0  0  0  0  0  0  0  0  0  0  0
   -4.3160   -3.4270    0.0250 H   0  0  0  0  0  0  0  0  0  0  0  0
   -3.4470   -2.5010   -1.2230 H   0  0  0  0  0  0  0  0  0  0  0  0
   -3.5960   -1.5970    1.6270 O   0  0  0  0  0  0  0  0  0  0  0  0
    4.6650   -0.1060   -0.8580 C   0  0  0  0  0  0  0  0  0  0  0  0
    5.1420   -0.4270   -1.7740 H   0  0  0  0  0  0  0  0  0  0  0  0
    4.8290    0.8360    1.3800 C   0  0  0  0  0  0  0  0  0  0  0  0
    5.4280    1.2350    2.1840 H   0  0  0  0  0  0  0  0  0  0  0  0
   -2.9060    3.1570   -0.6120 C   0  0  0  0  0  0  0  0  0  0  0  0
   -3.3770    4.1250   -0.6930 H   0  0  0  0  0  0  0  0  0  0  0  0
    5.4430    0.4270    0.1840 C   0  0  0  0  0  0  0  0  0  0  0  0
    6.5130    0.5190    0.0670 H   0  0  0  0  0  0  0  0  0  0  0  0
   -1.2880   -1.2590   -1.2290 H   0  0  0  0  0  0  0  0  0  0  0  0
  1  2  1  0  0  0  0
  1  3  2  0  0  0  0
  1  4  1  0  0  0  0
  2 39  1  0  0  0  0
  2  6  1  0  0  0  0
  2  5  1  0  0  0  0
  3  9  1  0  0  0  0
  3 10  1  0  0  0  0
  4 13  2  0  0  0  0
  4 12  1  0  0  0  0
  5 14  2  0  0  0  0
  5 16  1  0  0  0  0
  6  7  1  0  0  0  0
  6  8  1  0  0  0  0
  6 18  1  0  0  0  0
  9 20  1  0  0  0  0
  9 19  2  0  0  0  0
 10 11  1  0  0  0  0
 12 19  1  0  0  0  0
 14 15  1  0  0  0  0
 14 22  1  0  0  0  0
 16 17  1  0  0  0  0
 16 24  2  0  0  0  0
 18 26  1  0  0  0  0
 18 30  2  0  0  0  0
 19 31  1  0  0  0  0
 20 21  1  0  0  0  0
 20 33  2  0  0  0  0
 22 23  1  0  0  0  0
 22 35  2  0  0  0  0
 24 25  1  0  0  0  0
 24 35  1  0  0  0  0
 26 28  1  0  0  0  0
 26 29  1  0  0  0  0
 26 27  1  0  0  0  0
 31 32  1  0  0  0  0
 31 37  2  0  0  0  0
 33 34  1  0  0  0  0
 33 37  1  0  0  0  0
 35 36  1  0  0  0  0
 37 38  1  0  0  0  0
M  END
>  <name>
warfarin

>  <caco2>
-4.68

>  <logD>
0.64

>  <rgyr>
3.44953

>  <HCPSA>
59.47

>  <fROTB>
0.146341

$$$$
Molecule-1
  MOE2002           3D

 32 33  0  0  1  0  0  0  0  0  1 V2000
   -0.2330   -1.2750    0.2550 C   0  0  0  0  0  0  0  0  0  0  0  0
    1.1580   -0.7470    0.1870 N   0  0  0  0  0  0  0  0  0  0  0  0
   -0.8820   -1.3270   -1.1360 C   0  0  0  0  0  0  0  0  0  0  0  0
   -0.9590   -2.3660   -1.4570 H   0  0  0  0  0  0  0  0  0  0  0  0
   -0.3080   -0.7680   -1.8790 H   0  0  0  0  0  0  0  0  0  0  0  0
   -1.0910   -0.4930    1.0670 O   0  0  0  0  0  0  0  0  0  0  0  0
    2.1590   -1.6260   -0.2310 C   0  0  0  0  0  0  0  0  0  0  0  0
    1.4460    0.5750    0.4470 C   0  0  0  0  0  0  0  0  0  0  0  0
    0.6580    1.2370    0.7700 H   0  0  0  0  0  0  0  0  0  0  0  0
   -2.2830   -0.7390   -0.9170 C   0  0  0  0  0  0  0  0  0  0  0  0
   -2.4040   -0.7420    0.6120 C   0  0  0  0  0  0  0  0  0  0  0  0
    3.4400   -1.0960   -0.3450 N   0  0  0  0  0  0  0  0  0  0  0  0
    4.1730   -1.7260   -0.6400 H   0  0  0  0  0  0  0  0  0  0  0  0
    1.9390   -2.8060   -0.4980 O   0  0  0  0  0  0  0  0  0  0  0  0
    2.6990    1.0790    0.3100 C   0  0  0  0  0  0  0  0  0  0  0  0
   -2.4140    0.5640   -1.4740 N   0  0  0  0  0  0  0  0  0  0  0  0
   -3.4030    0.2520    1.2190 C   0  0  0  0  0  0  0  0  0  0  0  0
   -3.5060    0.0460    2.2850 H   0  0  0  0  0  0  0  0  0  0  0  0
   -3.0510    1.2770    1.1000 H   0  0  0  0  0  0  0  0  0  0  0  0
    3.8000    0.2270   -0.1040 C   0  0  0  0  0  0  0  0  0  0  0  0
    2.9540    2.5470    0.5920 C   0  0  0  0  0  0  0  0  0  0  0  0
    2.0390    3.1280    0.4650 H   0  0  0  0  0  0  0  0  0  0  0  0
    3.3100    2.6630    1.6160 H   0  0  0  0  0  0  0  0  0  0  0  0
    3.7070    2.9350   -0.0950 H   0  0  0  0  0  0  0  0  0  0  0  0
   -1.6990    1.3590   -1.2940 N   0  3  0  0  0  0  0  0  0  0  0  0
   -4.6670    0.1180    0.6030 O   0  0  0  0  0  0  0  0  0  0  0  0
   -4.5840    0.3620   -0.3250 H   0  0  0  0  0  0  0  0  0  0  0  0
    4.9670    0.5860   -0.2470 O   0  0  0  0  0  0  0  0  0  0  0  0
   -1.0020    2.1720   -1.1340 N   0  5  0  0  0  0  0  0  0  0  0  0
   -0.2350   -2.2800    0.6810 H   0  0  0  0  0  0  0  0  0  0  0  0
   -3.0410   -1.3850   -1.3600 H   0  0  0  0  0  0  0  0  0  0  0  0
   -2.6870   -1.7500    0.9230 H   0  0  0  0  0  0  0  0  0  0  0  0
  1 30  1  0  0  0  0
  1  3  1  0  0  0  0
  1  2  1  0  0  0  0
  1  6  1  0  0  0  0
  2  8  1  0  0  0  0
  2  7  1  0  0  0  0
  3  4  1  0  0  0  0
  3  5  1  0  0  0  0
  3 10  1  0  0  0  0
  6 11  1  0  0  0  0
  7 12  1  0  0  0  0
  7 14  2  0  0  0  0
  8  9  1  0  0  0  0
  8 15  2  0  0  0  0
 10 31  1  0  0  0  0
 10 11  1  0  0  0  0
 10 16  1  0  0  0  0
 11 32  1  0  0  0  0
 11 17  1  0  0  0  0
 12 13  1  0  0  0  0
 12 20  1  0  0  0  0
 15 21  1  0  0  0  0
 15 20  1  0  0  0  0
 16 25  2  0  0  0  0
 17 18  1  0  0  0  0
 17 19  1  0  0  0  0
 17 26  1  0  0  0  0
 20 28  2  0  0  0  0
 21 23  1  0  0  0  0
 21 24  1  0  0  0  0
 21 22  1  0  0  0  0
 25 29  2  0  0  0  0
 26 27  1  0  0  0  0
M  CHG  1  25   1
M  CHG  1  29  -1
M  END
>  <name>
zidovudine

>  <caco2>
-5.16

>  <logD>
-0.58

>  <rgyr>
3.13791

>  <HCPSA>
96.33

>  <fROTB>
0.151515

$$$$
furosemide
  MOE2002           3D

 32 33  0  0  0  0  0  0  0  0  1 V2000
   -0.8380    1.3560    0.2360 C   0  0  0  0  0  0  0  0  0  0  0  0
   -0.0150    0.2450    0.5660 C   0  0  0  0  0  0  0  0  0  0  0  0
   -2.2280    1.1540    0.0770 C   0  0  0  0  0  0  0  0  0  0  0  0
   -2.8750    1.9910   -0.1380 H   0  0  0  0  0  0  0  0  0  0  0  0
   -0.3180    2.6500   -0.0140 C   0  0  0  0  0  0  0  0  0  0  0  0
   -0.5780   -1.0510    0.5650 C   0  0  0  0  0  0  0  0  0  0  0  0
    0.0260   -1.9260    0.7380 H   0  0  0  0  0  0  0  0  0  0  0  0
    1.2600    0.4300    0.9800 N   0  0  0  0  0  0  0  0  0  0  0  0
    1.6360    1.3530    1.1310 H   0  0  0  0  0  0  0  0  0  0  0  0
   -2.7890   -0.1330    0.1250 C   0  0  0  0  0  0  0  0  0  0  0  0
   -1.1440    3.7370    0.0210 O   0  0  0  0  0  0  0  0  0  0  0  0
   -0.6960    4.5640   -0.1750 H   0  0  0  0  0  0  0  0  0  0  0  0
    0.8610    2.8290   -0.3070 O   0  0  0  0  0  0  0  0  0  0  0  0
   -1.9550   -1.2440    0.3570 C   0  0  0  0  0  0  0  0  0  0  0  0
    2.2900   -0.5220    1.4220 C   0  0  0  0  0  0  0  0  0  0  0  0
    1.9230   -1.5360    1.5670 H   0  0  0  0  0  0  0  0  0  0  0  0
    2.6810   -0.1690    2.3770 H   0  0  0  0  0  0  0  0  0  0  0  0
   -4.5490   -0.3350   -0.1740 S   0  0  0  0  0  0  0  0  0  0  0  0
   -2.5940   -2.8810    0.4310 Cl  0  0  0  0  0  0  0  0  0  0  0  0
    3.4200   -0.5360    0.4160 C   0  0  0  0  0  0  0  0  0  0  0  0
   -4.7820   -1.3620   -1.4920 N   0  0  0  0  0  0  0  0  0  0  0  0
   -5.3310   -2.0440   -1.2060 H   0  0  0  0  0  0  0  0  0  0  0  0
   -5.2540   -0.8860   -2.1230 H   0  0  0  0  0  0  0  0  0  0  0  0
   -5.1520    0.9420   -0.4610 O   0  0  0  0  0  0  0  0  0  0  0  0
   -5.1720   -0.9010    0.9930 O   0  0  0  0  0  0  0  0  0  0  0  0
    3.4240   -1.2550   -0.7830 C   0  0  0  0  0  0  0  0  0  0  0  0
    2.6190   -1.8490   -1.1930 H   0  0  0  0  0  0  0  0  0  0  0  0
    4.5910    0.0390    0.5960 O   0  0  0  0  0  0  0  0  0  0  0  0
    4.6920   -1.0600   -1.3280 C   0  0  0  0  0  0  0  0  0  0  0  0
    5.0710   -1.4670   -2.2540 H   0  0  0  0  0  0  0  0  0  0  0  0
    5.3780   -0.2410   -0.4240 C   0  0  0  0  0  0  0  0  0  0  0  0
    6.3950    0.1080   -0.5250 H   0  0  0  0  0  0  0  0  0  0  0  0
  1  3  1  0  0  0  0
  1  2  2  0  0  0  0
  1  5  1  0  0  0  0
  2  6  1  0  0  0  0
  2  8  1  0  0  0  0
  3  4  1  0  0  0  0
  3 10  2  0  0  0  0
  5 11  1  0  0  0  0
  5 13  2  0  0  0  0
  6  7  1  0  0  0  0
  6 14  2  0  0  0  0
  8  9  1  0  0  0  0
  8 15  1  0  0  0  0
 10 14  1  0  0  0  0
 10 18  1  0  0  0  0
 11 12  1  0  0  0  0
 14 19  1  0  0  0  0
 15 16  1  0  0  0  0
 15 17  1  0  0  0  0
 15 20  1  0  0  0  0
 18 21  1  0  0  0  0
 18 24  2  0  0  0  0
 18 25  2  0  0  0  0
 20 26  2  0  0  0  0
 20 28  1  0  0  0  0
 21 23  1  0  0  0  0
 21 22  1  0  0  0  0
 26 27  1  0  0  0  0
 26 29  1  0  0  0  0
 28 31  1  0  0  0  0
 29 30  1  0  0  0  0
 29 31  2  0  0  0  0
 31 32  1  0  0  0  0
M  END
>  <name>
furosemide

>  <caco2>
-6.5

>  <logD>
-1.21

>  <rgyr>
3.77187

>  <HCPSA>
125.96

>  <fROTB>
0.212121

$$$$
guanabenz
  MOE2002           3D

 22 22  0  0  0  0  0  0  0  0  1 V2000
   -1.1660   -0.2740   -0.3110 C   0  0  0  0  0  0  0  0  0  0  0  0
   -1.4180    1.1220   -0.2740 C   0  0  0  0  0  0  0  0  0  0  0  0
   -2.2260   -1.1750   -0.0370 C   0  0  0  0  0  0  0  0  0  0  0  0
    0.1430   -0.7960   -0.6380 C   0  0  0  0  0  0  0  0  0  0  0  0
    0.2110   -1.6100   -1.1710 H   0  0  0  0  0  0  0  0  0  0  0  0
   -2.6960    1.5990    0.0760 C   0  0  0  0  0  0  0  0  0  0  0  0
   -2.8930    2.6610    0.1020 H   0  0  0  0  0  0  0  0  0  0  0  0
   -0.2240    2.3080   -0.7910 Cl  0  0  0  0  0  0  0  0  0  0  0  0
   -3.5000   -0.6810    0.3060 C   0  0  0  0  0  0  0  0  0  0  0  0
   -4.3080   -1.3640    0.5280 H   0  0  0  0  0  0  0  0  0  0  0  0
   -1.9870   -2.9200   -0.0330 Cl  0  0  0  0  0  0  0  0  0  0  0  0
    1.1760   -0.2870   -0.1660 N   0  0  0  0  0  0  0  0  0  0  0  0
   -3.7320    0.7010    0.3780 C   0  0  0  0  0  0  0  0  0  0  0  0
   -4.7070    1.0730    0.6560 H   0  0  0  0  0  0  0  0  0  0  0  0
    2.2890   -0.7310   -0.3550 N   0  0  0  0  0  0  0  0  0  0  0  0
    2.4320   -1.5810   -0.8900 H   0  0  0  0  0  0  0  0  0  0  0  0
    3.3970   -0.1060    0.1420 C   0  0  0  0  0  0  0  0  0  0  0  0
    3.3180    1.0430    0.8740 N   0  0  0  0  0  0  0  0  0  0  0  0
    2.4480    1.5060    1.0950 H   0  0  0  0  0  0  0  0  0  0  0  0
    4.1280    1.5190    1.2450 H   0  0  0  0  0  0  0  0  0  0  0  0
    4.6210   -0.6370   -0.1170 N   0  0  0  0  0  0  0  0  0  0  0  0
    4.6940   -1.3700   -0.6180 H   0  0  0  0  0  0  0  0  0  0  0  0
  1  2  2  0  0  0  0
  1  3  1  0  0  0  0
  1  4  1  0  0  0  0
  2  8  1  0  0  0  0
  2  6  1  0  0  0  0
  3 11  1  0  0  0  0
  3  9  2  0  0  0  0
  4  5  1  0  0  0  0
  4 12  2  0  0  0  0
  6 13  2  0  0  0  0
  6  7  1  0  0  0  0
  9 13  1  0  0  0  0
  9 10  1  0  0  0  0
 12 15  1  0  0  0  0
 13 14  1  0  0  0  0
 15 16  1  0  0  0  0
 15 17  1  0  0  0  0
 17 18  1  0  0  0  0
 17 21  2  0  0  0  0
 18 20  1  0  0  0  0
 18 19  1  0  0  0  0
 21 22  1  0  0  0  0
M  END
>  <name>
guanabenz

>  <caco2>
-4.5

>  <logD>
1.67

>  <rgyr>
3.00601

>  <HCPSA>
75.04

>  <fROTB>
0.181818

$$$$
fleroxacin
  MOE2002           3D

 44 46  0  0  0  0  0  0  0  0  1 V2000
   -1.8210    0.0710    0.4420 C   0  0  0  0  0  0  0  0  0  0  0  0
   -2.2070   -1.2220    0.0110 C   0  0  0  0  0  0  0  0  0  0  0  0
   -2.7170    1.0890    0.5890 N   0  0  0  0  0  0  0  0  0  0  0  0
   -0.4520    0.3160    0.7280 C   0  0  0  0  0  0  0  0  0  0  0  0
   -3.5700   -1.5460   -0.1530 C   0  0  0  0  0  0  0  0  0  0  0  0
   -1.2130   -2.1700   -0.3080 C   0  0  0  0  0  0  0  0  0  0  0  0
   -1.4750   -3.1340   -0.7190 H   0  0  0  0  0  0  0  0  0  0  0  0
   -4.0960    0.7480    0.4030 C   0  0  0  0  0  0  0  0  0  0  0  0
   -4.8400    1.5030    0.6070 H   0  0  0  0  0  0  0  0  0  0  0  0
   -2.5100    2.5360    0.3270 C   0  0  0  0  0  0  0  0  0  0  0  0
   -1.8890    2.9720    1.1090 H   0  0  0  0  0  0  0  0  0  0  0  0
   -3.4450    3.0990    0.3400 H   0  0  0  0  0  0  0  0  0  0  0  0
    0.5460   -0.6380    0.4120 C   0  0  0  0  0  0  0  0  0  0  0  0
   -0.1280    1.3620    1.4730 F   0  0  0  0  0  0  0  0  0  0  0  0
   -4.5390   -0.4890    0.0660 C   0  0  0  0  0  0  0  0  0  0  0  0
   -3.8700   -2.6970   -0.4730 O   0  0  0  0  0  0  0  0  0  0  0  0
    0.1480   -1.8670   -0.1570 C   0  0  0  0  0  0  0  0  0  0  0  0
   -1.8550    2.7720   -1.0390 C   0  0  0  0  0  0  0  0  0  0  0  0
   -0.8730    2.3000   -1.0850 H   0  0  0  0  0  0  0  0  0  0  0  0
   -2.4860    2.3530   -1.8250 H   0  0  0  0  0  0  0  0  0  0  0  0
    1.8590   -0.3840    0.6550 N   0  0  0  0  0  0  0  0  0  0  0  0
   -5.9740   -0.7240   -0.0680 C   0  0  0  0  0  0  0  0  0  0  0  0
    1.0350   -2.7050   -0.6710 F   0  0  0  0  0  0  0  0  0  0  0  0
   -1.7090    4.1000   -1.2490 F   0  0  0  0  0  0  0  0  0  0  0  0
    2.5210    0.9450    0.6350 C   0  0  0  0  0  0  0  0  0  0  0  0
    2.4700    1.4080    1.6210 H   0  0  0  0  0  0  0  0  0  0  0  0
    1.9840    1.5770   -0.0740 H   0  0  0  0  0  0  0  0  0  0  0  0
    2.8800   -1.3650    1.0760 C   0  0  0  0  0  0  0  0  0  0  0  0
    2.4580   -2.3500    1.2780 H   0  0  0  0  0  0  0  0  0  0  0  0
    3.2840   -1.0130    2.0270 H   0  0  0  0  0  0  0  0  0  0  0  0
   -6.4400   -1.9980   -0.2230 O   0  0  0  0  0  0  0  0  0  0  0  0
   -7.3940   -2.0460   -0.3060 H   0  0  0  0  0  0  0  0  0  0  0  0
   -6.8140    0.1740   -0.0470 O   0  0  0  0  0  0  0  0  0  0  0  0
    3.9920    0.9040    0.1790 C   0  0  0  0  0  0  0  0  0  0  0  0
    4.2100    1.8340   -0.3500 H   0  0  0  0  0  0  0  0  0  0  0  0
    4.6620    0.8250    1.0370 H   0  0  0  0  0  0  0  0  0  0  0  0
    4.0460   -1.4850    0.0820 C   0  0  0  0  0  0  0  0  0  0  0  0
    4.9450   -1.6530    0.6780 H   0  0  0  0  0  0  0  0  0  0  0  0
    3.9090   -2.3360   -0.5880 H   0  0  0  0  0  0  0  0  0  0  0  0
    4.1860   -0.2490   -0.7240 N   0  0  0  0  0  0  0  0  0  0  0  0
    5.5420   -0.2120   -1.3140 C   0  0  0  0  0  0  0  0  0  0  0  0
    6.3030   -0.2100   -0.5310 H   0  0  0  0  0  0  0  0  0  0  0  0
    5.6870   -1.0830   -1.9540 H   0  0  0  0  0  0  0  0  0  0  0  0
    5.6530    0.6880   -1.9190 H   0  0  0  0  0  0  0  0  0  0  0  0
  1  2  1  0  0  0  0
  1  4  2  0  0  0  0
  1  3  1  0  0  0  0
  2  6  2  0  0  0  0
  2  5  1  0  0  0  0
  3 10  1  0  0  0  0
  3  8  1  0  0  0  0
  4 13  1  0  0  0  0
  4 14  1  0  0  0  0
  5 15  1  0  0  0  0
  5 16  2  0  0  0  0
  6  7  1  0  0  0  0
  6 17  1  0  0  0  0
  8  9  1  0  0  0  0
  8 15  2  0  0  0  0
 10 11  1  0  0  0  0
 10 12  1  0  0  0  0
 10 18  1  0  0  0  0
 13 17  2  0  0  0  0
 13 21  1  0  0  0  0
 15 22  1  0  0  0  0
 17 23  1  0  0  0  0
 18 19  1  0  0  0  0
 18 20  1  0  0  0  0
 18 24  1  0  0  0  0
 21 25  1  0  0  0  0
 21 28  1  0  0  0  0
 22 31  1  0  0  0  0
 22 33  2  0  0  0  0
 25 26  1  0  0  0  0
 25 27  1  0  0  0  0
 25 34  1  0  0  0  0
 28 29  1  0  0  0  0
 28 30  1  0  0  0  0
 28 37  1  0  0  0  0
 31 32  1  0  0  0  0
 34 35  1  0  0  0  0
 34 36  1  0  0  0  0
 34 40  1  0  0  0  0
 37 38  1  0  0  0  0
 37 39  1  0  0  0  0
 37 40  1  0  0  0  0
 40 41  1  0  0  0  0
 41 43  1  0  0  0  0
 41 44  1  0  0  0  0
 41 42  1  0  0  0  0
M  END
>  <name>
fleroxacin

>  <caco2>
-4.81

>  <logD>
-0.29

>  <rgyr>
3.93444

>  <HCPSA>
63.28

>  <fROTB>
0.130435

$$$$
mibefradil
  MOE2002           3D

 74 77  0  0  1  0  0  0  0  0  1 V2000
   -2.2760   -0.1920    0.2480 C   0  0  2  0  0  0  0  0  0  0  0  0
   -3.0210    0.8320   -0.6760 C   0  0  2  0  0  0  0  0  0  0  0  0
   -2.3460    0.2750    1.7180 C   0  0  0  0  0  0  0  0  0  0  0  0
   -1.8430    1.2350    1.8140 H   0  0  0  0  0  0  0  0  0  0  0  0
   -1.8500   -0.4420    2.3750 H   0  0  0  0  0  0  0  0  0  0  0  0
   -0.7540   -0.3380   -0.0420 C   0  0  0  0  0  0  0  0  0  0  0  0
   -0.6220   -0.9040   -0.9530 H   0  0  0  0  0  0  0  0  0  0  0  0
   -0.3350   -0.9680    0.7440 H   0  0  0  0  0  0  0  0  0  0  0  0
   -2.7330   -1.5390    0.1040 O   0  0  0  0  0  0  0  0  0  0  0  0
   -4.2640    1.5020   -0.0570 C   0  0  0  0  0  0  0  0  0  0  0  0
   -3.2250    0.4130   -2.1680 C   0  0  0  0  0  0  0  0  0  0  0  0
   -3.4440    1.3290   -2.7160 H   0  0  0  0  0  0  0  0  0  0  0  0
   -3.7540    0.5230    2.2440 C   0  0  0  0  0  0  0  0  0  0  0  0
   -4.2330   -0.4130    2.5240 H   0  0  0  0  0  0  0  0  0  0  0  0
   -3.6560    1.1060    3.1600 H   0  0  0  0  0  0  0  0  0  0  0  0
    0.1180    0.9370   -0.0760 C   0  0  0  0  0  0  0  0  0  0  0  0
   -0.2080    1.6450   -0.8370 H   0  0  0  0  0  0  0  0  0  0  0  0
    0.0330    1.4150    0.8970 H   0  0  0  0  0  0  0  0  0  0  0  0
   -3.8670   -2.0350    0.5590 C   0  0  0  0  0  0  0  0  0  0  0  0
   -4.6380    1.2910    1.2910 C   0  0  0  0  0  0  0  0  0  0  0  0
   -5.0030    2.4450   -0.8100 C   0  0  0  0  0  0  0  0  0  0  0  0
   -4.6810    2.7630   -1.7890 H   0  0  0  0  0  0  0  0  0  0  0  0
   -2.0080   -0.1360   -2.9230 C   0  0  0  0  0  0  0  0  0  0  0  0
   -1.8340   -1.1790   -2.6650 H   0  0  0  0  0  0  0  0  0  0  0  0
   -2.2030   -0.0910   -3.9950 H   0  0  0  0  0  0  0  0  0  0  0  0
   -1.1230    0.4660   -2.7180 H   0  0  0  0  0  0  0  0  0  0  0  0
   -4.4180   -0.5210   -2.4260 C   0  0  0  0  0  0  0  0  0  0  0  0
   -4.6320   -0.5360   -3.4940 H   0  0  0  0  0  0  0  0  0  0  0  0
   -4.1850   -1.5390   -2.1190 H   0  0  0  0  0  0  0  0  0  0  0  0
   -5.3130   -0.1730   -1.9100 H   0  0  0  0  0  0  0  0  0  0  0  0
    1.5550    0.6140   -0.2870 N   0  0  0  0  0  0  0  0  0  0  0  0
   -3.8500   -3.3460    1.3380 C   0  0  0  0  0  0  0  0  0  0  0  0
   -2.8660   -3.4870    1.7880 H   0  0  0  0  0  0  0  0  0  0  0  0
   -4.6000   -3.2960    2.1280 H   0  0  0  0  0  0  0  0  0  0  0  0
   -4.9380   -1.4740    0.3420 O   0  0  0  0  0  0  0  0  0  0  0  0
   -5.8330    1.8410    1.7930 C   0  0  0  0  0  0  0  0  0  0  0  0
   -6.1350    1.6330    2.8100 H   0  0  0  0  0  0  0  0  0  0  0  0
   -6.1820    3.0140   -0.2980 C   0  0  0  0  0  0  0  0  0  0  0  0
   -6.7460    3.7110   -0.8980 H   0  0  0  0  0  0  0  0  0  0  0  0
    2.3430    1.8370    0.0190 C   0  0  0  0  0  0  0  0  0  0  0  0
    2.1410    2.1390    1.0480 H   0  0  0  0  0  0  0  0  0  0  0  0
    2.0500    2.6540   -0.6420 H   0  0  0  0  0  0  0  0  0  0  0  0
    1.7780    0.2230   -1.7030 C   0  0  0  0  0  0  0  0  0  0  0  0
    2.8220   -0.0350   -1.8670 H   0  0  0  0  0  0  0  0  0  0  0  0
    1.2010   -0.6620   -1.9620 H   0  0  0  0  0  0  0  0  0  0  0  0
    1.5020    1.0380   -2.3740 H   0  0  0  0  0  0  0  0  0  0  0  0
   -4.1420   -4.4130    0.4550 O   0  0  0  0  0  0  0  0  0  0  0  0
   -6.6200    2.6800    0.9920 C   0  0  0  0  0  0  0  0  0  0  0  0
    3.8610    1.6190   -0.0840 C   0  0  0  0  0  0  0  0  0  0  0  0
    4.3480    2.5120    0.3100 H   0  0  0  0  0  0  0  0  0  0  0  0
    4.1660    1.5140   -1.1250 H   0  0  0  0  0  0  0  0  0  0  0  0
   -4.2270   -5.6550    1.1280 C   0  0  0  0  0  0  0  0  0  0  0  0
   -5.0470   -5.6400    1.8470 H   0  0  0  0  0  0  0  0  0  0  0  0
   -4.4160   -6.4400    0.3960 H   0  0  0  0  0  0  0  0  0  0  0  0
   -3.2920   -5.8730    1.6460 H   0  0  0  0  0  0  0  0  0  0  0  0
   -7.7390    3.2030    1.4710 F   0  0  0  0  0  0  0  0  0  0  0  0
    4.3450    0.4090    0.7250 C   0  0  0  0  0  0  0  0  0  0  0  0
    4.0260    0.5210    1.7610 H   0  0  0  0  0  0  0  0  0  0  0  0
    3.9100   -0.5070    0.3260 H   0  0  0  0  0  0  0  0  0  0  0  0
    5.8440    0.2610    0.6980 C   0  0  0  0  0  0  0  0  0  0  0  0
    6.5550   -0.4820   -0.2180 N   0  0  0  0  0  0  0  0  0  0  0  0
    6.1080   -1.0670   -0.9090 H   0  0  0  0  0  0  0  0  0  0  0  0
    6.7220    0.9760    1.4770 N   0  0  0  0  0  0  0  0  0  0  0  0
    7.9270   -0.3030   -0.0640 C   0  0  0  0  0  0  0  0  0  0  0  0
    7.9880    0.6330    1.0260 C   0  0  0  0  0  0  0  0  0  0  0  0
    9.0700   -0.8030   -0.7060 C   0  0  0  0  0  0  0  0  0  0  0  0
    8.9800   -1.5040   -1.5220 H   0  0  0  0  0  0  0  0  0  0  0  0
    9.2780    1.0390    1.4320 C   0  0  0  0  0  0  0  0  0  0  0  0
    9.3800    1.7430    2.2450 H   0  0  0  0  0  0  0  0  0  0  0  0
   10.3320   -0.3700   -0.2690 C   0  0  0  0  0  0  0  0  0  0  0  0
   11.2270   -0.7400   -0.7500 H   0  0  0  0  0  0  0  0  0  0  0  0
   10.4330    0.5480    0.7920 C   0  0  0  0  0  0  0  0  0  0  0  0
   11.4060    0.8820    1.1190 H   0  0  0  0  0  0  0  0  0  0  0  0
   -2.3460    1.6810   -0.7360 H   0  0  0  0  0  0  0  0  0  0  0  0
  1  3  1  0  0  0  0
  1  6  1  0  0  0  0
  1  2  1  0  0  0  0
  1  9  1  0  0  0  0
  2 74  1  0  0  0  0
  2 11  1  0  0  0  0
  2 10  1  0  0  0  0
  3  4  1  0  0  0  0
  3  5  1  0  0  0  0
  3 13  1  0  0  0  0
  6  7  1  0  0  0  0
  6  8  1  0  0  0  0
  6 16  1  0  0  0  0
  9 19  1  0  0  0  0
 10 21  1  0  0  0  0
 10 20  2  0  0  0  0
 11 12  1  0  0  0  0
 11 27  1  0  0  0  0
 11 23  1  0  0  0  0
 13 14  1  0  0  0  0
 13 15  1  0  0  0  0
 13 20  1  0  0  0  0
 16 17  1  0  0  0  0
 16 18  1  0  0  0  0
 16 31  1  0  0  0  0
 19 32  1  0  0  0  0
 19 35  2  0  0  0  0
 20 36  1  0  0  0  0
 21 22  1  0  0  0  0
 21 38  2  0  0  0  0
 23 25  1  0  0  0  0
 23 26  1  0  0  0  0
 23 24  1  0  0  0  0
 27 29  1  0  0  0  0
 27 30  1  0  0  0  0
 27 28  1  0  0  0  0
 31 43  1  0  0  0  0
 31 40  1  0  0  0  0
 32 33  1  0  0  0  0
 32 34  1  0  0  0  0
 32 47  1  0  0  0  0
 36 37  1  0  0  0  0
 36 48  2  0  0  0  0
 38 39  1  0  0  0  0
 38 48  1  0  0  0  0
 40 41  1  0  0  0  0
 40 42  1  0  0  0  0
 40 49  1  0  0  0  0
 43 45  1  0  0  0  0
 43 46  1  0  0  0  0
 43 44  1  0  0  0  0
 47 52  1  0  0  0  0
 48 56  1  0  0  0  0
 49 50  1  0  0  0  0
 49 51  1  0  0  0  0
 49 57  1  0  0  0  0
 52 54  1  0  0  0  0
 52 55  1  0  0  0  0
 52 53  1  0  0  0  0
 57 58  1  0  0  0  0
 57 59  1  0  0  0  0
 57 60  1  0  0  0  0
 60 61  1  0  0  0  0
 60 63  2  0  0  0  0
 61 62  1  0  0  0  0
 61 64  1  0  0  0  0
 63 65  1  0  0  0  0
 64 66  2  0  0  0  0
 64 65  1  0  0  0  0
 65 68  2  0  0  0  0
 66 67  1  0  0  0  0
 66 70  1  0  0  0  0
 68 69  1  0  0  0  0
 68 72  1  0  0  0  0
 70 71  1  0  0  0  0
 70 72  2  0  0  0  0
 72 73  1  0  0  0  0
M  END
>  <name>
mibefradil

>  <caco2>
-4.87

>  <logD>
3.66

>  <rgyr>
5.90811

>  <HCPSA>
51.9

>  <fROTB>
0.207792

$$$$
verapamil
  MOE2002           3D

 71 72  0  0  1  0  0  0  0  0  1 V2000
   -2.4890   -0.9710   -1.0400 C   0  0  2  0  0  0  0  0  0  0  0  0
   -3.6990   -0.1150   -0.6040 C   0  0  0  0  0  0  0  0  0  0  0  0
   -2.1370   -2.0480    0.0390 C   0  0  0  0  0  0  0  0  0  0  0  0
   -3.0890   -2.5040    0.3200 H   0  0  0  0  0  0  0  0  0  0  0  0
   -1.7550   -1.5860    0.9440 H   0  0  0  0  0  0  0  0  0  0  0  0
   -1.2720   -0.0620   -1.3930 C   0  0  0  0  0  0  0  0  0  0  0  0
   -0.4580   -0.6760   -1.7640 H   0  0  0  0  0  0  0  0  0  0  0  0
   -2.8590   -1.7160   -2.2220 C   0  0  0  0  0  0  0  0  0  0  0  0
   -3.8440    0.2620    0.7500 C   0  0  0  0  0  0  0  0  0  0  0  0
   -3.1240   -0.0400    1.4930 H   0  0  0  0  0  0  0  0  0  0  0  0
   -4.6230    0.4140   -1.5380 C   0  0  0  0  0  0  0  0  0  0  0  0
   -4.5420    0.2280   -2.5980 H   0  0  0  0  0  0  0  0  0  0  0  0
   -1.2190   -3.2590   -0.2840 C   0  0  0  0  0  0  0  0  0  0  0  0
   -1.3910   -4.0020    0.4940 H   0  0  0  0  0  0  0  0  0  0  0  0
   -1.5240   -3.7400   -1.2130 H   0  0  0  0  0  0  0  0  0  0  0  0
   -0.7350    0.7510   -0.2020 C   0  0  0  0  0  0  0  0  0  0  0  0
   -1.4770    1.4710    0.1390 H   0  0  0  0  0  0  0  0  0  0  0  0
   -0.4540    0.1150    0.6320 H   0  0  0  0  0  0  0  0  0  0  0  0
    0.1530    1.3010   -0.5140 H   0  0  0  0  0  0  0  0  0  0  0  0
   -1.5550    0.9680   -2.5050 C   0  0  0  0  0  0  0  0  0  0  0  0
   -2.2940    1.7000   -2.1770 H   0  0  0  0  0  0  0  0  0  0  0  0
   -0.6340    1.5010   -2.7450 H   0  0  0  0  0  0  0  0  0  0  0  0
   -1.9050    0.4880   -3.4190 H   0  0  0  0  0  0  0  0  0  0  0  0
   -3.1810   -2.3720   -3.2590 N   0  0  0  0  0  0  0  0  0  0  0  0
   -4.9100    1.0820    1.1670 C   0  0  0  0  0  0  0  0  0  0  0  0
   -5.6700    1.2450   -1.1070 C   0  0  0  0  0  0  0  0  0  0  0  0
   -6.3780    1.6280   -1.8290 H   0  0  0  0  0  0  0  0  0  0  0  0
    0.2970   -3.0030   -0.3570 C   0  0  0  0  0  0  0  0  0  0  0  0
    0.8280   -3.9550   -0.4130 H   0  0  0  0  0  0  0  0  0  0  0  0
    0.4940   -2.4760   -1.2870 H   0  0  0  0  0  0  0  0  0  0  0  0
   -5.7830    1.6010    0.2480 C   0  0  0  0  0  0  0  0  0  0  0  0
   -4.9960    1.4660    2.4790 O   0  0  0  0  0  0  0  0  0  0  0  0
    0.7950   -2.2030    0.7920 N   0  0  0  0  0  0  0  0  0  0  0  0
   -6.8030    2.4200    0.6600 O   0  0  0  0  0  0  0  0  0  0  0  0
   -5.5620    0.3800    3.1970 C   0  0  0  0  0  0  0  0  0  0  0  0
   -4.9320   -0.5100    3.1470 H   0  0  0  0  0  0  0  0  0  0  0  0
   -5.6510    0.6720    4.2430 H   0  0  0  0  0  0  0  0  0  0  0  0
   -6.5600    0.1440    2.8210 H   0  0  0  0  0  0  0  0  0  0  0  0
    2.1990   -1.8070    0.5080 C   0  0  0  0  0  0  0  0  0  0  0  0
    2.2250   -1.2960   -0.4580 H   0  0  0  0  0  0  0  0  0  0  0  0
    2.8430   -2.6890    0.4520 H   0  0  0  0  0  0  0  0  0  0  0  0
    0.7390   -3.0130    2.0380 C   0  0  0  0  0  0  0  0  0  0  0  0
    1.3680   -3.9030    1.9440 H   0  0  0  0  0  0  0  0  0  0  0  0
    1.0800   -2.4260    2.8880 H   0  0  0  0  0  0  0  0  0  0  0  0
   -0.2890   -3.3100    2.2570 H   0  0  0  0  0  0  0  0  0  0  0  0
   -6.4320    3.7500    0.3280 C   0  0  0  0  0  0  0  0  0  0  0  0
   -7.2100    4.4220    0.6910 H   0  0  0  0  0  0  0  0  0  0  0  0
   -5.4900    4.0260    0.8070 H   0  0  0  0  0  0  0  0  0  0  0  0
   -6.3450    3.8850   -0.7520 H   0  0  0  0  0  0  0  0  0  0  0  0
    2.7410   -0.8070    1.5410 C   0  0  0  0  0  0  0  0  0  0  0  0
    2.9290   -1.3120    2.4890 H   0  0  0  0  0  0  0  0  0  0  0  0
    1.9910   -0.0320    1.7110 H   0  0  0  0  0  0  0  0  0  0  0  0
    4.0290   -0.1300    1.1070 C   0  0  0  0  0  0  0  0  0  0  0  0
    3.9940    1.0000    0.2670 C   0  0  0  0  0  0  0  0  0  0  0  0
    3.0430    1.4030   -0.0480 H   0  0  0  0  0  0  0  0  0  0  0  0
    5.2700   -0.6130    1.5540 C   0  0  0  0  0  0  0  0  0  0  0  0
    5.3210   -1.4680    2.2130 H   0  0  0  0  0  0  0  0  0  0  0  0
    5.1930    1.6140   -0.1530 C   0  0  0  0  0  0  0  0  0  0  0  0
    6.4540    0.0320    1.1570 C   0  0  0  0  0  0  0  0  0  0  0  0
    7.4000   -0.3160    1.5440 H   0  0  0  0  0  0  0  0  0  0  0  0
    6.4040    1.1310    0.2760 C   0  0  0  0  0  0  0  0  0  0  0  0
    5.1490    2.7760   -0.8820 O   0  0  0  0  0  0  0  0  0  0  0  0
    7.5570    1.7910   -0.0670 O   0  0  0  0  0  0  0  0  0  0  0  0
    4.8190    2.4300   -2.2190 C   0  0  0  0  0  0  0  0  0  0  0  0
    3.8220    1.9950   -2.2870 H   0  0  0  0  0  0  0  0  0  0  0  0
    4.8320    3.3420   -2.8180 H   0  0  0  0  0  0  0  0  0  0  0  0
    5.5500    1.7360   -2.6380 H   0  0  0  0  0  0  0  0  0  0  0  0
    8.2840    0.9530   -0.9560 C   0  0  0  0  0  0  0  0  0  0  0  0
    9.1650    1.4990   -1.2920 H   0  0  0  0  0  0  0  0  0  0  0  0
    8.6220    0.0390   -0.4650 H   0  0  0  0  0  0  0  0  0  0  0  0
    7.6850    0.6980   -1.8320 H   0  0  0  0  0  0  0  0  0  0  0  0
  1  3  1  0  0  0  0
  1  6  1  0  0  0  0
  1  2  1  0  0  0  0
  1  8  1  0  0  0  0
  2 11  2  0  0  0  0
  2  9  1  0  0  0  0
  3  4  1  0  0  0  0
  3  5  1  0  0  0  0
  3 13  1  0  0  0  0
  6  7  1  0  0  0  0
  6 20  1  0  0  0  0
  6 16  1  0  0  0  0
  8 24  3  0  0  0  0
  9 10  1  0  0  0  0
  9 25  2  0  0  0  0
 11 12  1  0  0  0  0
 11 26  1  0  0  0  0
 13 14  1  0  0  0  0
 13 15  1  0  0  0  0
 13 28  1  0  0  0  0
 16 18  1  0  0  0  0
 16 19  1  0  0  0  0
 16 17  1  0  0  0  0
 20 22  1  0  0  0  0
 20 23  1  0  0  0  0
 20 21  1  0  0  0  0
 25 31  1  0  0  0  0
 25 32  1  0  0  0  0
 26 27  1  0  0  0  0
 26 31  2  0  0  0  0
 28 29  1  0  0  0  0
 28 30  1  0  0  0  0
 28 33  1  0  0  0  0
 31 34  1  0  0  0  0
 32 35  1  0  0  0  0
 33 42  1  0  0  0  0
 33 39  1  0  0  0  0
 34 46  1  0  0  0  0
 35 37  1  0  0  0  0
 35 38  1  0  0  0  0
 35 36  1  0  0  0  0
 39 40  1  0  0  0  0
 39 41  1  0  0  0  0
 39 50  1  0  0  0  0
 42 44  1  0  0  0  0
 42 45  1  0  0  0  0
 42 43  1  0  0  0  0
 46 48  1  0  0  0  0
 46 49  1  0  0  0  0
 46 47  1  0  0  0  0
 50 51  1  0  0  0  0
 50 52  1  0  0  0  0
 50 53  1  0  0  0  0
 53 56  2  0  0  0  0
 53 54  1  0  0  0  0
 54 55  1  0  0  0  0
 54 58  2  0  0  0  0
 56 57  1  0  0  0  0
 56 59  1  0  0  0  0
 58 61  1  0  0  0  0
 58 62  1  0  0  0  0
 59 60  1  0  0  0  0
 59 61  2  0  0  0  0
 61 63  1  0  0  0  0
 62 64  1  0  0  0  0
 63 68  1  0  0  0  0
 64 66  1  0  0  0  0
 64 67  1  0  0  0  0
 64 65  1  0  0  0  0
 68 70  1  0  0  0  0
 68 71  1  0  0  0  0
 68 69  1  0  0  0  0
M  END
>  <name>
verapamil

>  <caco2>
-4.58

>  <logD>
2.07

>  <rgyr>
5.14284

>  <HCPSA>
61.58

>  <fROTB>
0.291667

$$$$
guanoxan
  MOE2002           3D

 28 29  0  0  1  0  0  0  0  0  1 V2000
    3.1880    1.8460   -0.0050 C   0  0  0  0  0  0  0  0  0  0  0  0
    3.6150    2.8380    0.0340 H   0  0  0  0  0  0  0  0  0  0  0  0
    3.8570    0.8160   -0.6820 C   0  0  0  0  0  0  0  0  0  0  0  0
    4.8030    1.0080   -1.1670 H   0  0  0  0  0  0  0  0  0  0  0  0
    3.2800   -0.4630   -0.7400 C   0  0  0  0  0  0  0  0  0  0  0  0
    3.7850   -1.2480   -1.2860 H   0  0  0  0  0  0  0  0  0  0  0  0
    2.0440   -0.7250   -0.1150 C   0  0  0  0  0  0  0  0  0  0  0  0
    1.3950    0.2890    0.5710 C   0  0  0  0  0  0  0  0  0  0  0  0
    1.9660    1.5750    0.6300 C   0  0  0  0  0  0  0  0  0  0  0  0
    1.4600    2.3640    1.1690 H   0  0  0  0  0  0  0  0  0  0  0  0
    1.4710   -1.9530   -0.3540 O   0  0  0  0  0  0  0  0  0  0  0  0
    0.4850   -2.2100    0.6280 C   0  0  0  0  0  0  0  0  0  0  0  0
    0.9570   -2.4140    1.5910 H   0  0  0  0  0  0  0  0  0  0  0  0
   -0.0800   -3.0920    0.3270 H   0  0  0  0  0  0  0  0  0  0  0  0
   -0.4630   -1.0200    0.7600 C   0  0  1  0  0  0  0  0  0  0  0  0
    0.2460    0.0840    1.2960 O   0  0  0  0  0  0  0  0  0  0  0  0
   -1.1770   -0.6730   -0.5570 C   0  0  0  0  0  0  0  0  0  0  0  0
   -0.4550   -0.4540   -1.3450 H   0  0  0  0  0  0  0  0  0  0  0  0
   -1.7630   -1.5320   -0.8790 H   0  0  0  0  0  0  0  0  0  0  0  0
   -2.0150    0.5320   -0.3560 N   0  0  0  0  0  0  0  0  0  0  0  0
   -1.5970    1.3010   -0.1900 H   0  0  0  0  0  0  0  0  0  0  0  0
   -3.3760    0.5120   -0.2450 C   0  0  0  0  0  0  0  0  0  0  0  0
   -4.0280    1.6730    0.0240 N   0  0  0  0  0  0  0  0  0  0  0  0
   -5.0280    1.7260    0.1410 H   0  0  0  0  0  0  0  0  0  0  0  0
   -3.5570    2.5580    0.1580 H   0  0  0  0  0  0  0  0  0  0  0  0
   -4.0940   -0.6380   -0.3680 N   0  0  0  0  0  0  0  0  0  0  0  0
   -3.6840   -1.4120   -0.5260 H   0  0  0  0  0  0  0  0  0  0  0  0
   -1.2330   -1.2880    1.4860 H   0  0  0  0  0  0  0  0  0  0  0  0
  1  2  1  0  0  0  0
  1  3  2  0  0  0  0
  1  9  1  0  0  0  0
  3  4  1  0  0  0  0
  3  5  1  0  0  0  0
  5  6  1  0  0  0  0
  5  7  2  0  0  0  0
  7  8  1  0  0  0  0
  7 11  1  0  0  0  0
  8  9  2  0  0  0  0
  8 16  1  0  0  0  0
  9 10  1  0  0  0  0
 11 12  1  0  0  0  0
 12 13  1  0  0  0  0
 12 14  1  0  0  0  0
 12 15  1  0  0  0  0
 15 28  1  0  0  0  0
 15 17  1  0  0  0  0
 15 16  1  0  0  0  0
 17 18  1  0  0  0  0
 17 19  1  0  0  0  0
 17 20  1  0  0  0  0
 20 21  1  0  0  0  0
 20 22  1  0  0  0  0
 22 23  1  0  0  0  0
 22 26  2  0  0  0  0
 23 25  1  0  0  0  0
 23 24  1  0  0  0  0
 26 27  1  0  0  0  0
M  END
>  <name>
guanoxan

>  <caco2>
-4.71

>  <logD>
-0.83

>  <rgyr>
2.93436

>  <HCPSA>
84.07

>  <fROTB>
0.137931

$$$$
saquinavir
  MOE2002           3D

 99103  0  0  1  0  0  0  0  0  1 V2000
   -3.0830    0.9320   -0.8100 N   0  0  0  0  0  0  0  0  0  0  0  0
   -2.9960    2.1380    0.0640 C   0  0  1  0  0  0  0  0  0  0  0  0
   -3.1710    1.4130   -2.2180 C   0  0  0  0  0  0  0  0  0  0  0  0
   -3.4320    0.5710   -2.8590 H   0  0  0  0  0  0  0  0  0  0  0  0
   -2.1930    1.7800   -2.5370 H   0  0  0  0  0  0  0  0  0  0  0  0
   -1.8570    0.0830   -0.7160 C   0  0  0  0  0  0  0  0  0  0  0  0
   -0.9790    0.7010   -0.5240 H   0  0  0  0  0  0  0  0  0  0  0  0
   -1.6960   -0.4220   -1.6710 H   0  0  0  0  0  0  0  0  0  0  0  0
   -4.3430    2.8970    0.0550 C   0  0  0  0  0  0  0  0  0  0  0  0
   -4.1270    3.9520    0.2330 H   0  0  0  0  0  0  0  0  0  0  0  0
   -4.9910    2.5540    0.8650 H   0  0  0  0  0  0  0  0  0  0  0  0
   -2.6020    1.8580    1.5220 C   0  0  0  0  0  0  0  0  0  0  0  0
   -4.1580    2.5850   -2.4130 C   0  0  2  0  0  0  0  0  0  0  0  0
   -2.0150   -1.0750    0.2910 C   0  0  2  0  0  0  0  0  0  0  0  0
   -5.1360    2.7660   -1.2510 C   0  0  1  0  0  0  0  0  0  0  0  0
   -1.4380    2.3860    1.9350 N   0  0  0  0  0  0  0  0  0  0  0  0
   -0.8670    2.8440    1.2380 H   0  0  0  0  0  0  0  0  0  0  0  0
   -3.3740    1.2550    2.2660 O   0  0  0  0  0  0  0  0  0  0  0  0
   -4.9280    2.4960   -3.7400 C   0  0  0  0  0  0  0  0  0  0  0  0
   -4.2300    2.2980   -4.5560 H   0  0  0  0  0  0  0  0  0  0  0  0
   -5.4080    3.4580   -3.9280 H   0  0  0  0  0  0  0  0  0  0  0  0
   -0.6720   -1.7990    0.5310 C   0  0  2  0  0  0  0  0  0  0  0  0
   -2.9910   -1.9610   -0.2180 O   0  0  0  0  0  0  0  0  0  0  0  0
   -2.6800   -2.3130   -1.0550 H   0  0  0  0  0  0  0  0  0  0  0  0
   -6.1770    1.6330   -1.2200 C   0  0  0  0  0  0  0  0  0  0  0  0
   -6.8720    1.7980   -0.3960 H   0  0  0  0  0  0  0  0  0  0  0  0
   -5.6970    0.6630   -1.0780 H   0  0  0  0  0  0  0  0  0  0  0  0
   -1.0100    2.5690    3.3230 C   0  0  0  0  0  0  0  0  0  0  0  0
   -6.0110    1.4050   -3.7050 C   0  0  0  0  0  0  0  0  0  0  0  0
   -5.5530    0.4180   -3.6150 H   0  0  0  0  0  0  0  0  0  0  0  0
   -6.5740    1.4380   -4.6400 H   0  0  0  0  0  0  0  0  0  0  0  0
   -0.8900   -3.0890    1.3500 C   0  0  0  0  0  0  0  0  0  0  0  0
   -1.5600   -2.8450    2.1770 H   0  0  0  0  0  0  0  0  0  0  0  0
    0.0470   -3.4020    1.8070 H   0  0  0  0  0  0  0  0  0  0  0  0
    0.1830   -0.8990    1.2970 N   0  0  0  0  0  0  0  0  0  0  0  0
   -0.3070   -0.3720    2.0030 H   0  0  0  0  0  0  0  0  0  0  0  0
   -6.9730    1.6200   -2.5290 C   0  0  0  0  0  0  0  0  0  0  0  0
   -7.4930    2.5730   -2.6480 H   0  0  0  0  0  0  0  0  0  0  0  0
   -7.7070    0.8120   -2.5060 H   0  0  0  0  0  0  0  0  0  0  0  0
    0.3400    3.3020    3.3170 C   0  0  0  0  0  0  0  0  0  0  0  0
    1.0800    2.7180    2.7690 H   0  0  0  0  0  0  0  0  0  0  0  0
    0.2330    4.2750    2.8340 H   0  0  0  0  0  0  0  0  0  0  0  0
    0.6920    3.4490    4.3380 H   0  0  0  0  0  0  0  0  0  0  0  0
   -0.8230    1.2310    4.0550 C   0  0  0  0  0  0  0  0  0  0  0  0
   -0.5600    1.4210    5.0960 H   0  0  0  0  0  0  0  0  0  0  0  0
   -1.7320    0.6310    4.0370 H   0  0  0  0  0  0  0  0  0  0  0  0
   -0.0120    0.6650    3.6040 H   0  0  0  0  0  0  0  0  0  0  0  0
   -2.0230    3.4440    4.0790 C   0  0  0  0  0  0  0  0  0  0  0  0
   -1.6550    3.6540    5.0840 H   0  0  0  0  0  0  0  0  0  0  0  0
   -2.1640    4.3900    3.5530 H   0  0  0  0  0  0  0  0  0  0  0  0
   -2.9860    2.9400    4.1660 H   0  0  0  0  0  0  0  0  0  0  0  0
   -1.4450   -4.2870    0.5900 C   0  0  0  0  0  0  0  0  0  0  0  0
    1.5020   -0.6560    1.1900 C   0  0  0  0  0  0  0  0  0  0  0  0
   -2.5920   -4.9500    1.0700 C   0  0  0  0  0  0  0  0  0  0  0  0
   -3.0860   -4.6050    1.9670 H   0  0  0  0  0  0  0  0  0  0  0  0
   -0.8050   -4.7680   -0.5720 C   0  0  0  0  0  0  0  0  0  0  0  0
    0.0820   -4.2900   -0.9560 H   0  0  0  0  0  0  0  0  0  0  0  0
    2.3570   -1.3730    0.1230 C   0  0  1  0  0  0  0  0  0  0  0  0
    2.0300    0.1630    1.9400 O   0  0  0  0  0  0  0  0  0  0  0  0
   -3.1060   -6.0660    0.3870 C   0  0  0  0  0  0  0  0  0  0  0  0
   -3.9890   -6.5650    0.7580 H   0  0  0  0  0  0  0  0  0  0  0  0
   -1.3180   -5.8870   -1.2510 C   0  0  0  0  0  0  0  0  0  0  0  0
   -0.8230   -6.2510   -2.1400 H   0  0  0  0  0  0  0  0  0  0  0  0
    3.6310   -0.6860   -0.1010 N   0  0  0  0  0  0  0  0  0  0  0  0
    3.7530   -0.2670   -1.0120 H   0  0  0  0  0  0  0  0  0  0  0  0
    2.6000   -2.8620    0.4330 C   0  0  0  0  0  0  0  0  0  0  0  0
    2.9980   -2.9900    1.4400 H   0  0  0  0  0  0  0  0  0  0  0  0
    1.6570   -3.3930    0.3870 H   0  0  0  0  0  0  0  0  0  0  0  0
   -2.4690   -6.5350   -0.7740 C   0  0  0  0  0  0  0  0  0  0  0  0
   -2.8610   -7.3970   -1.2960 H   0  0  0  0  0  0  0  0  0  0  0  0
    4.6560   -0.6250    0.7690 C   0  0  0  0  0  0  0  0  0  0  0  0
    3.5220   -3.5330   -0.5870 C   0  0  0  0  0  0  0  0  0  0  0  0
    5.8670   -0.0070    0.3850 C   0  0  0  0  0  0  0  0  0  0  0  0
    4.5670   -1.1060    1.8990 O   0  0  0  0  0  0  0  0  0  0  0  0
    4.8010   -3.6960   -0.2370 N   0  0  0  0  0  0  0  0  0  0  0  0
    5.1230   -3.3700    0.6630 H   0  0  0  0  0  0  0  0  0  0  0  0
    5.4470   -4.1390   -0.8740 H   0  0  0  0  0  0  0  0  0  0  0  0
    3.0800   -3.9080   -1.6720 O   0  0  0  0  0  0  0  0  0  0  0  0
    6.0090    0.4780   -0.8690 N   0  0  0  0  0  0  0  0  0  0  0  0
    6.9460    0.0910    1.2940 C   0  0  0  0  0  0  0  0  0  0  0  0
    6.8710   -0.2850    2.3030 H   0  0  0  0  0  0  0  0  0  0  0  0
    7.1490    1.0590   -1.2940 C   0  0  0  0  0  0  0  0  0  0  0  0
    8.1480    0.6900    0.8860 C   0  0  0  0  0  0  0  0  0  0  0  0
    8.9750    0.7680    1.5780 H   0  0  0  0  0  0  0  0  0  0  0  0
    8.2540    1.1810   -0.4250 C   0  0  0  0  0  0  0  0  0  0  0  0
    7.2410    1.5410   -2.6120 C   0  0  0  0  0  0  0  0  0  0  0  0
    6.4020    1.4480   -3.2860 H   0  0  0  0  0  0  0  0  0  0  0  0
    9.4440    1.7820   -0.8740 C   0  0  0  0  0  0  0  0  0  0  0  0
   10.2960    1.8760   -0.2150 H   0  0  0  0  0  0  0  0  0  0  0  0
    8.4300    2.1460   -3.0590 C   0  0  0  0  0  0  0  0  0  0  0  0
    8.4990    2.5160   -4.0710 H   0  0  0  0  0  0  0  0  0  0  0  0
    9.5300    2.2660   -2.1910 C   0  0  0  0  0  0  0  0  0  0  0  0
   10.4420    2.7290   -2.5380 H   0  0  0  0  0  0  0  0  0  0  0  0
   -2.2390    2.7990   -0.3540 H   0  0  0  0  0  0  0  0  0  0  0  0
   -3.5560    3.4950   -2.4570 H   0  0  0  0  0  0  0  0  0  0  0  0
   -5.6810    3.7010   -1.3980 H   0  0  0  0  0  0  0  0  0  0  0  0
    1.8310   -1.3100   -0.8300 H   0  0  0  0  0  0  0  0  0  0  0  0
   -2.3760   -0.7260    1.2540 H   0  0  0  0  0  0  0  0  0  0  0  0
   -0.2240   -2.0370   -0.4320 H   0  0  0  0  0  0  0  0  0  0  0  0
  1  3  1  0  0  0  0
  1  6  1  0  0  0  0
  1  2  1  0  0  0  0
  2 94  1  0  0  0  0
  2  9  1  0  0  0  0
  2 12  1  0  0  0  0
  3  4  1  0  0  0  0
  3  5  1  0  0  0  0
  3 13  1  0  0  0  0
  6  7  1  0  0  0  0
  6  8  1  0  0  0  0
  6 14  1  0  0  0  0
  9 10  1  0  0  0  0
  9 11  1  0  0  0  0
  9 15  1  0  0  0  0
 12 16  1  0  0  0  0
 12 18  2  0  0  0  0
 13 95  1  0  0  0  0
 13 19  1  0  0  0  0
 13 15  1  0  0  0  0
 14 98  1  0  0  0  0
 14 22  1  0  0  0  0
 14 23  1  0  0  0  0
 15 96  1  0  0  0  0
 15 25  1  0  0  0  0
 16 17  1  0  0  0  0
 16 28  1  0  0  0  0
 19 20  1  0  0  0  0
 19 21  1  0  0  0  0
 19 29  1  0  0  0  0
 22 99  1  0  0  0  0
 22 32  1  0  0  0  0
 22 35  1  0  0  0  0
 23 24  1  0  0  0  0
 25 27  1  0  0  0  0
 25 26  1  0  0  0  0
 25 37  1  0  0  0  0
 28 40  1  0  0  0  0
 28 44  1  0  0  0  0
 28 48  1  0  0  0  0
 29 31  1  0  0  0  0
 29 30  1  0  0  0  0
 29 37  1  0  0  0  0
 32 33  1  0  0  0  0
 32 34  1  0  0  0  0
 32 52  1  0  0  0  0
 35 36  1  0  0  0  0
 35 53  1  0  0  0  0
 37 39  1  0  0  0  0
 37 38  1  0  0  0  0
 40 42  1  0  0  0  0
 40 43  1  0  0  0  0
 40 41  1  0  0  0  0
 44 46  1  0  0  0  0
 44 47  1  0  0  0  0
 44 45  1  0  0  0  0
 48 50  1  0  0  0  0
 48 51  1  0  0  0  0
 48 49  1  0  0  0  0
 52 54  2  0  0  0  0
 52 56  1  0  0  0  0
 53 58  1  0  0  0  0
 53 59  2  0  0  0  0
 54 55  1  0  0  0  0
 54 60  1  0  0  0  0
 56 57  1  0  0  0  0
 56 62  2  0  0  0  0
 58 97  1  0  0  0  0
 58 66  1  0  0  0  0
 58 64  1  0  0  0  0
 60 61  1  0  0  0  0
 60 69  2  0  0  0  0
 62 63  1  0  0  0  0
 62 69  1  0  0  0  0
 64 65  1  0  0  0  0
 64 71  1  0  0  0  0
 66 67  1  0  0  0  0
 66 68  1  0  0  0  0
 66 72  1  0  0  0  0
 69 70  1  0  0  0  0
 71 73  1  0  0  0  0
 71 74  2  0  0  0  0
 72 75  1  0  0  0  0
 72 78  2  0  0  0  0
 73 80  1  0  0  0  0
 73 79  2  0  0  0  0
 75 77  1  0  0  0  0
 75 76  1  0  0  0  0
 79 82  1  0  0  0  0
 80 81  1  0  0  0  0
 80 83  2  0  0  0  0
 82 86  2  0  0  0  0
 82 85  1  0  0  0  0
 83 84  1  0  0  0  0
 83 85  1  0  0  0  0
 85 88  2  0  0  0  0
 86 87  1  0  0  0  0
 86 90  1  0  0  0  0
 88 89  1  0  0  0  0
 88 92  1  0  0  0  0
 90 91  1  0  0  0  0
 90 92  2  0  0  0  0
 92 93  1  0  0  0  0
M  END
>  <name>
saquinavir

>  <caco2>
-6.26

>  <logD>
3

>  <rgyr>
5.57686

>  <HCPSA>
130.93

>  <fROTB>
0.203883

$$$$
lidocaine
  MOE2002           3D

 39 39  0  0  0  0  0  0  0  0  1 V2000
   -2.0390   -0.0490    0.2180 C   0  0  0  0  0  0  0  0  0  0  0  0
   -0.6590   -0.2110    0.3200 N   0  0  0  0  0  0  0  0  0  0  0  0
   -0.1480    0.5430    0.7560 H   0  0  0  0  0  0  0  0  0  0  0  0
   -2.5580    1.2670    0.2140 C   0  0  0  0  0  0  0  0  0  0  0  0
   -2.9360   -1.1500    0.1710 C   0  0  0  0  0  0  0  0  0  0  0  0
    0.1550   -1.1990   -0.2360 C   0  0  0  0  0  0  0  0  0  0  0  0
   -3.9380    1.4800    0.0320 C   0  0  0  0  0  0  0  0  0  0  0  0
   -4.3370    2.4830   -0.0060 H   0  0  0  0  0  0  0  0  0  0  0  0
   -1.6350    2.4700    0.2840 C   0  0  0  0  0  0  0  0  0  0  0  0
   -1.0270    2.5150   -0.6200 H   0  0  0  0  0  0  0  0  0  0  0  0
   -2.2110    3.3920    0.3600 H   0  0  0  0  0  0  0  0  0  0  0  0
   -0.9870    2.3970    1.1590 H   0  0  0  0  0  0  0  0  0  0  0  0
   -4.3080   -0.9180   -0.0390 C   0  0  0  0  0  0  0  0  0  0  0  0
   -4.9930   -1.7510   -0.1030 H   0  0  0  0  0  0  0  0  0  0  0  0
   -2.5230   -2.5650    0.5490 C   0  0  0  0  0  0  0  0  0  0  0  0
   -2.3500   -3.1520   -0.3530 H   0  0  0  0  0  0  0  0  0  0  0  0
   -1.6340   -2.5720    1.1790 H   0  0  0  0  0  0  0  0  0  0  0  0
   -3.3270   -3.0380    1.1140 H   0  0  0  0  0  0  0  0  0  0  0  0
    1.5910   -1.3680    0.2550 C   0  0  0  0  0  0  0  0  0  0  0  0
    1.5020   -1.6890    1.2940 H   0  0  0  0  0  0  0  0  0  0  0  0
    2.0900   -2.1640   -0.3020 H   0  0  0  0  0  0  0  0  0  0  0  0
   -0.2700   -1.9430   -1.1200 O   0  0  0  0  0  0  0  0  0  0  0  0
   -4.8070    0.3900   -0.1170 C   0  0  0  0  0  0  0  0  0  0  0  0
   -5.8630    0.5580   -0.2680 H   0  0  0  0  0  0  0  0  0  0  0  0
    2.4010   -0.1170    0.2030 N   0  0  0  0  0  0  0  0  0  0  0  0
    3.6700   -0.3980    0.9290 C   0  0  0  0  0  0  0  0  0  0  0  0
    4.2360   -1.1840    0.4280 H   0  0  0  0  0  0  0  0  0  0  0  0
    3.4310   -0.7320    1.9400 H   0  0  0  0  0  0  0  0  0  0  0  0
    2.7250    0.2600   -1.2050 C   0  0  0  0  0  0  0  0  0  0  0  0
    3.1860   -0.5750   -1.7350 H   0  0  0  0  0  0  0  0  0  0  0  0
    3.4260    1.0930   -1.2030 H   0  0  0  0  0  0  0  0  0  0  0  0
    4.5490    0.8520    1.0880 C   0  0  0  0  0  0  0  0  0  0  0  0
    5.0600    1.1060    0.1600 H   0  0  0  0  0  0  0  0  0  0  0  0
    3.9430    1.6950    1.4220 H   0  0  0  0  0  0  0  0  0  0  0  0
    5.3130    0.6500    1.8390 H   0  0  0  0  0  0  0  0  0  0  0  0
    1.5260    0.7980   -1.9960 C   0  0  0  0  0  0  0  0  0  0  0  0
    0.9500    1.4900   -1.3820 H   0  0  0  0  0  0  0  0  0  0  0  0
    1.9020    1.3420   -2.8620 H   0  0  0  0  0  0  0  0  0  0  0  0
    0.8950   -0.0060   -2.3680 H   0  0  0  0  0  0  0  0  0  0  0  0
  1  4  2  0  0  0  0
  1  5  1  0  0  0  0
  1  2  1  0  0  0  0
  2  3  1  0  0  0  0
  2  6  1  0  0  0  0
  4  9  1  0  0  0  0
  4  7  1  0  0  0  0
  5 15  1  0  0  0  0
  5 13  2  0  0  0  0
  6 19  1  0  0  0  0
  6 22  2  0  0  0  0
  7  8  1  0  0  0  0
  7 23  2  0  0  0  0
  9 11  1  0  0  0  0
  9 12  1  0  0  0  0
  9 10  1  0  0  0  0
 13 14  1  0  0  0  0
 13 23  1  0  0  0  0
 15 17  1  0  0  0  0
 15 18  1  0  0  0  0
 15 16  1  0  0  0  0
 19 20  1  0  0  0  0
 19 21  1  0  0  0  0
 19 25  1  0  0  0  0
 23 24  1  0  0  0  0
 25 26  1  0  0  0  0
 25 29  1  0  0  0  0
 26 27  1  0  0  0  0
 26 28  1  0  0  0  0
 26 32  1  0  0  0  0
 29 30  1  0  0  0  0
 29 31  1  0  0  0  0
 29 36  1  0  0  0  0
 32 34  1  0  0  0  0
 32 35  1  0  0  0  0
 32 33  1  0  0  0  0
 36 38  1  0  0  0  0
 36 39  1  0  0  0  0
 36 37  1  0  0  0  0
M  END
>  <name>
lidocaine

>  <caco2>
-4.21

>  <logD>
1.63

>  <rgyr>
3.23241

>  <HCPSA>
24.46

>  <fROTB>
0.25641

$$$$
Enalapril
  MOE2002           3D

 55 56  0  0  1  0  0  0  0  0  1 V2000
   -3.3030    1.0290   -0.3930 N   0  0  0  0  0  0  0  0  0  0  0  0
   -4.3080    1.8490    0.2790 C   0  0  1  0  0  0  0  0  0  0  0  0
   -2.2750    0.4310    0.2450 C   0  0  0  0  0  0  0  0  0  0  0  0
   -3.5660    0.9990   -1.8260 C   0  0  0  0  0  0  0  0  0  0  0  0
   -3.9960    0.0310   -2.0940 H   0  0  0  0  0  0  0  0  0  0  0  0
   -2.6800    1.2000   -2.4290 H   0  0  0  0  0  0  0  0  0  0  0  0
   -5.3600    2.1870   -0.7810 C   0  0  0  0  0  0  0  0  0  0  0  0
   -5.8050    3.1700   -0.6210 H   0  0  0  0  0  0  0  0  0  0  0  0
   -6.1380    1.4220   -0.7960 H   0  0  0  0  0  0  0  0  0  0  0  0
   -4.9590    1.1460    1.4730 C   0  0  0  0  0  0  0  0  0  0  0  0
   -1.3150   -0.4710   -0.5500 C   0  0  1  0  0  0  0  0  0  0  0  0
   -2.0930    0.5740    1.4550 O   0  0  0  0  0  0  0  0  0  0  0  0
   -4.5790    2.1120   -2.0880 C   0  0  0  0  0  0  0  0  0  0  0  0
   -5.2200    1.8960   -2.9430 H   0  0  0  0  0  0  0  0  0  0  0  0
   -4.0490    3.0530   -2.2450 H   0  0  0  0  0  0  0  0  0  0  0  0
   -5.3310    1.8770    2.5630 O   0  0  0  0  0  0  0  0  0  0  0  0
   -5.7410    1.3480    3.2520 H   0  0  0  0  0  0  0  0  0  0  0  0
   -5.1540   -0.0680    1.4580 O   0  0  0  0  0  0  0  0  0  0  0  0
    0.0420   -0.3260    0.0370 N   0  0  0  0  0  0  0  0  0  0  0  0
    0.0630   -0.6880    0.8840 H   0  0  0  0  0  0  0  0  0  0  0  0
   -1.8280   -1.9180   -0.5150 C   0  0  0  0  0  0  0  0  0  0  0  0
   -1.3650   -2.5150   -1.2990 H   0  0  0  0  0  0  0  0  0  0  0  0
   -1.6370   -2.3660    0.4610 H   0  0  0  0  0  0  0  0  0  0  0  0
   -2.9030   -1.9250   -0.6970 H   0  0  0  0  0  0  0  0  0  0  0  0
    1.1300   -0.9050   -0.7880 C   0  0  1  0  0  0  0  0  0  0  0  0
    2.4760   -0.3670   -0.2820 C   0  0  0  0  0  0  0  0  0  0  0  0
    3.2780   -0.8380   -0.8530 H   0  0  0  0  0  0  0  0  0  0  0  0
    2.6050   -0.6210    0.7720 H   0  0  0  0  0  0  0  0  0  0  0  0
    1.1460   -2.4300   -0.7280 C   0  0  0  0  0  0  0  0  0  0  0  0
    2.5910    1.1520   -0.4550 C   0  0  0  0  0  0  0  0  0  0  0  0
    2.4260    1.4000   -1.5050 H   0  0  0  0  0  0  0  0  0  0  0  0
    1.8160    1.6470    0.1310 H   0  0  0  0  0  0  0  0  0  0  0  0
    1.1630   -3.0350    0.4430 O   0  0  0  0  0  0  0  0  0  0  0  0
    1.1620   -3.0840   -1.7710 O   0  0  0  0  0  0  0  0  0  0  0  0
    3.9340    1.7040   -0.0220 C   0  0  0  0  0  0  0  0  0  0  0  0
    1.1620   -4.4460    0.5590 C   0  0  0  0  0  0  0  0  0  0  0  0
    2.0330   -4.8640    0.0510 H   0  0  0  0  0  0  0  0  0  0  0  0
    0.2510   -4.8560    0.1210 H   0  0  0  0  0  0  0  0  0  0  0  0
    4.9590    1.9030   -0.9670 C   0  0  0  0  0  0  0  0  0  0  0  0
    4.7870    1.6880   -2.0110 H   0  0  0  0  0  0  0  0  0  0  0  0
    4.1750    1.9740    1.3380 C   0  0  0  0  0  0  0  0  0  0  0  0
    3.3940    1.8180    2.0680 H   0  0  0  0  0  0  0  0  0  0  0  0
    1.2220   -4.8260    2.0380 C   0  0  0  0  0  0  0  0  0  0  0  0
    1.2100   -5.9120    2.1380 H   0  0  0  0  0  0  0  0  0  0  0  0
    2.1390   -4.4350    2.4800 H   0  0  0  0  0  0  0  0  0  0  0  0
    0.3620   -4.4070    2.5600 H   0  0  0  0  0  0  0  0  0  0  0  0
    6.2160    2.3780   -0.5530 C   0  0  0  0  0  0  0  0  0  0  0  0
    7.0000    2.5330   -1.2810 H   0  0  0  0  0  0  0  0  0  0  0  0
    5.4350    2.4420    1.7510 C   0  0  0  0  0  0  0  0  0  0  0  0
    5.6190    2.6450    2.7970 H   0  0  0  0  0  0  0  0  0  0  0  0
    6.4550    2.6430    0.8060 C   0  0  0  0  0  0  0  0  0  0  0  0
    7.4240    2.9990    1.1260 H   0  0  0  0  0  0  0  0  0  0  0  0
    1.0170   -0.5770   -1.8220 H   0  0  0  0  0  0  0  0  0  0  0  0
   -3.8270    2.7700    0.6110 H   0  0  0  0  0  0  0  0  0  0  0  0
   -1.2660   -0.1400   -1.5840 H   0  0  0  0  0  0  0  0  0  0  0  0
  1  4  1  0  0  0  0
  1  2  1  0  0  0  0
  1  3  1  0  0  0  0
  2 54  1  0  0  0  0
  2  7  1  0  0  0  0
  2 10  1  0  0  0  0
  3 11  1  0  0  0  0
  3 12  2  0  0  0  0
  4  5  1  0  0  0  0
  4  6  1  0  0  0  0
  4 13  1  0  0  0  0
  7  8  1  0  0  0  0
  7  9  1  0  0  0  0
  7 13  1  0  0  0  0
 10 16  1  0  0  0  0
 10 18  2  0  0  0  0
 11 55  1  0  0  0  0
 11 21  1  0  0  0  0
 11 19  1  0  0  0  0
 13 15  1  0  0  0  0
 13 14  1  0  0  0  0
 16 17  1  0  0  0  0
 19 20  1  0  0  0  0
 19 25  1  0  0  0  0
 21 23  1  0  0  0  0
 21 24  1  0  0  0  0
 21 22  1  0  0  0  0
 25 53  1  0  0  0  0
 25 26  1  0  0  0  0
 25 29  1  0  0  0  0
 26 27  1  0  0  0  0
 26 28  1  0  0  0  0
 26 30  1  0  0  0  0
 29 34  2  0  0  0  0
 29 33  1  0  0  0  0
 30 31  1  0  0  0  0
 30 32  1  0  0  0  0
 30 35  1  0  0  0  0
 33 36  1  0  0  0  0
 35 39  2  0  0  0  0
 35 41  1  0  0  0  0
 36 37  1  0  0  0  0
 36 38  1  0  0  0  0
 36 43  1  0  0  0  0
 39 40  1  0  0  0  0
 39 47  1  0  0  0  0
 41 42  1  0  0  0  0
 41 49  2  0  0  0  0
 43 45  1  0  0  0  0
 43 46  1  0  0  0  0
 43 44  1  0  0  0  0
 47 48  1  0  0  0  0
 47 51  2  0  0  0  0
 49 50  1  0  0  0  0
 49 51  1  0  0  0  0
 51 52  1  0  0  0  0
M  END
>  <name>
enalapril

>  <caco2>
-5.64

>  <logD>
-0.9

>  <rgyr>
4.47575

>  <HCPSA>
91.59

>  <fROTB>
0.25

$$$$
theophylline
  MOE2002           3D

 21 22  0  0  0  0  0  0  0  0  1 V2000
    1.0620    1.0990   -0.0020 C   0  0  0  0  0  0  0  0  0  0  0  0
    1.0540   -0.3130    0.0000 C   0  0  0  0  0  0  0  0  0  0  0  0
   -0.1940    1.7690   -0.0020 C   0  0  0  0  0  0  0  0  0  0  0  0
    2.3740    1.5490   -0.0040 N   0  0  0  0  0  0  0  0  0  0  0  0
   -0.0670   -1.0820    0.0040 N   0  0  0  0  0  0  0  0  0  0  0  0
    2.4010   -0.6330   -0.0020 N   0  0  0  0  0  0  0  0  0  0  0  0
    2.7910   -1.5650   -0.0010 H   0  0  0  0  0  0  0  0  0  0  0  0
   -1.3460    0.9660   -0.0030 N   0  0  0  0  0  0  0  0  0  0  0  0
   -0.3330    2.9920    0.0010 O   0  0  0  0  0  0  0  0  0  0  0  0
    3.1640    0.4750   -0.0030 C   0  0  0  0  0  0  0  0  0  0  0  0
    4.2440    0.4900   -0.0050 H   0  0  0  0  0  0  0  0  0  0  0  0
   -1.2810   -0.4410   -0.0030 C   0  0  0  0  0  0  0  0  0  0  0  0
    0.0190   -2.5530    0.0040 C   0  0  0  0  0  0  0  0  0  0  0  0
   -0.5950   -2.9600    0.8080 H   0  0  0  0  0  0  0  0  0  0  0  0
   -0.3430   -2.9370   -0.9500 H   0  0  0  0  0  0  0  0  0  0  0  0
    1.0440   -2.8920    0.1500 H   0  0  0  0  0  0  0  0  0  0  0  0
   -2.6700    1.6480    0.0040 C   0  0  0  0  0  0  0  0  0  0  0  0
   -3.5100    0.9550   -0.0100 H   0  0  0  0  0  0  0  0  0  0  0  0
   -2.7520    2.2640    0.9000 H   0  0  0  0  0  0  0  0  0  0  0  0
   -2.7520    2.2890   -0.8750 H   0  0  0  0  0  0  0  0  0  0  0  0
   -2.3090   -1.1180   -0.0120 O   0  0  0  0  0  0  0  0  0  0  0  0
  1  2  2  0  0  0  0
  1  3  1  0  0  0  0
  1  4  1  0  0  0  0
  2  6  1  0  0  0  0
  2  5  1  0  0  0  0
  3  8  1  0  0  0  0
  3  9  2  0  0  0  0
  4 10  2  0  0  0  0
  5 13  1  0  0  0  0
  5 12  1  0  0  0  0
  6  7  1  0  0  0  0
  6 10  1  0  0  0  0
  8 17  1  0  0  0  0
  8 12  1  0  0  0  0
 10 11  1  0  0  0  0
 12 21  2  0  0  0  0
 13 15  1  0  0  0  0
 13 16  1  0  0  0  0
 13 14  1  0  0  0  0
 17 19  1  0  0  0  0
 17 20  1  0  0  0  0
 17 18  1  0  0  0  0
M  END
>  <name>
theophylline

>  <caco2>
-4.35

>  <logD>
-0.02

>  <rgyr>
2.36196

>  <HCPSA>
61.59

>  <fROTB>
0.0909091

$$$$
Cyclosporine
  MOE2002           3D

196196  0  0  1  0  0  0  0  0  1 V2000
   -4.8410   -2.6150    0.9030 C   0  0  2  0  0  0  0  0  0  0  0  0
   -4.9490   -1.1660    1.1690 N   0  0  0  0  0  0  0  0  0  0  0  0
   -3.8670   -2.8800   -0.2540 C   0  0  0  0  0  0  0  0  0  0  0  0
   -6.2000   -3.3620    0.8210 C   0  0  1  0  0  0  0  0  0  0  0  0
   -5.5040   -0.2920    0.2950 C   0  0  0  0  0  0  0  0  0  0  0  0
   -4.2790   -0.7000    2.3900 C   0  0  0  0  0  0  0  0  0  0  0  0
   -5.0170   -0.4010    3.1330 H   0  0  0  0  0  0  0  0  0  0  0  0
   -3.6430   -1.4630    2.8380 H   0  0  0  0  0  0  0  0  0  0  0  0
   -3.6280    0.1440    2.1680 H   0  0  0  0  0  0  0  0  0  0  0  0
   -4.0370   -3.9910   -0.9920 N   0  0  0  0  0  0  0  0  0  0  0  0
   -4.8300   -4.5830   -0.7970 H   0  0  0  0  0  0  0  0  0  0  0  0
   -2.9290   -2.1050   -0.4330 O   0  0  0  0  0  0  0  0  0  0  0  0
   -7.1470   -3.2200    2.0360 C   0  0  1  0  0  0  0  0  0  0  0  0
   -6.9010   -3.1140   -0.3800 O   0  0  0  0  0  0  0  0  0  0  0  0
   -6.3160   -3.2830   -1.1220 H   0  0  0  0  0  0  0  0  0  0  0  0
   -5.5230    1.2110    0.6570 C   0  0  1  0  0  0  0  0  0  0  0  0
   -5.9630   -0.6470   -0.7880 O   0  0  0  0  0  0  0  0  0  0  0  0
   -3.1170   -4.4670   -2.0270 C   0  0  2  0  0  0  0  0  0  0  0  0
   -6.4030   -3.5410    3.3490 C   0  0  0  0  0  0  0  0  0  0  0  0
   -5.7050   -2.7410    3.5850 H   0  0  0  0  0  0  0  0  0  0  0  0
   -5.8370   -4.4630    3.2050 H   0  0  0  0  0  0  0  0  0  0  0  0
   -7.8790   -1.8680    2.0880 C   0  0  0  0  0  0  0  0  0  0  0  0
   -8.7340   -1.9300    2.7600 H   0  0  0  0  0  0  0  0  0  0  0  0
   -7.2190   -1.0810    2.4460 H   0  0  0  0  0  0  0  0  0  0  0  0
   -8.2600   -1.6080    1.1020 H   0  0  0  0  0  0  0  0  0  0  0  0
   -4.2760    1.8940    0.2570 N   0  0  0  0  0  0  0  0  0  0  0  0
   -6.7610    2.0050    0.1650 C   0  0  0  0  0  0  0  0  0  0  0  0
   -6.7380    2.9670    0.6810 H   0  0  0  0  0  0  0  0  0  0  0  0
   -1.7730   -4.9020   -1.3980 C   0  0  0  0  0  0  0  0  0  0  0  0
   -2.9640   -3.4100   -3.1430 C   0  0  0  0  0  0  0  0  0  0  0  0
   -2.4130   -3.8270   -3.9820 H   0  0  0  0  0  0  0  0  0  0  0  0
   -2.4040   -2.5450   -2.7880 H   0  0  0  0  0  0  0  0  0  0  0  0
   -7.3400   -3.6900    4.5040 C   0  0  0  0  0  0  0  0  0  0  0  0
   -8.0520   -3.0380    4.6300 H   0  0  0  0  0  0  0  0  0  0  0  0
   -3.7870    2.8960    1.0330 C   0  0  0  0  0  0  0  0  0  0  0  0
   -3.6610    1.4090   -0.9890 C   0  0  0  0  0  0  0  0  0  0  0  0
   -2.8080    1.9830   -1.3290 H   0  0  0  0  0  0  0  0  0  0  0  0
   -3.3060    0.3880   -0.8520 H   0  0  0  0  0  0  0  0  0  0  0  0
   -4.3860    1.3980   -1.8030 H   0  0  0  0  0  0  0  0  0  0  0  0
   -8.0750    1.3360    0.5840 C   0  0  0  0  0  0  0  0  0  0  0  0
   -8.9050    2.0210    0.4090 H   0  0  0  0  0  0  0  0  0  0  0  0
   -8.2450    0.4330    0.0000 H   0  0  0  0  0  0  0  0  0  0  0  0
   -8.0480    1.0900    1.6450 H   0  0  0  0  0  0  0  0  0  0  0  0
   -6.8220    2.3280   -1.3350 C   0  0  0  0  0  0  0  0  0  0  0  0
   -7.7440    2.8690   -1.5480 H   0  0  0  0  0  0  0  0  0  0  0  0
   -5.9900    2.9690   -1.6220 H   0  0  0  0  0  0  0  0  0  0  0  0
   -6.8100    1.4210   -1.9380 H   0  0  0  0  0  0  0  0  0  0  0  0
   -0.8150   -5.4880   -2.1510 N   0  0  0  0  0  0  0  0  0  0  0  0
   -1.5920   -4.7030   -0.1960 O   0  0  0  0  0  0  0  0  0  0  0  0
   -4.3150   -2.9440   -3.6950 C   0  0  0  0  0  0  0  0  0  0  0  0
   -4.1470   -2.2760   -4.5400 H   0  0  0  0  0  0  0  0  0  0  0  0
   -4.8920   -3.8050   -4.0350 H   0  0  0  0  0  0  0  0  0  0  0  0
   -4.8820   -2.4060   -2.9360 H   0  0  0  0  0  0  0  0  0  0  0  0
   -7.2050   -4.6630    5.3800 C   0  0  0  0  0  0  0  0  0  0  0  0
   -6.4550   -5.2810    5.3050 H   0  0  0  0  0  0  0  0  0  0  0  0
   -2.6270    3.7970    0.5550 C   0  0  1  0  0  0  0  0  0  0  0  0
   -4.2800    3.1610    2.1300 O   0  0  0  0  0  0  0  0  0  0  0  0
    0.5180   -5.7250   -1.5870 C   0  0  0  0  0  0  0  0  0  0  0  0
    1.0150   -6.5230   -2.1310 H   0  0  0  0  0  0  0  0  0  0  0  0
    0.4260   -6.0850   -0.5610 H   0  0  0  0  0  0  0  0  0  0  0  0
   -0.9790   -5.9060   -3.5420 C   0  0  0  0  0  0  0  0  0  0  0  0
   -0.4570   -6.8460   -3.7180 H   0  0  0  0  0  0  0  0  0  0  0  0
   -2.0210   -6.0750   -3.8050 H   0  0  0  0  0  0  0  0  0  0  0  0
   -0.5510   -5.1490   -4.1990 H   0  0  0  0  0  0  0  0  0  0  0  0
   -8.0830   -4.7350    6.5790 C   0  0  0  0  0  0  0  0  0  0  0  0
   -9.1120   -4.4830    6.3190 H   0  0  0  0  0  0  0  0  0  0  0  0
   -8.0600   -5.7470    6.9830 H   0  0  0  0  0  0  0  0  0  0  0  0
   -7.7210   -4.0400    7.3380 H   0  0  0  0  0  0  0  0  0  0  0  0
   -1.3410    3.0770    0.3420 N   0  0  0  0  0  0  0  0  0  0  0  0
   -3.1480    4.6370   -0.6400 C   0  0  0  0  0  0  0  0  0  0  0  0
   -3.3210    4.0180   -1.5160 H   0  0  0  0  0  0  0  0  0  0  0  0
   -2.4400    5.3920   -0.9180 H   0  0  0  0  0  0  0  0  0  0  0  0
    1.3300   -4.4170   -1.5550 C   0  0  0  0  0  0  0  0  0  0  0  0
   -0.2330    3.5250   -0.3010 C   0  0  0  0  0  0  0  0  0  0  0  0
   -1.1910    1.7850    1.0310 C   0  0  0  0  0  0  0  0  0  0  0  0
   -1.7960    1.7270    1.9340 H   0  0  0  0  0  0  0  0  0  0  0  0
   -1.4380    0.9610    0.3650 H   0  0  0  0  0  0  0  0  0  0  0  0
   -0.1570    1.6440    1.3600 H   0  0  0  0  0  0  0  0  0  0  0  0
   -4.4460    5.4180   -0.3470 C   0  0  0  0  0  0  0  0  0  0  0  0
   -5.2580    4.7340   -0.1020 H   0  0  0  0  0  0  0  0  0  0  0  0
    2.5240   -4.3350   -2.1880 N   0  0  0  0  0  0  0  0  0  0  0  0
    0.8670   -3.4730   -0.9160 O   0  0  0  0  0  0  0  0  0  0  0  0
    0.0500    5.0280   -0.5000 C   0  0  1  0  0  0  0  0  0  0  0  0
    0.6360    2.7390   -0.6840 O   0  0  0  0  0  0  0  0  0  0  0  0
   -4.2790    6.4140    0.8090 C   0  0  0  0  0  0  0  0  0  0  0  0
   -3.4270    7.0690    0.6180 H   0  0  0  0  0  0  0  0  0  0  0  0
   -5.1790    7.0220    0.9010 H   0  0  0  0  0  0  0  0  0  0  0  0
   -4.1280    5.8920    1.7500 H   0  0  0  0  0  0  0  0  0  0  0  0
   -4.8640    6.1910   -1.6040 C   0  0  0  0  0  0  0  0  0  0  0  0
   -5.8000    6.7190   -1.4190 H   0  0  0  0  0  0  0  0  0  0  0  0
   -4.0950    6.9140   -1.8740 H   0  0  0  0  0  0  0  0  0  0  0  0
   -5.0110    5.4990   -2.4330 H   0  0  0  0  0  0  0  0  0  0  0  0
    3.3910   -3.1530   -2.0320 C   0  0  2  0  0  0  0  0  0  0  0  0
    3.0860   -5.4600   -2.9370 C   0  0  0  0  0  0  0  0  0  0  0  0
    4.0170   -5.1990   -3.4390 H   0  0  0  0  0  0  0  0  0  0  0  0
    3.2980   -6.2840   -2.2540 H   0  0  0  0  0  0  0  0  0  0  0  0
    2.3850   -5.7920   -3.7030 H   0  0  0  0  0  0  0  0  0  0  0  0
    1.3880    5.3060    0.0760 N   0  0  0  0  0  0  0  0  0  0  0  0
   -0.1150    5.3830   -2.0030 C   0  0  0  0  0  0  0  0  0  0  0  0
   -0.8870    4.7090   -2.3780 H   0  0  0  0  0  0  0  0  0  0  0  0
    0.7630    5.1350   -2.5980 H   0  0  0  0  0  0  0  0  0  0  0  0
    3.7130   -2.9380   -0.5450 C   0  0  0  0  0  0  0  0  0  0  0  0
    2.8110   -1.8840   -2.6990 C   0  0  0  0  0  0  0  0  0  0  0  0
    3.2730   -1.0260   -2.2130 H   0  0  0  0  0  0  0  0  0  0  0  0
    1.7360   -1.8070   -2.5480 H   0  0  0  0  0  0  0  0  0  0  0  0
    1.5580    5.1090    1.4080 C   0  0  0  0  0  0  0  0  0  0  0  0
    2.5200    5.5970   -0.8110 C   0  0  0  0  0  0  0  0  0  0  0  0
    3.3440    6.0860   -0.2950 H   0  0  0  0  0  0  0  0  0  0  0  0
    2.8810    4.6690   -1.2540 H   0  0  0  0  0  0  0  0  0  0  0  0
    2.2590    6.2790   -1.6100 H   0  0  0  0  0  0  0  0  0  0  0  0
   -0.6320    6.8070   -2.3250 C   0  0  0  0  0  0  0  0  0  0  0  0
   -1.3920    7.1040   -1.6050 H   0  0  0  0  0  0  0  0  0  0  0  0
    4.6600   -3.7370   -0.0350 N   0  0  0  0  0  0  0  0  0  0  0  0
    5.0910   -4.4080   -0.6540 H   0  0  0  0  0  0  0  0  0  0  0  0
    3.1270   -2.0790    0.1140 O   0  0  0  0  0  0  0  0  0  0  0  0
    3.1370   -1.7320   -4.1970 C   0  0  0  0  0  0  0  0  0  0  0  0
    4.2110   -1.8480   -4.3490 H   0  0  0  0  0  0  0  0  0  0  0  0
    2.9730    5.1220    2.0190 C   0  0  2  0  0  0  0  0  0  0  0  0
    0.6060    4.8900    2.1580 O   0  0  0  0  0  0  0  0  0  0  0  0
   -1.2860    6.7980   -3.7130 C   0  0  0  0  0  0  0  0  0  0  0  0
   -0.5530    6.5040   -4.4660 H   0  0  0  0  0  0  0  0  0  0  0  0
   -1.6650    7.7920   -3.9530 H   0  0  0  0  0  0  0  0  0  0  0  0
   -2.1210    6.0960   -3.7320 H   0  0  0  0  0  0  0  0  0  0  0  0
    0.4300    7.9100   -2.3120 C   0  0  0  0  0  0  0  0  0  0  0  0
    1.2020    7.7010   -3.0510 H   0  0  0  0  0  0  0  0  0  0  0  0
   -0.0410    8.8610   -2.5620 H   0  0  0  0  0  0  0  0  0  0  0  0
    0.8670    8.0000   -1.3190 H   0  0  0  0  0  0  0  0  0  0  0  0
    5.1550   -3.6910    1.3360 C   0  0  2  0  0  0  0  0  0  0  0  0
    2.4000   -2.7530   -5.0710 C   0  0  0  0  0  0  0  0  0  0  0  0
    2.5500   -2.5110   -6.1240 H   0  0  0  0  0  0  0  0  0  0  0  0
    1.3330   -2.7400   -4.8480 H   0  0  0  0  0  0  0  0  0  0  0  0
    2.7980   -3.7510   -4.8980 H   0  0  0  0  0  0  0  0  0  0  0  0
    2.7460   -0.3160   -4.6520 C   0  0  0  0  0  0  0  0  0  0  0  0
    3.2920    0.4320   -4.0760 H   0  0  0  0  0  0  0  0  0  0  0  0
    1.6770   -0.1640   -4.5080 H   0  0  0  0  0  0  0  0  0  0  0  0
    2.9840   -0.1840   -5.7090 H   0  0  0  0  0  0  0  0  0  0  0  0
    3.8590    4.1660    1.3600 N   0  0  0  0  0  0  0  0  0  0  0  0
    4.6600    4.5550    0.8830 H   0  0  0  0  0  0  0  0  0  0  0  0
    2.9650    4.8670    3.5330 C   0  0  0  0  0  0  0  0  0  0  0  0
    2.4170    5.6650    4.0360 H   0  0  0  0  0  0  0  0  0  0  0  0
    2.4960    3.9120    3.7720 H   0  0  0  0  0  0  0  0  0  0  0  0
    3.9900    4.8610    3.9080 H   0  0  0  0  0  0  0  0  0  0  0  0
    5.6130   -2.2800    1.7510 C   0  0  0  0  0  0  0  0  0  0  0  0
    6.2200   -4.7830    1.5840 C   0  0  0  0  0  0  0  0  0  0  0  0
    7.0760   -4.6380    0.9300 H   0  0  0  0  0  0  0  0  0  0  0  0
    3.6420    2.8490    1.2420 C   0  0  0  0  0  0  0  0  0  0  0  0
    6.6810   -1.6840    1.1690 N   0  0  0  0  0  0  0  0  0  0  0  0
    4.9740   -1.7270    2.6460 O   0  0  0  0  0  0  0  0  0  0  0  0
    5.6550   -6.1790    1.2870 C   0  0  0  0  0  0  0  0  0  0  0  0
    5.3600   -6.2670    0.2430 H   0  0  0  0  0  0  0  0  0  0  0  0
    6.4150   -6.9320    1.4880 H   0  0  0  0  0  0  0  0  0  0  0  0
    4.7900   -6.3760    1.9190 H   0  0  0  0  0  0  0  0  0  0  0  0
    6.7050   -4.7580    3.0400 C   0  0  0  0  0  0  0  0  0  0  0  0
    7.4280   -5.5570    3.2040 H   0  0  0  0  0  0  0  0  0  0  0  0
    7.1920   -3.8100    3.2650 H   0  0  0  0  0  0  0  0  0  0  0  0
    5.8630   -4.8990    3.7180 H   0  0  0  0  0  0  0  0  0  0  0  0
    4.6140    2.0810    0.3460 C   0  0  1  0  0  0  0  0  0  0  0  0
    2.7060    2.2630    1.7820 O   0  0  0  0  0  0  0  0  0  0  0  0
    7.1900   -0.4100    1.6950 C   0  0  2  0  0  0  0  0  0  0  0  0
    7.3970   -2.1940   -0.0050 C   0  0  0  0  0  0  0  0  0  0  0  0
    8.2430   -2.8050    0.3090 H   0  0  0  0  0  0  0  0  0  0  0  0
    6.7720   -2.7730   -0.6760 H   0  0  0  0  0  0  0  0  0  0  0  0
    7.7800   -1.3680   -0.6020 H   0  0  0  0  0  0  0  0  0  0  0  0
    5.3660    1.1080    1.1280 N   0  0  0  0  0  0  0  0  0  0  0  0
    4.8920    0.6710    1.9050 H   0  0  0  0  0  0  0  0  0  0  0  0
    3.8560    1.3690   -0.7780 C   0  0  0  0  0  0  0  0  0  0  0  0
    4.5630    0.8660   -1.4380 H   0  0  0  0  0  0  0  0  0  0  0  0
    3.2900    2.0970   -1.3590 H   0  0  0  0  0  0  0  0  0  0  0  0
    3.1670    0.6340   -0.3600 H   0  0  0  0  0  0  0  0  0  0  0  0
    6.6170    0.7200    0.8360 C   0  0  0  0  0  0  0  0  0  0  0  0
    8.7320   -0.4390    1.7880 C   0  0  0  0  0  0  0  0  0  0  0  0
    9.1970   -0.2860    0.8140 H   0  0  0  0  0  0  0  0  0  0  0  0
    9.0110   -1.4330    2.1420 H   0  0  0  0  0  0  0  0  0  0  0  0
    7.2750    1.2090   -0.0830 O   0  0  0  0  0  0  0  0  0  0  0  0
    9.3240    0.5600    2.7990 C   0  0  0  0  0  0  0  0  0  0  0  0
    8.8200    0.4380    3.7580 H   0  0  0  0  0  0  0  0  0  0  0  0
   10.8090    0.2430    3.0130 C   0  0  0  0  0  0  0  0  0  0  0  0
   11.2290    0.9120    3.7660 H   0  0  0  0  0  0  0  0  0  0  0  0
   11.3590    0.3650    2.0800 H   0  0  0  0  0  0  0  0  0  0  0  0
   10.9250   -0.7840    3.3620 H   0  0  0  0  0  0  0  0  0  0  0  0
    9.1770    2.0190    2.3520 C   0  0  0  0  0  0  0  0  0  0  0  0
    9.7250    2.6700    3.0350 H   0  0  0  0  0  0  0  0  0  0  0  0
    9.5780    2.1450    1.3460 H   0  0  0  0  0  0  0  0  0  0  0  0
    8.1290    2.3150    2.3670 H   0  0  0  0  0  0  0  0  0  0  0  0
   -4.3380   -3.0920    1.7420 H   0  0  0  0  0  0  0  0  0  0  0  0
   -5.9570   -4.4250    0.7970 H   0  0  0  0  0  0  0  0  0  0  0  0
   -7.9170   -3.9820    1.8960 H   0  0  0  0  0  0  0  0  0  0  0  0
   -5.6370    1.2530    1.7380 H   0  0  0  0  0  0  0  0  0  0  0  0
   -3.5950   -5.3490   -2.4530 H   0  0  0  0  0  0  0  0  0  0  0  0
   -2.4090    4.4950    1.3630 H   0  0  0  0  0  0  0  0  0  0  0  0
   -0.6470    5.6220    0.0890 H   0  0  0  0  0  0  0  0  0  0  0  0
    4.3570   -3.3210   -2.5070 H   0  0  0  0  0  0  0  0  0  0  0  0
    3.3950    6.1180    1.8890 H   0  0  0  0  0  0  0  0  0  0  0  0
    4.3030   -3.9460    1.9690 H   0  0  0  0  0  0  0  0  0  0  0  0
    5.3020    2.7910   -0.1160 H   0  0  0  0  0  0  0  0  0  0  0  0
    6.8480   -0.2600    2.7200 H   0  0  0  0  0  0  0  0  0  0  0  0
  1185  1  0  0  0  0
  1  4  1  0  0  0  0
  1  3  1  0  0  0  0
  1  2  1  0  0  0  0
  2  6  1  0  0  0  0
  2  5  1  0  0  0  0
  3 10  1  0  0  0  0
  3 12  2  0  0  0  0
  4186  1  0  0  0  0
  4 13  1  0  0  0  0
  4 14  1  0  0  0  0
  5 16  1  0  0  0  0
  5 17  2  0  0  0  0
  6  8  1  0  0  0  0
  6  9  1  0  0  0  0
  6  7  1  0  0  0  0
 10 11  1  0  0  0  0
 10 18  1  0  0  0  0
 13187  1  0  0  0  0
 13 22  1  0  0  0  0
 13 19  1  0  0  0  0
 14 15  1  0  0  0  0
 16188  1  0  0  0  0
 16 27  1  0  0  0  0
 16 26  1  0  0  0  0
 18189  1  0  0  0  0
 18 30  1  0  0  0  0
 18 29  1  0  0  0  0
 19 20  1  0  0  0  0
 19 21  1  0  0  0  0
 19 33  1  0  0  0  0
 22 24  1  0  0  0  0
 22 25  1  0  0  0  0
 22 23  1  0  0  0  0
 26 36  1  0  0  0  0
 26 35  1  0  0  0  0
 27 28  1  0  0  0  0
 27 40  1  0  0  0  0
 27 44  1  0  0  0  0
 29 48  1  0  0  0  0
 29 49  2  0  0  0  0
 30 31  1  0  0  0  0
 30 32  1  0  0  0  0
 30 50  1  0  0  0  0
 33 34  1  0  0  0  0
 33 54  2  0  0  0  0
 35 56  1  0  0  0  0
 35 57  2  0  0  0  0
 36 38  1  0  0  0  0
 36 39  1  0  0  0  0
 36 37  1  0  0  0  0
 40 42  1  0  0  0  0
 40 43  1  0  0  0  0
 40 41  1  0  0  0  0
 44 46  1  0  0  0  0
 44 47  1  0  0  0  0
 44 45  1  0  0  0  0
 48 61  1  0  0  0  0
 48 58  1  0  0  0  0
 50 52  1  0  0  0  0
 50 53  1  0  0  0  0
 50 51  1  0  0  0  0
 54 55  1  0  0  0  0
 54 65  1  0  0  0  0
 56190  1  0  0  0  0
 56 70  1  0  0  0  0
 56 69  1  0  0  0  0
 58 59  1  0  0  0  0
 58 60  1  0  0  0  0
 58 73  1  0  0  0  0
 61 63  1  0  0  0  0
 61 64  1  0  0  0  0
 61 62  1  0  0  0  0
 65 67  1  0  0  0  0
 65 68  1  0  0  0  0
 65 66  1  0  0  0  0
 69 75  1  0  0  0  0
 69 74  1  0  0  0  0
 70 71  1  0  0  0  0
 70 72  1  0  0  0  0
 70 79  1  0  0  0  0
 73 81  1  0  0  0  0
 73 82  2  0  0  0  0
 74 83  1  0  0  0  0
 74 84  2  0  0  0  0
 75 77  1  0  0  0  0
 75 78  1  0  0  0  0
 75 76  1  0  0  0  0
 79 80  1  0  0  0  0
 79 85  1  0  0  0  0
 79 89  1  0  0  0  0
 81 94  1  0  0  0  0
 81 93  1  0  0  0  0
 83191  1  0  0  0  0
 83 99  1  0  0  0  0
 83 98  1  0  0  0  0
 85 87  1  0  0  0  0
 85 88  1  0  0  0  0
 85 86  1  0  0  0  0
 89 91  1  0  0  0  0
 89 92  1  0  0  0  0
 89 90  1  0  0  0  0
 93192  1  0  0  0  0
 93103  1  0  0  0  0
 93102  1  0  0  0  0
 94 96  1  0  0  0  0
 94 97  1  0  0  0  0
 94 95  1  0  0  0  0
 98107  1  0  0  0  0
 98106  1  0  0  0  0
 99100  1  0  0  0  0
 99101  1  0  0  0  0
 99111  1  0  0  0  0
102113  1  0  0  0  0
102115  2  0  0  0  0
103104  1  0  0  0  0
103105  1  0  0  0  0
103116  1  0  0  0  0
106118  1  0  0  0  0
106119  2  0  0  0  0
107109  1  0  0  0  0
107110  1  0  0  0  0
107108  1  0  0  0  0
111112  1  0  0  0  0
111120  1  0  0  0  0
111124  1  0  0  0  0
113114  1  0  0  0  0
113128  1  0  0  0  0
116117  1  0  0  0  0
116129  1  0  0  0  0
116133  1  0  0  0  0
118193  1  0  0  0  0
118139  1  0  0  0  0
118137  1  0  0  0  0
120122  1  0  0  0  0
120123  1  0  0  0  0
120121  1  0  0  0  0
124126  1  0  0  0  0
124127  1  0  0  0  0
124125  1  0  0  0  0
128194  1  0  0  0  0
128144  1  0  0  0  0
128143  1  0  0  0  0
129131  1  0  0  0  0
129132  1  0  0  0  0
129130  1  0  0  0  0
133135  1  0  0  0  0
133136  1  0  0  0  0
133134  1  0  0  0  0
137138  1  0  0  0  0
137146  1  0  0  0  0
139141  1  0  0  0  0
139142  1  0  0  0  0
139140  1  0  0  0  0
143147  1  0  0  0  0
143148  2  0  0  0  0
144145  1  0  0  0  0
144149  1  0  0  0  0
144153  1  0  0  0  0
146157  1  0  0  0  0
146158  2  0  0  0  0
147160  1  0  0  0  0
147159  1  0  0  0  0
149151  1  0  0  0  0
149152  1  0  0  0  0
149150  1  0  0  0  0
153155  1  0  0  0  0
153156  1  0  0  0  0
153154  1  0  0  0  0
157195  1  0  0  0  0
157166  1  0  0  0  0
157164  1  0  0  0  0
159196  1  0  0  0  0
159171  1  0  0  0  0
159170  1  0  0  0  0
160162  1  0  0  0  0
160163  1  0  0  0  0
160161  1  0  0  0  0
164165  1  0  0  0  0
164170  1  0  0  0  0
166168  1  0  0  0  0
166169  1  0  0  0  0
166167  1  0  0  0  0
170174  2  0  0  0  0
171172  1  0  0  0  0
171173  1  0  0  0  0
171175  1  0  0  0  0
175176  1  0  0  0  0
175177  1  0  0  0  0
175181  1  0  0  0  0
177179  1  0  0  0  0
177180  1  0  0  0  0
177178  1  0  0  0  0
181183  1  0  0  0  0
181184  1  0  0  0  0
181182  1  0  0  0  0
M  END
>  <name>
cyclosporine

>  <caco2>
-6.05

>  <logD>
2.31

>  <rgyr>
6.55055

>  <HCPSA>
181.48

>  <fROTB>
0.204082

$$$$
antipyrine
  MOE2002           3D

 26 27  0  0  0  0  0  0  0  0  1 V2000
   14.3860  -12.4320   -0.0030 N   0  0  0  0  0  0  0  0  0  0  0  0
   12.9060  -12.4390   -0.0030 C   0  0  0  0  0  0  0  0  0  0  0  0
   15.2840  -11.3180   -0.0060 N   0  0  0  0  0  0  0  0  0  0  0  0
   15.2080  -13.5970    0.0020 C   0  0  0  0  0  0  0  0  0  0  0  0
   12.1840  -13.7200    0.0020 C   0  0  0  0  0  0  0  0  0  0  0  0
   12.1970  -11.3090   -0.0050 C   0  0  0  0  0  0  0  0  0  0  0  0
   16.6160  -11.8530    0.0030 C   0  0  0  0  0  0  0  0  0  0  0  0
   15.0010   -9.8620   -0.0130 C   0  0  0  0  0  0  0  0  0  0  0  0
   16.6100  -13.1890    0.0060 C   0  0  0  0  0  0  0  0  0  0  0  0
   14.8150  -14.7680    0.0050 O   0  0  0  0  0  0  0  0  0  0  0  0
   10.8520  -13.7440    0.0040 C   0  0  0  0  0  0  0  0  0  0  0  0
   10.7420  -11.3300   -0.0020 C   0  0  0  0  0  0  0  0  0  0  0  0
   17.8550  -11.0110    0.0060 C   0  0  0  0  0  0  0  0  0  0  0  0
   10.0960  -12.4920    0.0030 C   0  0  0  0  0  0  0  0  0  0  0  0
   12.6960  -14.5790    0.0040 H   0  0  0  0  0  0  0  0  0  0  0  0
   12.6750  -10.4300   -0.0090 H   0  0  0  0  0  0  0  0  0  0  0  0
   15.8630   -9.3550   -0.0130 H   0  0  0  0  0  0  0  0  0  0  0  0
   14.4730   -9.6210    0.8020 H   0  0  0  0  0  0  0  0  0  0  0  0
   14.4770   -9.6280   -0.8310 H   0  0  0  0  0  0  0  0  0  0  0  0
   17.4080  -13.7910    0.0110 H   0  0  0  0  0  0  0  0  0  0  0  0
   10.3690  -14.6190    0.0070 H   0  0  0  0  0  0  0  0  0  0  0  0
   10.2280  -10.4720   -0.0020 H   0  0  0  0  0  0  0  0  0  0  0  0
   18.6610  -11.6030    0.0120 H   0  0  0  0  0  0  0  0  0  0  0  0
   17.8630  -10.4310    0.8210 H   0  0  0  0  0  0  0  0  0  0  0  0
   17.8710  -10.4360   -0.8120 H   0  0  0  0  0  0  0  0  0  0  0  0
    9.0970  -12.5100    0.0050 H   0  0  0  0  0  0  0  0  0  0  0  0
  1  2  1  0  0  0  0
  1  4  1  0  0  0  0
  1  3  1  0  0  0  0
  2  5  2  0  0  0  0
  2  6  1  0  0  0  0
  3  8  1  0  0  0  0
  3  7  1  0  0  0  0
  4  9  1  0  0  0  0
  4 10  2  0  0  0  0
  5 15  1  0  0  0  0
  5 11  1  0  0  0  0
  6 16  1  0  0  0  0
  6 12  2  0  0  0  0
  7 13  1  0  0  0  0
  7  9  2  0  0  0  0
  8 18  1  0  0  0  0
  8 17  1  0  0  0  0
  8 19  1  0  0  0  0
  9 20  1  0  0  0  0
 11 21  1  0  0  0  0
 11 14  2  0  0  0  0
 12 22  1  0  0  0  0
 12 14  1  0  0  0  0
 13 24  1  0  0  0  0
 13 23  1  0  0  0  0
 13 25  1  0  0  0  0
 14 26  1  0  0  0  0
M  END
>  <name>
antipyrine

>  <caco2>
-4.55

>  <logD>
0.34

>  <rgyr>
2.74078

>  <HCPSA>
20.49

>  <fROTB>
0.111111

$$$$
proscillaridin
  MOE2002           3D

 80 85  0  0  1  0  0  0  0  0  1 V2000
    3.3030   -0.5770   -0.5760 C   0  0  2  0  0  0  0  0  0  0  0  0
    1.9840   -1.1330   -0.0060 C   0  0  1  0  0  0  0  0  0  0  0  0
    4.0120    0.4610    0.3190 C   0  0  1  0  0  0  0  0  0  0  0  0
    3.1600    0.1490   -1.9190 C   0  0  0  0  0  0  0  0  0  0  0  0
    2.3340    0.8590   -1.8980 H   0  0  0  0  0  0  0  0  0  0  0  0
    3.0160   -0.5450   -2.7480 H   0  0  0  0  0  0  0  0  0  0  0  0
    4.1440   -1.6930   -0.7730 O   0  0  0  0  0  0  0  0  0  0  0  0
    4.2320   -2.1590    0.0620 H   0  0  0  0  0  0  0  0  0  0  0  0
    1.0220   -0.0380    0.4860 C   0  0  1  0  0  0  0  0  0  0  0  0
    1.2950   -2.0140   -1.0610 C   0  0  0  0  0  0  0  0  0  0  0  0
    1.9740   -2.7920   -1.4100 H   0  0  0  0  0  0  0  0  0  0  0  0
    0.9880   -1.4070   -1.9140 H   0  0  0  0  0  0  0  0  0  0  0  0
    4.9650    1.2020   -0.6550 C   0  0  2  0  0  0  0  0  0  0  0  0
    2.9890    1.5040    0.8170 C   0  0  0  0  0  0  0  0  0  0  0  0
    2.6390    2.1210   -0.0120 H   0  0  0  0  0  0  0  0  0  0  0  0
    3.4710    2.1640    1.5390 H   0  0  0  0  0  0  0  0  0  0  0  0
    4.7170   -0.1600    1.5450 C   0  0  0  0  0  0  0  0  0  0  0  0
    4.0000   -0.6680    2.1860 H   0  0  0  0  0  0  0  0  0  0  0  0
    5.4680   -0.8930    1.2560 H   0  0  0  0  0  0  0  0  0  0  0  0
    5.2050    0.6250    2.1260 H   0  0  0  0  0  0  0  0  0  0  0  0
    4.4680    0.9190   -2.0820 C   0  0  0  0  0  0  0  0  0  0  0  0
    5.1650    0.3130   -2.6580 H   0  0  0  0  0  0  0  0  0  0  0  0
    4.2940    1.8500   -2.6230 H   0  0  0  0  0  0  0  0  0  0  0  0
   -0.2910   -0.6230    1.0670 C   0  0  2  0  0  0  0  0  0  0  0  0
    1.7560    0.8820    1.4740 C   0  0  0  0  0  0  0  0  0  0  0  0
    2.0510    0.3390    2.3700 H   0  0  0  0  0  0  0  0  0  0  0  0
    1.1070    1.7020    1.7720 H   0  0  0  0  0  0  0  0  0  0  0  0
    0.0540   -2.6870   -0.4840 C   0  0  0  0  0  0  0  0  0  0  0  0
   -0.4290   -3.2670   -1.2730 H   0  0  0  0  0  0  0  0  0  0  0  0
    0.3470   -3.3660    0.3190 H   0  0  0  0  0  0  0  0  0  0  0  0
    6.4460    0.8720   -0.4700 C   0  0  0  0  0  0  0  0  0  0  0  0
   -0.8690   -1.6200    0.0660 C   0  0  0  0  0  0  0  0  0  0  0  0
   -1.2700    0.5400    1.2930 C   0  0  0  0  0  0  0  0  0  0  0  0
   -1.2690    1.2140    0.4350 H   0  0  0  0  0  0  0  0  0  0  0  0
   -0.9840    1.1090    2.1760 H   0  0  0  0  0  0  0  0  0  0  0  0
   -0.0670   -1.3530    2.4070 C   0  0  0  0  0  0  0  0  0  0  0  0
   -0.9630   -1.8980    2.7010 H   0  0  0  0  0  0  0  0  0  0  0  0
    0.7400   -2.0810    2.3370 H   0  0  0  0  0  0  0  0  0  0  0  0
    0.1750   -0.6450    3.2000 H   0  0  0  0  0  0  0  0  0  0  0  0
    7.2500    1.7900    0.1290 C   0  0  0  0  0  0  0  0  0  0  0  0
    6.8570    2.7370    0.4690 H   0  0  0  0  0  0  0  0  0  0  0  0
    6.9750   -0.3130   -0.8880 C   0  0  0  0  0  0  0  0  0  0  0  0
    6.3620   -1.0460   -1.3830 H   0  0  0  0  0  0  0  0  0  0  0  0
   -2.1770   -1.6140   -0.3050 C   0  0  0  0  0  0  0  0  0  0  0  0
   -2.5190   -2.3580   -1.0130 H   0  0  0  0  0  0  0  0  0  0  0  0
   -2.6920    0.0380    1.5010 C   0  0  0  0  0  0  0  0  0  0  0  0
   -2.7410   -0.6830    2.3150 H   0  0  0  0  0  0  0  0  0  0  0  0
   -3.2960    0.8960    1.7780 H   0  0  0  0  0  0  0  0  0  0  0  0
    8.5650    1.5230    0.3010 C   0  0  0  0  0  0  0  0  0  0  0  0
    9.2160    2.2490    0.7640 H   0  0  0  0  0  0  0  0  0  0  0  0
    8.2560   -0.5940   -0.7210 O   0  0  0  0  0  0  0  0  0  0  0  0
   -3.1840   -0.5930    0.1980 C   0  0  2  0  0  0  0  0  0  0  0  0
    9.0900    0.2510   -0.1460 C   0  0  0  0  0  0  0  0  0  0  0  0
   -4.4220   -1.2580    0.4210 O   0  0  0  0  0  0  0  0  0  0  0  0
   10.2660   -0.0820   -0.0190 O   0  0  0  0  0  0  0  0  0  0  0  0
   -5.5970   -0.5720    0.0020 C   0  0  1  0  0  0  0  0  0  0  0  0
   -5.8110    0.7510    0.7530 C   0  0  1  0  0  0  0  0  0  0  0  0
   -5.5500   -0.3700   -1.4050 O   0  0  0  0  0  0  0  0  0  0  0  0
   -7.0730    1.4630    0.2620 C   0  0  1  0  0  0  0  0  0  0  0  0
   -5.9120    0.5130    2.1450 O   0  0  0  0  0  0  0  0  0  0  0  0
   -5.1010    0.0950    2.4410 H   0  0  0  0  0  0  0  0  0  0  0  0
   -6.7010    0.2480   -1.9650 C   0  0  2  0  0  0  0  0  0  0  0  0
   -7.0340    1.5780   -1.2670 C   0  0  2  0  0  0  0  0  0  0  0  0
   -8.2420    0.8000    0.6950 O   0  0  0  0  0  0  0  0  0  0  0  0
   -8.1010   -0.1470    0.6420 H   0  0  0  0  0  0  0  0  0  0  0  0
   -7.8940   -0.7160   -2.0540 C   0  0  0  0  0  0  0  0  0  0  0  0
   -7.6110   -1.5740   -2.6660 H   0  0  0  0  0  0  0  0  0  0  0  0
   -8.2100   -1.0840   -1.0810 H   0  0  0  0  0  0  0  0  0  0  0  0
   -8.7360   -0.2110   -2.5300 H   0  0  0  0  0  0  0  0  0  0  0  0
   -6.0610    2.5360   -1.6330 O   0  0  0  0  0  0  0  0  0  0  0  0
   -5.1940    2.2030   -1.3860 H   0  0  0  0  0  0  0  0  0  0  0  0
    2.2550   -1.7640    0.8380 H   0  0  0  0  0  0  0  0  0  0  0  0
    0.7470    0.5650   -0.3770 H   0  0  0  0  0  0  0  0  0  0  0  0
    4.8560    2.2760   -0.4980 H   0  0  0  0  0  0  0  0  0  0  0  0
   -3.2660    0.1790   -0.5690 H   0  0  0  0  0  0  0  0  0  0  0  0
   -6.4190   -1.2440    0.2380 H   0  0  0  0  0  0  0  0  0  0  0  0
   -4.9790    1.4250    0.5610 H   0  0  0  0  0  0  0  0  0  0  0  0
   -7.1000    2.4690    0.6860 H   0  0  0  0  0  0  0  0  0  0  0  0
   -6.4520    0.4880   -3.0000 H   0  0  0  0  0  0  0  0  0  0  0  0
   -7.9960    1.9460   -1.6240 H   0  0  0  0  0  0  0  0  0  0  0  0
  1  4  1  0  0  0  0
  1  2  1  0  0  0  0
  1  3  1  0  0  0  0
  1  7  1  0  0  0  0
  2 72  1  0  0  0  0
  2 10  1  0  0  0  0
  2  9  1  0  0  0  0
  3 17  1  0  0  0  0
  3 14  1  0  0  0  0
  3 13  1  0  0  0  0
  4  5  1  0  0  0  0
  4  6  1  0  0  0  0
  4 21  1  0  0  0  0
  7  8  1  0  0  0  0
  9 73  1  0  0  0  0
  9 25  1  0  0  0  0
  9 24  1  0  0  0  0
 10 11  1  0  0  0  0
 10 12  1  0  0  0  0
 10 28  1  0  0  0  0
 13 74  1  0  0  0  0
 13 21  1  0  0  0  0
 13 31  1  0  0  0  0
 14 15  1  0  0  0  0
 14 16  1  0  0  0  0
 14 25  1  0  0  0  0
 17 19  1  0  0  0  0
 17 20  1  0  0  0  0
 17 18  1  0  0  0  0
 21 23  1  0  0  0  0
 21 22  1  0  0  0  0
 24 36  1  0  0  0  0
 24 33  1  0  0  0  0
 24 32  1  0  0  0  0
 25 27  1  0  0  0  0
 25 26  1  0  0  0  0
 28 29  1  0  0  0  0
 28 30  1  0  0  0  0
 28 32  1  0  0  0  0
 31 40  1  0  0  0  0
 31 42  2  0  0  0  0
 32 44  2  0  0  0  0
 33 34  1  0  0  0  0
 33 35  1  0  0  0  0
 33 46  1  0  0  0  0
 36 38  1  0  0  0  0
 36 39  1  0  0  0  0
 36 37  1  0  0  0  0
 40 41  1  0  0  0  0
 40 49  2  0  0  0  0
 42 43  1  0  0  0  0
 42 51  1  0  0  0  0
 44 45  1  0  0  0  0
 44 52  1  0  0  0  0
 46 48  1  0  0  0  0
 46 47  1  0  0  0  0
 46 52  1  0  0  0  0
 49 50  1  0  0  0  0
 49 53  1  0  0  0  0
 51 53  1  0  0  0  0
 52 75  1  0  0  0  0
 52 54  1  0  0  0  0
 53 55  2  0  0  0  0
 54 56  1  0  0  0  0
 56 76  1  0  0  0  0
 56 57  1  0  0  0  0
 56 58  1  0  0  0  0
 57 77  1  0  0  0  0
 57 59  1  0  0  0  0
 57 60  1  0  0  0  0
 58 62  1  0  0  0  0
 59 78  1  0  0  0  0
 59 63  1  0  0  0  0
 59 64  1  0  0  0  0
 60 61  1  0  0  0  0
 62 79  1  0  0  0  0
 62 66  1  0  0  0  0
 62 63  1  0  0  0  0
 63 80  1  0  0  0  0
 63 70  1  0  0  0  0
 64 65  1  0  0  0  0
 66 68  1  0  0  0  0
 66 69  1  0  0  0  0
 66 67  1  0  0  0  0
 70 71  1  0  0  0  0
M  END
>  <name>
proscillaridin

>  <caco2>
-6.2

>  <logD>
2.48

>  <rgyr>
5.69378

>  <HCPSA>
116.19

>  <fROTB>
0.117647

$$$$
coumarin
  MOE2002           3D

 17 18  0  0  0  0  0  0  0  0  1 V2000
    0.2230   -0.8060    0.0020 C   0  0  0  0  0  0  0  0  0  0  0  0
   -0.0150    0.5840    0.0020 C   0  0  0  0  0  0  0  0  0  0  0  0
    1.4560   -1.2770    0.0020 O   0  0  0  0  0  0  0  0  0  0  0  0
   -0.8630   -1.6980    0.0000 C   0  0  0  0  0  0  0  0  0  0  0  0
   -0.6890   -2.7640    0.0000 H   0  0  0  0  0  0  0  0  0  0  0  0
    1.0970    1.4940    0.0000 C   0  0  0  0  0  0  0  0  0  0  0  0
    0.9870    2.5690    0.0000 H   0  0  0  0  0  0  0  0  0  0  0  0
   -1.3300    1.0770    0.0010 C   0  0  0  0  0  0  0  0  0  0  0  0
   -1.5160    2.1410    0.0010 H   0  0  0  0  0  0  0  0  0  0  0  0
    2.5180   -0.4900    0.0000 C   0  0  0  0  0  0  0  0  0  0  0  0
   -2.1800   -1.2050   -0.0010 C   0  0  0  0  0  0  0  0  0  0  0  0
   -3.0130   -1.8920   -0.0020 H   0  0  0  0  0  0  0  0  0  0  0  0
    2.3360    0.9500   -0.0010 C   0  0  0  0  0  0  0  0  0  0  0  0
    3.2010    1.5970   -0.0020 H   0  0  0  0  0  0  0  0  0  0  0  0
   -2.4130    0.1810   -0.0010 C   0  0  0  0  0  0  0  0  0  0  0  0
   -3.4260    0.5580   -0.0010 H   0  0  0  0  0  0  0  0  0  0  0  0
    3.6280   -1.0190    0.0000 O   0  0  0  0  0  0  0  0  0  0  0  0
  1  3  1  0  0  0  0
  1  2  2  0  0  0  0
  1  4  1  0  0  0  0
  2  8  1  0  0  0  0
  2  6  1  0  0  0  0
  3 10  1  0  0  0  0
  4  5  1  0  0  0  0
  4 11  2  0  0  0  0
  6 13  2  0  0  0  0
  6  7  1  0  0  0  0
  8 15  2  0  0  0  0
  8  9  1  0  0  0  0
 10 13  1  0  0  0  0
 10 17  2  0  0  0  0
 11 15  1  0  0  0  0
 11 12  1  0  0  0  0
 13 14  1  0  0  0  0
 15 16  1  0  0  0  0
M  END
>  <name>
coumarin

>  <caco2>
-4.11

>  <logD>
-1.39

>  <rgyr>
2.25023

>  <HCPSA>
26.91

>  <fROTB>
0

$$$$
nitrendipine
  MOE2002           3D

 46 47  0  0  1  0  0  0  0  0  1 V2000
    0.5150   -0.2640    0.7940 C   0  0  2  0  0  0  0  0  0  0  0  0
    0.0890    1.1640    0.4870 C   0  0  0  0  0  0  0  0  0  0  0  0
    1.9400   -0.4690    0.2900 C   0  0  0  0  0  0  0  0  0  0  0  0
   -0.4920   -1.2400    0.1840 C   0  0  0  0  0  0  0  0  0  0  0  0
    0.5760    1.7370   -0.6460 C   0  0  0  0  0  0  0  0  0  0  0  0
   -0.7450    1.8830    1.4370 C   0  0  0  0  0  0  0  0  0  0  0  0
    2.3080    0.1890   -0.8490 C   0  0  0  0  0  0  0  0  0  0  0  0
    2.8290   -1.3350    1.0510 C   0  0  0  0  0  0  0  0  0  0  0  0
   -1.7930   -1.2770    0.7220 C   0  0  0  0  0  0  0  0  0  0  0  0
   -2.0010   -0.6550    1.5790 H   0  0  0  0  0  0  0  0  0  0  0  0
   -0.1750   -2.0770   -0.9050 C   0  0  0  0  0  0  0  0  0  0  0  0
    0.8110   -2.0970   -1.3430 H   0  0  0  0  0  0  0  0  0  0  0  0
    1.3380    0.9520   -1.5500 N   0  0  0  0  0  0  0  0  0  0  0  0
    0.7060    0.3110   -2.0080 H   0  0  0  0  0  0  0  0  0  0  0  0
    0.2850    3.1810   -1.0090 C   0  0  0  0  0  0  0  0  0  0  0  0
    0.4160    3.8290   -0.1410 H   0  0  0  0  0  0  0  0  0  0  0  0
    0.9810    3.5050   -1.7830 H   0  0  0  0  0  0  0  0  0  0  0  0
   -0.7290    3.2740   -1.3940 H   0  0  0  0  0  0  0  0  0  0  0  0
   -1.7390    2.6270    0.9980 O   0  0  0  0  0  0  0  0  0  0  0  0
   -0.5830    1.8110    2.6540 O   0  0  0  0  0  0  0  0  0  0  0  0
    3.6590   -0.0120   -1.5110 C   0  0  0  0  0  0  0  0  0  0  0  0
    4.4370    0.4910   -0.9390 H   0  0  0  0  0  0  0  0  0  0  0  0
    3.8840   -1.0760   -1.6020 H   0  0  0  0  0  0  0  0  0  0  0  0
    3.6390    0.4180   -2.5130 H   0  0  0  0  0  0  0  0  0  0  0  0
    4.1320   -1.1390    0.9850 O   0  0  0  0  0  0  0  0  0  0  0  0
    2.4040   -2.2280    1.7820 O   0  0  0  0  0  0  0  0  0  0  0  0
   -2.7990   -2.0950    0.1590 C   0  0  0  0  0  0  0  0  0  0  0  0
   -1.1540   -2.9240   -1.4480 C   0  0  0  0  0  0  0  0  0  0  0  0
   -0.9030   -3.5710   -2.2750 H   0  0  0  0  0  0  0  0  0  0  0  0
   -2.7990    2.0700    0.2400 C   0  0  0  0  0  0  0  0  0  0  0  0
   -3.3390    1.3370    0.8440 H   0  0  0  0  0  0  0  0  0  0  0  0
   -2.4190    1.5860   -0.6610 H   0  0  0  0  0  0  0  0  0  0  0  0
    5.0600   -1.9350    1.7000 C   0  0  0  0  0  0  0  0  0  0  0  0
    6.0690   -1.5820    1.4810 H   0  0  0  0  0  0  0  0  0  0  0  0
    4.8820   -1.8510    2.7730 H   0  0  0  0  0  0  0  0  0  0  0  0
    4.9770   -2.9790    1.3940 H   0  0  0  0  0  0  0  0  0  0  0  0
   -2.4560   -2.9380   -0.9230 C   0  0  0  0  0  0  0  0  0  0  0  0
   -3.1770   -3.6060   -1.3720 H   0  0  0  0  0  0  0  0  0  0  0  0
   -4.0650   -2.0680    0.6460 N   0  3  0  0  0  0  0  0  0  0  0  0
   -3.7610    3.1890   -0.1670 C   0  0  0  0  0  0  0  0  0  0  0  0
   -4.1660    3.6680    0.7270 H   0  0  0  0  0  0  0  0  0  0  0  0
   -3.2290    3.9340   -0.7640 H   0  0  0  0  0  0  0  0  0  0  0  0
   -4.5830    2.7740   -0.7550 H   0  0  0  0  0  0  0  0  0  0  0  0
   -4.3750   -1.3110    1.6000 O   0  0  0  0  0  0  0  0  0  0  0  0
   -4.9620   -2.7940    0.1530 O   0  5  0  0  0  0  0  0  0  0  0  0
    0.5110   -0.4080    1.8760 H   0  0  0  0  0  0  0  0  0  0  0  0
  1 46  1  0  0  0  0
  1  4  1  0  0  0  0
  1  3  1  0  0  0  0
  1  2  1  0  0  0  0
  2  5  2  0  0  0  0
  2  6  1  0  0  0  0
  3  7  2  0  0  0  0
  3  8  1  0  0  0  0
  4 11  1  0  0  0  0
  4  9  2  0  0  0  0
  5 15  1  0  0  0  0
  5 13  1  0  0  0  0
  6 20  2  0  0  0  0
  6 19  1  0  0  0  0
  7 21  1  0  0  0  0
  7 13  1  0  0  0  0
  8 26  2  0  0  0  0
  8 25  1  0  0  0  0
  9 10  1  0  0  0  0
  9 27  1  0  0  0  0
 11 12  1  0  0  0  0
 11 28  2  0  0  0  0
 13 14  1  0  0  0  0
 15 17  1  0  0  0  0
 15 18  1  0  0  0  0
 15 16  1  0  0  0  0
 19 30  1  0  0  0  0
 21 23  1  0  0  0  0
 21 24  1  0  0  0  0
 21 22  1  0  0  0  0
 25 33  1  0  0  0  0
 27 37  2  0  0  0  0
 27 39  1  0  0  0  0
 28 29  1  0  0  0  0
 28 37  1  0  0  0  0
 30 31  1  0  0  0  0
 30 32  1  0  0  0  0
 30 40  1  0  0  0  0
 33 35  1  0  0  0  0
 33 36  1  0  0  0  0
 33 34  1  0  0  0  0
 37 38  1  0  0  0  0
 39 45  1  0  0  0  0
 39 44  2  0  0  0  0
 40 42  1  0  0  0  0
 40 43  1  0  0  0  0
 40 41  1  0  0  0  0
M  CHG  1  39   1
M  CHG  1  45  -1
M  END
>  <name>
nitrendipine

>  <caco2>
-4.77

>  <logD>
0.97

>  <rgyr>
3.58351

>  <HCPSA>
99.98

>  <fROTB>
0.234043

$$$$
epinephrine
  MOE2002           3D

 26 26  0  0  1  0  0  0  0  0  1 V2000
   -0.2460   -0.6540    0.6560 C   0  0  0  0  0  0  0  0  0  0  0  0
   -0.9960   -0.9290   -0.5020 C   0  0  0  0  0  0  0  0  0  0  0  0
   -0.5610   -1.5060   -1.3050 H   0  0  0  0  0  0  0  0  0  0  0  0
   -0.8200    0.1290    1.6750 C   0  0  0  0  0  0  0  0  0  0  0  0
   -0.2530    0.3790    2.5600 H   0  0  0  0  0  0  0  0  0  0  0  0
    1.1950   -1.1220    0.7620 C   0  0  2  0  0  0  0  0  0  0  0  0
   -2.3130   -0.4510   -0.6270 C   0  0  0  0  0  0  0  0  0  0  0  0
   -2.1380    0.5970    1.5360 C   0  0  0  0  0  0  0  0  0  0  0  0
   -2.5790    1.1970    2.3190 H   0  0  0  0  0  0  0  0  0  0  0  0
    2.1500   -0.4020   -0.1980 C   0  0  0  0  0  0  0  0  0  0  0  0
    3.1520   -0.8220   -0.0930 H   0  0  0  0  0  0  0  0  0  0  0  0
[truncated: 39,200 more chars]
