# Supplementary material for: CheS-Mapper 2.0 for visual validation of (Q)SAR models
Source: J Cheminform. 2014 Sep 23;6:41. doi: 10.1186/s13321-014-0041-7 (PMC4186979; doi:10.1186/s13321-014-0041-7)
Supplement: Additional file 1 — Datasets and CheS-Mapper configuration. A zip-file containing the data used in this article for the use-cases and screen-shots. [file s13321-014-0041-7-S1.zip › data/caco2_predicted.ches]

#---No Comment---
#Wed Jan 08 21:40:08 CET 2014
property-Smarts\ matching\ software\ for\ smarts\ files=OpenBabel
property-PrincipalComponents_maximumAttributeNames=5
Align\ Compounds-method=No Cluster Aligner
Embed\ into\ 3D\ Space-simple-selected=false
Embed\ into\ 3D\ Space-method=PCA 3D Embedder (WEKA)
Cluster\ Dataset-method=No Dataset Clustering
property-Skip\ fragments\ that\ match\ all\ compounds=false
property-PrincipalComponents_transformBackToOriginal=false
Create\ 3D\ Structures-simple-selected=false
Align\ Compounds-simple-selected=false
Cluster\ Dataset-simple-selected=true
property-PrincipalComponents_centerData=true
property-Minimum\ frequency=1
Create\ 3D\ Structures-method=No 3D Structure Generation (use original structures)
dataset-recently-used=null\#caco2_predicted.csv\#caco2_predicted.csv
feature-type="caco2\#NUMERIC","paper\#NUMERIC","diff-caco2-paper\#NUMERIC","dataset\#NOMINAL","formula\#NUMERIC","diff-paper-formula\#NUMERIC","SMOreg\#NUMERIC","SimpleLinear\#NUMERIC","diff-caco2-simple\#NUMERIC","diff-caco2-smo\#NUMERIC","diff-diffs-simple-smo\#NUMERIC"
property-PrincipalComponents_varianceCovered=0.95
Embed\ into\ 3D\ Space-simple-yes=false
Cluster\ Dataset-simple-yes=false
features-integrated="logD\#NUMERIC","rgyr\#NUMERIC","HCPSA\#NUMERIC","fROTB\#NUMERIC"
