# Supplementary material for: CheS-Mapper 2.0 for visual validation of (Q)SAR models
Source: J Cheminform. 2014 Sep 23;6:41. doi: 10.1186/s13321-014-0041-7 (PMC4186979; doi:10.1186/s13321-014-0041-7)
Supplement: Additional file 1 — Datasets and CheS-Mapper configuration. A zip-file containing the data used in this article for the use-cases and screen-shots. [file s13321-014-0041-7-S1.zip › data/caco2_predicted.csv]

SMILES	name	caco2	logD	rgyr	HCPSA	fROTB	SMOreg	SimpleLinear	diff-caco2-simple	diff-caco2-smo	error-diff	dataset	smo-test	diff-caco2-smo-test
O=C(NC1=CC=C(OCC(O)CNC(C)C)C(=C1)C(=O)C)CCC	acebutolol	-5.83	-0.09	4.63781	82.88	0.307692	-5.2714448452	-5.205847319	0.624152681	0.5585551548	0.0655975261	train
O=C(OC(COC1=CC=C(C=C1C(=O)C)NC(=O)CCC)CNC(C)C)C2CC2	acebutolol_ester	-4.61	1.59	5.11736	77.08	0.290323	-5.0968851957	-5.1468061841	0.5368061841	0.4868851957	0.0499209884	train
O=C(O)C2=CC=CC=C2(OC(=O)C1=CC=CC=C1(C(=O)OC))	acetylsalicylic_acid	-5.06	-2.25	3.40725	79.38	0.228571	-5.662043826	-5.1705478451	0.1105478451	0.602043826	-0.491495981	train
O=C2NC(=NC1=C2(N=CN1COCCO))N	acyclovir	-6.15	-1.8	3.37176	120.63	0.214286	-5.6884568508	-5.6637343902	0.4862656098	0.4615431492	0.0247224606	train
OC(COC=1C=CC=CC=1CC=C)CNC(C)C	alprenolol	-4.62	1.38	3.684	38.92	0.268293	-4.5145425888	-4.6773077953	0.0573077953	0.1054574112	-0.0481496159	train
O=C(OC(COC=1C=CC=CC=1CC=C)CNC(C)C)C2CC2	alprenolol_ester	-4.47	2.78	3.83875	35.53	0.254902	-4.2559186517	-4.6382325122	0.1682325122	0.2140813483	-0.0458488361	train
O=C2C(=C(N(N2(C1=CC=CC=C1))C)C)N(C)C	aminopyrine	-4.44	0.63	2.9689	20.81	0.171429	-4.5228575062	-4.4559483058	0.0159483058	0.0828575062	-0.0669092004	train
O=C(O)C3N2C(=O)C(NC(=O)C(N)C=1C=CC(O)=CC=1)C2SC3(C)(C)	amoxicillin	-6.1	-1.69	4.19839	158.58	0.217391	-6.3366984737	-6.1362186979	0.0362186979	0.2366984737	-0.2004797757	test	-5.9381730914	0.1618269086
O=C1C=C(N(N1C2=CC=CC=C2)C)C	antipyrine	-4.55	0.34	2.74078	20.49	0.111111	-4.5815028704	-4.4488953336	0.1011046664	0.0315028704	0.069601796	test	-4.7478865464	0.1978865464
O=C4OC1OC2(OOC13(C(CCC(C)C3(CC2))C4C))(C)	artemisinin	-4.52	2.22	2.74596	54.27	0.0666667	-4.4493390636	-4.8679845587	0.3479845587	0.0706609364	0.2773236223	train
O=C(O)CCC(=O)OC3OC1OC2(OOC14(C(CC2)C(C)CCC4(C3(C))))(C)	artesunate	-5.4	-0.88	4.0216	102.05	0.155172	-5.7043679941	-5.446333302	0.046333302	0.3043679941	-0.2580346921	train
O=C(N)CC=1C=CC(OCC(O)CNC(C)C)=CC=1	atenolol	-6.44	-1.81	4.58382	86.82	0.292683	-5.61672214	-5.2479947106	1.1920052894	0.82327786	0.3687274294	train
OC(COC1=CC=C(C=C1)CCOCC2CC2)CNC(C)C	betazolol	-4.81	0.28	5.41146	43.02	0.269231	-5.2342072615	-4.7248264301	0.0851735699	0.4242072615	-0.3390336916	train
O=C(OC(COC=1C=CC(=CC=1)CCOCC2CC2)CNC(C)C)C3CC3	betazolol_ester	-4.52	0.63	5.64279	47.14	0.258065	-5.2556955884	-4.7804360744	0.2604360744	0.7356955884	-0.475259514	train
O=S(=O)(NC2=NC(=NC(OCCO)=C2(OC1=CC=CC=C1(OC)))C=3N=CC=CN=3)C4=CC=C(C=C4)C(C)(C)C	bosentan	-5.98	1.3	4.83652	117.36	0.225352	-5.399990506	-5.6266172894	0.3533827106	0.580009494	-0.2266267833	test	-5.1699639867	0.8100360133
OC=1C=CC3=C(C=1)C4(CC)(CCN(CC2(O)(CC2))C(C3)C4(C)(C))	bremazocine	-5.1	1.66	3.42809	49.56	0.145455	-4.6178727952	-4.801626216	0.298373784	0.4821272048	-0.1837534208	train
O=C2C1=C(N=CN1C)N(C(=O)N2C)C	caffeine	-4.41	0.02	2.47365	45.55	0.12	-4.7824967451	-4.7626423939	0.3526423939	0.3724967451	-0.0198543512	train
O=C([O-])C4=C(CSC1=NC(=O)C(=O)N(N1C)[Na])CSC3N4(C(=O)C3(NC(=O)C(=NOC)C=2N=C(N)SC=2))	ceftriaxone	-6.88	-1.23	5.20312	212.05	0.214286	-6.5927980929	-6.7772301973	0.1027698027	0.2872019071	-0.1844321043	test	-6.2294827365	0.6505172635
O=C(NC(CO)C(O)C1=CC=C(C=C1)[N+](=O)[O-])C(Cl)Cl	chloramphenicol	-4.69	1.14	3.75083	113.73	0.28125	-5.2543609184	-5.6019444589	0.9119444589	0.5643609184	0.3475835406	train
O=S(=O)(N)C2=CC1=C(N=CNS1(=O)(=O))C=C2Cl	chlorothiazide	-6.72	-1.15	3.10589	138.76	0.0833333	-5.7175171199	-5.8713011454	0.8486988546	1.0024828801	-0.1537840255	train
C1=CC=C3C(=C1)N(C2=CC(=CC=C2S3)Cl)CCCN(C)C	chlorpromazine	-4.7	1.86	3.73912	4.6	0.142857	-4.2606634467	-4.2409018402	0.4590981598	0.4393365533	0.0197616065	train
N#CNC(=NCCSCC=1N=CNC=1C)NC	cimetidine	-5.89	-0.36	4.26223	105.44	0.30303	-5.4249123384	-5.4818317441	0.4081682559	0.4650876616	-0.0569194058	train
N2=C(NC1=C(C=CC=C1Cl)Cl)NCC2	clonidine	-4.59	0.78	2.78845	30.03	0.0833333	-4.5699999055	-4.5674084257	0.0225915743	0.0200000945	0.0025914798	train
O=C3C=C2CCC1C4CCC(C(=O)CO)C4(C)(CC(O)C1C2(C)CC3)	corticosterone	-4.47	1.78	3.68192	75.95	0.103448	-4.9010621375	-5.1343442683	0.6643442683	0.4310621375	0.2332821308	train
O=C1OC=2C=CC=CC=2(C=C1)	coumarin	-4.11	-1.39	2.25023	26.91	0	-5.0954312132	-4.5399926244	0.4299926244	0.9854312132	-0.5554385888	test	-5.2103337303	1.1003337303
O=C1NC(C(=O)N(C)C(C(=O)N(C)C(C(=O)N(C)C(C(=O)N(C)C(C(=O)NC(C(=O)N(C)CC(=O)N(C)C(C(=O)NC(C(=O)N(C)C(C(=O)NC1C)CC(C)C)C(C)C)CC(C)C)CC)C(O)C(C)CC=CC)C(C)C)CC(C)C)CC(C)C)C	cyclosporine	-6.05	2.31	6.55055	181.48	0.204082	-5.9063120466	-6.4362380724	0.3862380724	0.1436879534	0.242550119	test	-5.5196594039	0.5303405961
C1=CC=C3C(=C1)N(C2=CC=CC=C2CC3)CCCNC	desipramine	-4.67	1.57	3.39919	13.8	0.113636	-4.3755240883	-4.3604995982	0.3095004018	0.2944759117	0.01502449	train
O=C1C=CC3(C(=C1)CCC2C4CC(C)C(O)(C(=O)CO)C4(C)(CC(O)C23(F)))(C)	dexamethasone	-4.75	1.89	3.59607	90.74	0.133333	-4.9672101923	-5.3138191574	0.5638191574	0.2172101923	0.3466089651	train
O=C1C=CC4(C(=C1)CCC3C5CC(C)C(O)(C(=O)COC2OC(CO)C(O)C(O)C2(O))C5(C)(CC(O)C34(F)))(C)	dexamethasone_b_D_glucoside	-6.54	0.58	5.67266	163.95	0.170732	-6.0278884787	-6.1851828903	0.3548171097	0.5121115213	-0.1572944116	train
O=C(O)C5OC(OCC(=O)C3(O)(C(C)CC2C4CCC1=CC(=O)C=CC1(C)C4(F)(C(O)CC23(C))))C(O)C(O)C5(O)	dexamethasone_b_D_glucuronide	-6.12	-1.59	5.74834	186.88	0.17284	-6.8643334144	-6.5039402699	0.3839402699	0.7443334144	-0.3603931445	train
O=C1N(C3=CC=C(C=C3(C(=NC1)C2=CC=CC=C2))Cl)C	diazepam	-4.32	2.58	3.28184	25.93	0.0571429	-4.3007381969	-4.5228026689	0.2028026689	0.0192618031	0.1835408658	train
O=C(OC3C(=O)N(C1=CC=CC=C1SC3(C=2C=CC(OC)=CC=2))CCN(C)C)C	diltiazem	-4.38	2.22	4.14573	73.53	0.192982	-4.8177533303	-5.1055618475	0.7255618475	0.4377533303	0.2878085172	test	-4.6854472568	0.3054472568
OC=1C=CC(=CC=1(O))CCN	dopamine	-5.03	-0.8	2.6723	75.13	0.227273	-5.1879690189	-5.1185354442	0.0885354442	0.1579690189	-0.0694335746	train
O=C1C=5C=CC=C(OC)C=5(C(=O)C=2C(O)=C4C(=C(O)C1=2)CC(O)(C(=O)CO)CC4(OC3OC(C)C(O)C(N)C3))	doxorubicin	-6.8	-0.16	4.85382	186.78	0.180556	-6.169539148	-6.4570088279	0.3429911721	0.630460852	-0.2874696798	train
O=C(O)C2N(C(=O)C(NC(C(=O)OCC)CCC1=CC=CC=C1)C)CCC2	enalapril	-5.64	-0.9	4.47575	91.59	0.25	-5.5104383076	-5.314836611	0.325163389	0.1295616924	0.1956016966	test	-5.4933246688	0.1466753312
OC1=CC=C(C=C1(O))C(O)CNC	epinephrine	-6.02	-2.59	2.75545	77.99	0.269231	-5.3482944535	-5.1437070852	0.8762929148	0.6717055465	0.2045873683	test	-5.5114048148	0.5085951852
O=C3OC(CC)C(O)(C)C(O)C(C(=O)C(C)CC(O)(C)C(OC1OC(C)CC(N(C)C)C1(O))C(C)C(OC2OC(C)C(O)C(OC)(C)C2)C3C)C	erythromycin	-5.43	1.26	4.98827	138.69	0.208333	-5.6476306187	-5.9046301786	0.4746301786	0.2176306187	0.2569995598	train
OC=1C=CC2=C(C=1)CCC3C2CCC4(C)(C(O)CCC34)	estradiol	-4.77	2.24	3.4386	44.34	0.0638298	-4.5466609756	-4.7418778396	0.0281221604	0.2233390244	-0.1952168639	train
O=C(OC)C2=C(NC(=C(C(=O)OCC)C2(C1=CC=CC(=C1Cl)Cl))C)C	felodipine	-4.64	3.48	3.3855	50.34	0.222222	-4.1494995974	-4.8180135327	0.1780135327	0.4905004026	-0.3124868699	train
O=C(O)C1=CN(C2=C(F)C(=C(F)C=C2(C1(=O)))N3CCN(C)CC3)CCF	fleroxacin	-4.81	-0.29	3.93444	63.28	0.130435	-5.2579568436	-4.9750794747	0.1650794747	0.4479568436	-0.2828773689	test	-5.2623797246	0.4523797246
O=C(O)C=2C=C(C(=CC=2(NCC=1OC=CC=1))Cl)S(=O)(=O)N	furosemide	-6.5	-1.21	3.77187	125.96	0.212121	-5.7053856341	-5.7219363145	0.7780636855	0.7946143659	-0.0165506804	test	-5.6217271863	0.8782728137
O=C2NC(=NC1=C2(N=CN1COC(CO)CO))N	ganciclovir	-6.27	-0.87	3.69529	139.45	0.25	-5.6934320404	-5.891726318	0.378273682	0.5765679596	-0.1982942775	train
O=C3C=C(OC)C2(OC1=C(C(OC)=CC(OC)=C1Cl)C2(=O))C(C)C3	griseofulvin	-4.44	2.47	3.37126	67.55	0.162791	-4.6199832435	-5.0316343072	0.5916343072	0.1799832435	0.4116510637	train
N=C(N)NN=CC1=C(C=CC=C1Cl)Cl	guanabenz	-4.5	1.67	3.00601	75.04	0.181818	-4.7568860947	-5.1228602987	0.6228602987	0.2568860947	0.3659742039	test	-4.6311178601	0.1311178601
N=C(N)NCC1OC2=CC=CC=C2(OC1)	guanoxan	-4.71	-0.83	2.93436	84.07	0.137931	-5.3827864949	-5.2318563714	0.5218563714	0.6727864949	-0.1509301235	test	-5.289848781	0.579848781
O=S(=O)(N)C1=CC2=C(C=C1Cl)NCNS2(=O)(=O)	hydrochlorothiazide	-6.06	-0.12	3.1113	142.85	0.0769231	-5.552549065	-5.9397021947	0.1202978053	0.507450935	-0.3871531297	train
O=C3C=C2CCC1C4CCC(O)(C(=O)CO)C4(C)(CC(O)C1C2(C)CC3)	hydrocortisone	-4.66	1.48	3.71863	93.37	0.118644	-5.0945436933	-5.347365104	0.687365104	0.4345436933	0.2528214107	train
O=C(O)C(C1=CC=C(C=C1)CC(C)C)C	ibuprophen	-4.28	0.68	3.44818	39.86	0.242424	-4.699694601	-4.6951109478	0.4151109478	0.419694601	-0.0045836532	train
C1=CC=C3C(=C1)N(C2=CC=CC=C2CC3)CCCN(C)C	imipramine	-4.85	2.52	3.44204	3.56	0.12766	-4.0920517941	-4.221469866	0.628530134	0.7579482059	-0.129418072	train
O=C(O)CC=3C=1C=C(OC)C=CC=1N(C(=O)C2=CC=C(C=C2)Cl)C=3C	indomethacin	-4.69	1	4.16257	67.13	0.186047	-5.0103593864	-5.0237466509	0.3337466509	0.3203593864	0.0133872645	train
O=C(N)C=1C=C(C=CC=1(O))C(O)CNC(C)CCC2=CC=CC=C2	labetalol	-5.03	1.24	4.61089	93.29	0.244898	-5.20348132	-5.3423513744	0.3123513744	0.17348132	0.1388700544	train
O=C(NC1=C(C=CC=C1C)C)CN(CC)CC	lidocaine	-4.21	1.63	3.23241	24.46	0.25641	-4.356355691	-4.5073843444	0.2973843444	0.146355691	0.1510286534	test	-4.3962210181	0.1862210181
OCC(O)C(O)C(O)C(O)CO	mannitol	-6.21	-2.65	2.48181	127.46	0.44	-5.477678308	-5.7460877462	0.4639122538	0.732321692	-0.2684094381	train
O=C(NC1=NC=C(C)S1)C3=C(O)C=2C=CC=CC=2S(=O)(=O)N3C	meloxicam	-4.71	0.03	3.3417	93.21	0.157895	-5.2898377229	-5.3448375119	0.6348375119	0.5798377229	0.054999789	train
OC	methanol	-4.58	-0.7	0.836483	25.64	0.2	-4.2711875307	-4.5127696216	0.0672303784	0.3088124693	-0.2415820909	train
O=C(O)CCC(NC(=O)C1=CC=C(C=C1)N(C)CC=2N=C3C(=NC=2)N=C(N=C3(N))N)C(=O)O	methotrexate	-5.92	-2.53	5.32928	204.96	0.263158	-7.0724513501	-6.7702884803	0.8502884803	1.1524513501	-0.3021628698	train
O=C(OC2CC3C1OC1C(C2)[N+]3(C)(C))C(C4=CC=CC=C4)CO	methylscopolamine	-6.16	-1.14	3.66693	51.29	0.16	-5.1689317141	-4.8080726347	1.3519273653	0.9910682859	0.3608590794	train
OC(COC1=CC=C(C=C1)CCOC)CNC(C)C	metoprolol	-4.59	0.51	4.59485	44.88	0.295455	-4.993626721	-4.7514974164	0.1614974164	0.403626721	-0.2421293045	train
O=C(OC2(CCC=1C=C(F)C=CC=1C2(C(C)C))(CCN(C)CCCC3=NC4=CC=CC=C4(N3)))COC	mibefradil	-4.87	3.66	5.90811	51.9	0.207792	-4.5930083348	-4.8339833583	0.0360166417	0.2769916652	-0.2409750235	test	-4.5542453683	0.3157546317
OC(COC=1C=CC=C2C=1CC(O)C(O)C2)CNC(C)(C)C	nadolol	-5.41	0.68	4.36713	86.73	0.24	-5.1782309441	-5.2574802084	0.1525197916	0.2317690559	-0.0792492643	train
O=C(O)C(C=1C=CC=2C=C(OC)C=CC=2(C=1))C	naproxen	-4.83	0.42	3.38268	76.98	0.1875	-5.0629124486	-5.1433404793	0.3133404793	0.2329124486	0.0804280307	train
O=C2NC1=C(N=CC=C1C)N(C=3N=CC=CC2=3)C4CC4	nevirapine	-4.52	1.81	2.93854	36.68	0.0540541	-4.4759470857	-4.6514687506	0.1314687506	0.0440529143	0.0874158363	train
N=1C=CC=C(C=1)C2N(C)CCC2	nicotine	-4.71	0.41	2.50407	15.1	0.0740741	-4.4775339575	-4.3758525485	0.3341474515	0.2324660425	0.101681409	train
O=C(OC)C2=C(NC(=C(C(=O)OCC)C2(C=1C=CC=C(C=1)[N+](=O)[O-]))C)C	nitrendipine	-4.77	0.97	3.58351	99.98	0.234043	-5.1587961793	-5.4282773177	0.6582773177	0.3887961793	0.2694811384	test	-4.9458824803	0.1758824803
O=C(O)C2=CC(N=NC=1C=CC(O)=C(C=1)C(=O)O)=CC=C2(O)	olsalazine	-6.96	-4.5	4.61807	144.08	0.242424	-6.5168340207	-5.9282889401	1.0317110599	0.4431659793	0.5885450806	train
OC(COC=1C=CC=CC=1(OCC=C))CNC(C)C	oxprenolol	-4.68	0.45	3.62772	48.62	0.285714	-4.8143697086	-4.7962228616	0.1162228616	0.1343697086	-0.018146847	train
O=C(OC(COC=1C=CC=CC=1(OCC=C))CNC(C)C)C2CC2	oxprenolol_ester	-4.515	1.98	3.87193	49.58	0.269231	-4.5877720173	-4.8104944298	0.2954944298	0.0727720173	0.2227224125	train
C1=CC=C(C=C1)C3(N2CCCCC2)(CCCCC3)	phencyclidine	-4.61	1.31	2.91497	1.49	0.0444444	-4.295876424	-4.2040467233	0.4059532767	0.314123576	0.0918297008	train
O=C1NC(=O)C(N1)(C=2C=CC=CC=2)C3=CC=CC=C3	phenytoin	-4.57	2.26	2.96917	65.63	0.0606061	-4.6482800223	-5.006667512	0.436667512	0.0782800223	0.3583874897	train
OC(COC=1C=CC=C2NC=CC=12)CNC(C)C	pindolol	-4.78	0.19	3.70643	52.8	0.230769	-4.9470738135	-4.8463576485	0.0663576485	0.1670738135	-0.1007161649	train
O=C3NC=1C=CC=NC=1N(C(=O)CN2CCN(C)CC2)C4=CC=CC=C34	pirenzepine	-6.36	-0.46	3.5496	59.71	0.08	-5.15038416	-4.9122326733	1.4477673267	1.20961584	0.2381514867	train
O=C(NC=1N=CC=CC=1)C3=C(O)C=2C=CC=CC=2S(=O)(=O)N3C	piroxicam	-4.45	-0.07	3.17203	99.19	0.131579	-5.3570692872	-5.4222018018	0.9722018018	0.9070692872	0.0651325145	train
N=C(N)C1=CC=C2N=C(NC2(=C1))CC=3N=CC=CC=3	pnu200603	-6.25	-4	3.88552	69.89	0.117647	-5.7361361276	-5.0410229225	1.2089770775	0.5138638724	0.6951132051	train
O=C(NC1=CC=C(OCC(O)CNC(C)C)C=C1)C	practolol	-6.05	-1.4	4.01641	64.79	0.292683	-5.2604929068	-4.97963903	1.07036097	0.7895070932	0.2808538768	train
O=C(C=1OC=CC=1)N4CCN(C2=NC(N)=C3C=C(OC)C(OC)=CC3(=N2))CC4	prazocin	-4.36	1.88	4.96014	86.76	0.153846	-5.1685746951	-5.2686443588	0.9086443588	0.8085746951	0.1000696638	train
O=C4C=C3CCC1C(CCC2(C)(C(C(=O)C)CCC12))C3(C)CC4	progesterone	-4.37	3.48	3.58429	38.1	0.0714286	-4.188618845	-4.6718502914	0.3018502914	0.181381155	0.1204691365	train
OC(COC=1C=CC=C2C=CC=CC=12)CNC(C)C	propranolol	-4.58	1.55	3.62731	40.42	0.219512	-4.5322270977	-4.696600908	0.116600908	0.0477729023	0.0688280057	train
O=C(OC(COC=1C=CC=C2C=CC=CC=12)CNC(C)C)C3CC3	propranolol_este	-4.48	3.02	4.12953	36.21	0.215686	-4.3024637742	-4.6464386097	0.1664386097	0.1775362258	-0.011097616	train
O=C1OC=C(C=C1)C4CCC5(O)(C6CCC3=CC(OC2OC(C)C(O)C(O)C2(O))CCC3(C)C6(CCC45(C)))	proscillaridin	-6.2	2.48	5.69378	116.19	0.117647	-5.4098332404	-5.6087062989	0.5912937011	0.7901667596	-0.1988730585	test	-5.1508747108	1.0491252892
OC(C2=CC=NC=1C=CC(OC)=CC=12)C3N4CCC(C3)C(C=C)C4	quinidine	-4.69	2.04	3.24527	43.77	0.117647	-4.4936543233	-4.7361401312	0.0461401312	0.1963456767	-0.1502055454	train
O=[N+]([O-])C=C(NC)NCCSCC=1OC(=CC=1)CN(C)C	ranitidine	-6.31	-0.12	5.12643	105.15	0.302326	-5.5453862699	-5.4728246451	0.8371753549	0.7646137301	0.0725616248	train
O=C(NC(CC1CCCCC1)C(O)C(O)C2CC2)C(NC(=O)C(CC3=CC=CC=C3)CS(=O)(=O)C(C)(C)C)CC=4N=CNC=4	remikiren	-6.13	2.75	5.65514	131.95	0.237113	-5.3718995092	-5.8029166361	0.3270833639	0.7581004908	-0.4310171269	test	-5.0207069429	1.1092930571
O=C(O)C=1C=CC=CC=1(O)	salicylic_acid	-4.79	-1.44	2.14424	61.71	0.1875	-5.1668709926	-4.955997247	0.165997247	0.3768709926	-0.2108737456	train
O=C(N)CC(NC(=O)C1=NC2=CC=CC=C2(C=C1))C(=O)NC(CC3=CC=CC=C3)C(O)CN4CC5CCCCC5(CC4(C(=O)NC(C)(C)C))	saquinavir	-6.26	3	5.57686	130.93	0.203883	-5.334670278	-5.7874625052	0.4725374948	0.925329722	-0.4527922273	test	-4.9783408366	1.2816591634
O=C(OC1CC3N(C)C(C1)C2OC23)C(C4=CC=CC=C4)CO	scopolamine	-4.93	0.21	3.63309	57.35	0.152174	-5.0218866671	-4.9005445323	0.0294554677	0.0918866671	-0.0624311994	train
OCC2OC(OC1(OC(CO)C(O)C1(O))(CO))C(O)C(O)C2(O)	sucrose	-5.77	-3.34	3.49065	187.69	0.282609	-6.7703388999	-6.5386462023	0.7686462023	1.0003388999	-0.2316926975	train
O=C(O)C3=CC(N=NC1=CC=C(C=C1)S(=O)(=O)NC=2N=CC=CC=2)=CC=C3(O)	sulphasalazine	-6.33	-0.42	5.67735	133.67	0.181818	-5.9289483542	-5.8193496311	0.5106503689	0.4010516458	0.109598723	train
O=C(NCC1N(CC)CCC1)C2=CC(=CC=C2(OC))S(=O)(=O)N	sulpiride	-6.16	-1.15	4.22866	110.95	0.212766	-5.6993381347	-5.5454594041	0.6145405959	0.4606618653	0.1538787306	test	-5.6263656483	0.5336343517
O=C(O)C6=CC=CC=C6(C1=CC=C(C=C1)CN2C=3C=C(C=CC=3(N=C2CCC))C5=NC4=C(C=CC=C4C)N5C)	telmisartan	-4.82	2.41	5.28882	55.48	0.148649	-4.9477772416	-4.8788835792	0.0588835792	0.1277772416	-0.0688936624	train
OC1=CC(O)=CC(=C1)C(O)CNC(C)(C)C	terbutaline	-6.38	-1.07	3.14765	79.52	0.285714	-5.1494471941	-5.1589303237	1.2210696763	1.2305528059	-0.0094831295	train
O=C4C=C3CCC1C(CCC2(C)(C(O)CCC12))C3(C)CC4	tesosterone	-4.34	2	3.33275	42.35	0.0576923	-4.5742385698	-4.7245636202	0.3845636202	0.2342385698	0.1503250504	train
O=C2C=1N=CNC=1N(C(=O)N2C)C	theophylline	-4.35	-0.02	2.36196	61.59	0.0909091	-4.9305163691	-4.9597294359	0.6097294359	0.5805163691	0.0292130668	test	-4.9547279617	0.6047279617
O=C(O)C=CN1C=NC=2C=CC(=CC=2(C1(=O)))SC	tiacrilast	-4.9	-1.05	3.91652	100	0.172414	-5.6942954573	-5.4269794904	0.5269794904	0.7942954573	-0.2673159669	test	-5.5447484632	0.6447484632
OC(COC1=NSN=C1N2CCOCC2)CNC(C)(C)C	timolol	-4.85	0.03	4.01515	100.74	0.23913	-5.4180394528	-5.4367831312	0.5867831312	0.5680394528	0.0187436785	train
O=C(OC(COC1=NSN=C1N2CCOCC2)CNC(C)(C)C)C3CC3	timolol_ester	-4.6	1.74	3.98434	96.25	0.232143	-5.0434934718	-5.3838079922	0.7838079922	0.4434934718	0.3403145204	train
O=C1C=CNC(=O)N1	uracil	-5.37	-1.11	1.84074	66.72	0	-4.9918602529	-5.0112132967	0.3587867033	0.3781397471	-0.0193530439	train
O=C(N)N	urea	-5.34	-1.64	1.2282	82.72	0.285714	-4.8461544636	-5.2088391211	0.1311608789	0.4938455364	-0.3626846575	train
N#CC(C1=CC=C(OC)C(OC)=C1)(CCCN(C)CCC2=CC=C(OC)C(OC)=C2)C(C)C	verapamil	-4.58	2.07	5.14284	61.58	0.291667	-4.91250378	-4.956884095	0.376884095	0.33250378	0.044380315	test	-4.7457557476	0.1657557476
O=C1OC=3C=CC=CC=3(C(O)=C1C(C2=CC=CC=C2)CC(=O)C)	warfarin	-4.68	0.64	3.44953	59.47	0.146341	-4.9218067882	-4.9297769832	0.2497769832	0.2418067882	0.007970195	train
[N-]=[N+]=NC1CC(OC1(CO))N2C=C(C(=O)NC2(=O))C	zidovudine	-5.16	-0.58	3.13791	96.33	0.151515	-5.4314345881	-5.3784855932	0.2184855932	0.2714345881	-0.0529489948	train
