# Supplementary material for: CheS-Mapper 2.0 for visual validation of (Q)SAR models
Source: J Cheminform. 2014 Sep 23;6:41. doi: 10.1186/s13321-014-0041-7 (PMC4186979; doi:10.1186/s13321-014-0041-7)
Supplement: Additional file 1 — Datasets and CheS-Mapper configuration. A zip-file containing the data used in this article for the use-cases and screen-shots. [file s13321-014-0041-7-S1.zip › data/epafhm_ad.ches]

#---No Comment---
#Fri Jan 10 10:51:46 CET 2014
property-Smarts\ matching\ software\ for\ smarts\ files=OpenBabel
Align\ Compounds-method=No Cluster Aligner
property-Initial\ value\ of\ the\ step\ size\ constant\ in\ diagonal\ Newton\ method\ (magic)=0.2
Embed\ into\ 3D\ Space-simple-selected=false
property-Tolerance\ for\ stopping,\ in\ units\ of\ stress\ (tol)=1.0E-4
property-Distance\ /\ similarity\ measureSammon\ 3D\ Embedder\ (R)=Euclidean (distance)
Embed\ into\ 3D\ Space-method=Sammon 3D Embedder (R)
Cluster\ Dataset-method=No Dataset Clustering
property-Skip\ fragments\ that\ match\ all\ compounds=false
property-Maximum\ number\ of\ iterations\ (niter)=100
Create\ 3D\ Structures-simple-selected=false
Align\ Compounds-simple-selected=false
Cluster\ Dataset-simple-selected=true
property-Minimum\ frequency=1
Create\ 3D\ Structures-method=No 3D Structure Generation (use original structures)
dataset-recently-used=null\#epafhm_ad.sdf\#epafhm_ad.sdf
feature-type="DSSTox_RID\#NUMERIC","DSSTox_CID\#NUMERIC","DSSTox_Generic_SID\#NUMERIC","STRUCTURE_MolecularWeight\#NUMERIC","STRUCTURE_ChemicalType\#NOMINAL","STRUCTURE_Shown\#NOMINAL","TestSubstance_Description\#NOMINAL","Endpoint\#NOMINAL","StudyType\#NOMINAL","Species\#NOMINAL","MLOGP\#NOMINAL","CLOGP\#NUMERIC","LC50_mmol\#NUMERIC","LC50_mg\#NUMERIC","ActivityScore_EPAFHM\#NUMERIC","ActivityOutcome_EPAFHM\#NOMINAL","MOA_Confidence\#NOMINAL","FishAcuteToxSyndrome\#NOMINAL","MOA_MixtureTest\#NOMINAL","ExcessToxicityIndex\#NUMERIC","OB\:abonds\#NUMERIC","OB\:atoms\#NUMERIC","OB\:HBA1\#NUMERIC","OB\:HBA2\#NUMERIC","OB\:dbonds\#NUMERIC","OB\:HBD\#NUMERIC","OB\:sbonds\#NUMERIC","LC50_mmol_log\#NUMERIC"
Embed\ into\ 3D\ Space-simple-yes=false
Cluster\ Dataset-simple-yes=false
features-integrated="OB\:bonds\#NUMERIC","OB\:logP\#NUMERIC","OB\:MR\#NUMERIC","OB\:MW\#NUMERIC","OB\:TPSA\#NUMERIC"
