# Supplementary material for: CheS-Mapper 2.0 for visual validation of (Q)SAR models
Source: J Cheminform. 2014 Sep 23;6:41. doi: 10.1186/s13321-014-0041-7 (PMC4186979; doi:10.1186/s13321-014-0041-7)
Supplement: Additional file 1 — Datasets and CheS-Mapper configuration. A zip-file containing the data used in this article for the use-cases and screen-shots. [file s13321-014-0041-7-S1.zip › data/epafhm_ad.sdf]

4-(Hexyloxy)-m-anisaldehyde
 OpenBabel05311314163D

 17 17  0  0  0  0  0  0  0  0999 V2000
    0.9926   -2.8491   -1.1406 C   0  0  0  0  0
    2.1245   -3.6059   -1.4547 C   0  0  0  0  0
    3.2509   -3.5376   -0.6386 C   0  0  0  0  0
    4.4459   -4.3452   -0.9503 C   0  0  0  0  0
    4.5027   -5.0647   -1.9403 O   0  0  0  0  0
    3.2555   -2.7058    0.4796 C   0  0  0  0  0
    2.1322   -1.9237    0.7836 C   0  0  0  0  0
    2.3001   -1.1698    1.9180 O   0  0  0  0  0
    1.6074    0.0720    1.9709 C   0  0  0  0  0
    0.9763   -2.0089   -0.0168 C   0  0  0  0  0
   -0.1189   -1.2799    0.3624 O   0  0  0  0  0
   -1.3157   -1.4158   -0.4038 C   0  0  0  0  0
   -2.3676   -0.4879    0.1994 C   0  0  0  0  0
   -3.6798   -0.5516   -0.5813 C   0  0  0  0  0
   -4.7790    0.3423   -0.0013 C   0  0  0  0  0
   -4.4506    1.8338   -0.0824 C   0  0  0  0  0
   -5.6083    2.6868    0.4118 C   0  0  0  0  0
  1  2  2  0  0  0
  1 10  1  0  0  0
  2  3  1  0  0  0
  3  4  1  0  0  0
  3  6  2  0  0  0
  4  5  2  0  0  0
  6  7  1  0  0  0
  7  8  1  0  0  0
  7 10  2  0  0  0
  8  9  1  0  0  0
 10 11  1  0  0  0
 11 12  1  0  0  0
 12 13  1  0  0  0
 13 14  1  0  0  0
 14 15  1  0  0  0
 15 16  1  0  0  0
 16 17  1  0  0  0
M  END
>  <DSSTox_RID>
21691

>  <DSSTox_CID>
1691

>  <DSSTox_Generic_SID>
21691

>  <DSSTox_FileID>
1_EPAFHM_v4b

>  <STRUCTURE_Formula>
C14H20O3

>  <STRUCTURE_MolecularWeight>
236.3102

>  <STRUCTURE_ChemicalType>
defined organic

>  <STRUCTURE_TestedForm_DefinedOrganic>
parent

>  <STRUCTURE_Shown>
tested chemical

>  <TestSubstance_ChemicalName>
4-(Hexyloxy)-m-anisaldehyde

>  <TestSubstance_CASRN>
61096-84-2

>  <TestSubstance_Description>
single chemical compound

>  <ChemicalNote>
blank

>  <STRUCTURE_ChemicalName_IUPAC>
4-(hexyloxy)-3-(methyloxy)benzaldehyde

>  <STRUCTURE_SMILES>
C1=CC(C=O)=CC(OC)=C1OCCCCCC

>  <STRUCTURE_Parent_SMILES>
C1=CC(C=O)=CC(OC)=C1OCCCCCC

>  <STRUCTURE_InChIKey>
XHJDEEFEVOZGHN-WXGHHXAJAL

>  <STRUCTURE_InChI>
InChI=1/C14H20O3/c1-3-4-5-6-9-17-13-8-7-12(11-15)10-14(13)16-2/h7-8,10-11H,3-6,9H2,1-2H3

>  <Endpoint>
LC50

>  <StudyType>
Acute Toxicity

>  <ChemClass_FHM>
Aldehydes

>  <Species>
fathead minnow

>  <MLOGP>
blank

>  <CLOGP>
3.99

>  <LC50_mmol>
0.0113

>  <LC50_mg>
2.67

>  <ActivityScore_EPAFHM>
52

>  <ActivityOutcome_EPAFHM>
active

>  <LC50_Note>
LC50 obtained only at 96hr so no LC50_Ratio computed

>  <LC50_Ratio>
blank

>  <MOA_Confidence>
Low

>  <MOA>
Electrophile or proelectrophile reactivity

>  <FishAcuteToxSyndrome>
blank

>  <FishBehaviorTest>
blank

>  <MOA_MixtureTest>
blank

>  <ExcessToxicityIndex>
1.6

>  <Note_EPAFHM>
blank

>  <OB:abonds>
6

>  <OB:atoms>
17

>  <OB:HBA1>
3

>  <OB:HBA2>
3

>  <OB:dbonds>
1

>  <OB:HBD>
0

>  <OB:sbonds>
10

>  <LC50_mmol_log>
-1.9469215565165803

>  <OB:bonds>
17

>  <OB:logP>
3.4668

>  <OB:MR>
68.8485

>  <OB:MW>
236.307

>  <OB:TPSA>
35.53

>  <knn-inside>
true

>  <knn-propability>
0.9357376114795127

>  <centroid-inside>
true

>  <centroid-propability>
1.309527245620249

>  <leverage-inside>
true

>  <leverage-propability>
0.00545341639559153

>  <prop-inside>
true

>  <prop-propability>
1.8506024554421148

$$$$
5-Bromo-2-nitrovanillin
 OpenBabel05311314173D

 15 15  0  0  0  0  0  0  0  0999 V2000
    0.3768   -0.7471    0.2677 C   0  0  0  0  0
   -0.3169   -1.9268    0.2601 O   0  0  0  0  0
    0.2709   -3.0470    0.9130 C   0  0  0  0  0
   -0.3911    0.4232    0.1477 C   0  0  0  0  0
   -1.8222    0.2968    0.0513 N   0  0  0  0  0
   -2.3088    0.3182   -1.0845 O   0  0  0  0  0
   -2.4531    0.2864    1.1159 O   0  0  0  0  0
    0.1776    1.7015    0.1255 C   0  0  0  0  0
   -0.6305    2.9370    0.0200 C   0  0  0  0  0
   -0.0902    4.0357   -0.0421 O   0  0  0  0  0
    1.5685    1.8193    0.2110 C   0  0  0  0  0
    2.3561    0.6713    0.3084 C   0  0  0  0  0
    4.2410    0.8732    0.4006 Br  0  0  0  0  0
    1.7700   -0.6056    0.3301 C   0  0  0  0  0
    2.5740   -1.7133    0.3819 O   0  0  0  0  0
  1  2  1  0  0  0
  1  4  2  0  0  0
  1 14  1  0  0  0
  2  3  1  0  0  0
  4  5  1  0  0  0
  4  8  1  0  0  0
  5  6  1  0  0  0
  5  7  2  0  0  0
  8  9  1  0  0  0
  8 11  2  0  0  0
  9 10  2  0  0  0
 11 12  1  0  0  0
 12 13  1  0  0  0
 12 14  2  0  0  0
 14 15  1  0  0  0
M  CHG  2   5   1   6  -1
M  END
>  <DSSTox_RID>
21692

>  <DSSTox_CID>
1692

>  <DSSTox_Generic_SID>
21692

>  <DSSTox_FileID>
2_EPAFHM_v4b

>  <STRUCTURE_Formula>
C8H6BrNO5

>  <STRUCTURE_MolecularWeight>
276.0431

>  <STRUCTURE_ChemicalType>
defined organic

>  <STRUCTURE_TestedForm_DefinedOrganic>
parent

>  <STRUCTURE_Shown>
tested chemical

>  <TestSubstance_ChemicalName>
5-Bromo-2-nitrovanillin

>  <TestSubstance_CASRN>
98434-34-5

>  <TestSubstance_Description>
single chemical compound

>  <STRUCTURE_ChemicalName_IUPAC>
5-bromo-4-hydroxy-3-(methyloxy)-2-nitrobenzaldehyde

>  <STRUCTURE_SMILES>
C1(OC)=C([N+]([O-])=O)C(C=O)=CC(Br)=C1O

>  <STRUCTURE_Parent_SMILES>
C1(OC)=C([N+]([O-])=O)C(C=O)=CC(Br)=C1O

>  <STRUCTURE_InChIKey>
FZENGILVLUJGJX-LFDWPJMQBG

>  <STRUCTURE_InChI>
InChI=1/C8H6BrNO5/c1-15-8-6(10(13)14)4(3-11)2-5(9)7(8)12/h2-3,12H,1H3

>  <Endpoint>
LC50

>  <StudyType>
Acute Toxicity

>  <ChemClass_FHM>
Aldehydes

>  <Species>
fathead minnow

>  <MLOGP>
measured LogP

>  <CLOGP>
1.88

>  <LC50_mmol>
0.266

>  <LC50_mg>
73.3

>  <ActivityScore_EPAFHM>
37

>  <ActivityOutcome_EPAFHM>
active

>  <LC50_Note>
48hr to 96hr LC50_Ratio

>  <LC50_Ratio>
1

>  <MOA_Confidence>
Low

>  <MOA>
Electrophile or proelectrophile reactivity

>  <ExcessToxicityIndex>
3.6

>  <OB:abonds>
6

>  <OB:atoms>
15

>  <OB:HBA1>
4

>  <OB:HBA2>
3

>  <OB:dbonds>
2

>  <OB:HBD>
1

>  <OB:sbonds>
7

>  <LC50_mmol_log>
-0.575118363368933

>  <OB:bonds>
15

>  <OB:logP>
2.4072

>  <OB:MR>
56.8665

>  <OB:MW>
276.041

>  <OB:TPSA>
92.35

>  <knn-inside>
true

>  <knn-propability>
1.9225627582835232

>  <centroid-inside>
true

>  <centroid-propability>
1.9462666092357646

>  <leverage-inside>
true

>  <leverage-propability>
0.015796145469245525

>  <prop-inside>
true

>  <prop-propability>
0.8408887963979158

$$$$
p-Chlorophenyl-o-nitrophenyl ether
 OpenBabel05311314173D

 17 18  0  0  0  0  0  0  0  0999 V2000
   -3.1559    0.4731    2.0555 C   0  0  0  0  0
   -1.9349   -0.2023    2.1086 C   0  0  0  0  0
   -1.1604   -0.3191    0.9560 C   0  0  0  0  0
    0.3500   -1.1401    1.0207 Cl  0  0  0  0  0
   -1.6050    0.2191   -0.2512 C   0  0  0  0  0
   -2.8315    0.8875   -0.3063 C   0  0  0  0  0
   -3.5951    1.0381    0.8554 C   0  0  0  0  0
   -4.8217    1.6618    0.9018 O   0  0  0  0  0
   -5.0577    2.7298    0.0707 C   0  0  0  0  0
   -6.2578    2.7972   -0.6412 C   0  0  0  0  0
   -7.2459    1.7469   -0.5017 N   0  0  0  0  0
   -7.6883    1.5225    0.6313 O   0  0  0  0  0
   -7.6116    1.1819   -1.5423 O   0  0  0  0  0
   -6.5422    3.8631   -1.5047 C   0  0  0  0  0
   -5.6165    4.8980   -1.6304 C   0  0  0  0  0
   -4.4315    4.8676   -0.8915 C   0  0  0  0  0
   -4.1565    3.7954   -0.0357 C   0  0  0  0  0
  1  2  2  0  0  0
  1  7  1  0  0  0
  2  3  1  0  0  0
  3  4  1  0  0  0
  3  5  2  0  0  0
  5  6  1  0  0  0
  6  7  2  0  0  0
  7  8  1  0  0  0
  8  9  1  0  0  0
  9 10  2  0  0  0
  9 17  1  0  0  0
 10 11  1  0  0  0
 10 14  1  0  0  0
 11 12  2  0  0  0
 11 13  1  0  0  0
 14 15  2  0  0  0
 15 16  1  0  0  0
 16 17  2  0  0  0
M  CHG  2  11   1  13  -1
M  END
>  <DSSTox_RID>
21694

>  <DSSTox_CID>
1694

>  <DSSTox_Generic_SID>
21694

>  <DSSTox_FileID>
4_EPAFHM_v4b

>  <STRUCTURE_Formula>
C12H8ClNO3

>  <STRUCTURE_MolecularWeight>
249.6531

>  <STRUCTURE_ChemicalType>
defined organic

>  <STRUCTURE_TestedForm_DefinedOrganic>
parent

>  <STRUCTURE_Shown>
tested chemical

>  <TestSubstance_ChemicalName>
p-Chlorophenyl-o-nitrophenyl ether

>  <TestSubstance_CASRN>
39145-47-6

>  <TestSubstance_Description>
single chemical compound

>  <STRUCTURE_ChemicalName_IUPAC>
1-[(4-chlorophenyl)oxy]-2-nitrobenzene

>  <STRUCTURE_SMILES>
C1=CC(Cl)=CC=C1OC2=C([N+](=O)[O-])C=CC=C2

>  <STRUCTURE_Parent_SMILES>
C1=CC(Cl)=CC=C1OC2=C([N+](=O)[O-])C=CC=C2

>  <STRUCTURE_InChIKey>
CVKLEFPSICAFMC-YXHXOCADAO

>  <STRUCTURE_InChI>
InChI=1/C12H8ClNO3/c13-9-5-7-10(8-6-9)17-12-4-2-1-3-11(12)14(15)16/h1-8H

>  <Endpoint>
LC50

>  <StudyType>
Acute Toxicity

>  <ChemClass_FHM>
Diphenyl Ethers

>  <Species>
fathead minnow

>  <CLOGP>
4.79

>  <LC50_mmol>
0.00769

>  <LC50_mg>
1.92

>  <ActivityScore_EPAFHM>
54

>  <ActivityOutcome_EPAFHM>
active

>  <LC50_Ratio>
2

>  <MOA_Confidence>
High-Moderate

>  <MOA>
Baseline narcosis

>  <FishBehaviorTest>
TYPE I Depressed motor activity

>  <ExcessToxicityIndex>
1.4

>  <OB:abonds>
12

>  <OB:atoms>
17

>  <OB:HBA1>
2

>  <OB:HBA2>
1

>  <OB:dbonds>
1

>  <OB:HBD>
0

>  <OB:sbonds>
5

>  <LC50_mmol_log>
-2.114073660198569

>  <OB:bonds>
18

>  <OB:logP>
4.5637

>  <OB:MR>
66.79

>  <OB:MW>
249.65

>  <OB:TPSA>
55.05

>  <knn-inside>
true

>  <knn-propability>
1.4917264198962394

>  <centroid-inside>
true

>  <centroid-propability>
1.649055102246206

>  <leverage-inside>
true

>  <leverage-propability>
0.005649993104749096

>  <prop-inside>
true

>  <prop-propability>
0.31096048811896654

$$$$
3'-Chloro-o-formotoluidide
 OpenBabel05311314173D

 11 11  0  0  0  0  0  0  0  0999 V2000
   -0.1019    2.6846   -0.2825 C   0  0  0  0  0
   -0.5995    1.2673   -0.1330 C   0  0  0  0  0
    0.3050    0.2004    0.1008 C   0  0  0  0  0
    1.6852    0.4760    0.2110 N   0  0  0  0  0
    2.6944   -0.3706    0.5640 C   0  0  0  0  0
    3.8633   -0.0038    0.6286 O   0  0  0  0  0
   -0.1860   -1.1084    0.2264 C   0  0  0  0  0
   -1.5536   -1.3714    0.1628 C   0  0  0  0  0
   -2.4502   -0.3267   -0.0158 C   0  0  0  0  0
   -1.9811    0.9815   -0.1579 C   0  0  0  0  0
   -3.1818    2.2153   -0.3410 Cl  0  0  0  0  0
  1  2  1  0  0  0
  2  3  2  0  0  0
  2 10  1  0  0  0
  3  4  1  0  0  0
  3  7  1  0  0  0
  4  5  1  0  0  0
  5  6  2  0  0  0
  7  8  2  0  0  0
  8  9  1  0  0  0
  9 10  2  0  0  0
 10 11  1  0  0  0
M  END
>  <DSSTox_RID>
21695

>  <DSSTox_CID>
1695

>  <DSSTox_Generic_SID>
21695

>  <DSSTox_FileID>
5_EPAFHM_v4b

>  <STRUCTURE_Formula>
C8H8ClNO

>  <STRUCTURE_MolecularWeight>
169.6103

>  <STRUCTURE_ChemicalType>
defined organic

>  <STRUCTURE_TestedForm_DefinedOrganic>
parent

>  <STRUCTURE_Shown>
tested chemical

>  <TestSubstance_ChemicalName>
3'-Chloro-o-formotoluidide

>  <TestSubstance_CASRN>
71862-02-7

>  <TestSubstance_Description>
single chemical compound

>  <STRUCTURE_ChemicalName_IUPAC>
N-(3-chloro-2-methylphenyl)formamide

>  <STRUCTURE_SMILES>
CC1=C(NC=O)C=CC=C1Cl

>  <STRUCTURE_Parent_SMILES>
CC1=C(NC=O)C=CC=C1Cl

>  <STRUCTURE_InChIKey>
BGBMNORZJXQAIC-UTYYFYNKAR

>  <STRUCTURE_InChI>
InChI=1/C8H8ClNO/c1-6-7(9)3-2-4-8(6)10-5-11/h2-5H,1H3,(H,10,11)

>  <Endpoint>
LC50

>  <StudyType>
Acute Toxicity

>  <ChemClass_FHM>
Secondary aromatic amines

>  <Species>
fathead minnow

>  <CLOGP>
2.27

>  <LC50_mmol>
0.275

>  <LC50_mg>
46.6

>  <ActivityScore_EPAFHM>
37

>  <ActivityOutcome_EPAFHM>
active

>  <LC50_Ratio>
1.02

>  <MOA_Confidence>
Moderate

>  <MOA>
Baseline narcosis

>  <ExcessToxicityIndex>
5.0

>  <OB:abonds>
6

>  <OB:atoms>
11

>  <OB:HBA1>
2

>  <OB:HBA2>
2

>  <OB:dbonds>
1

>  <OB:HBD>
1

>  <OB:sbonds>
4

>  <LC50_mmol_log>
-0.5606673061697374

>  <OB:bonds>
11

>  <OB:logP>
2.9256

>  <OB:MR>
46.3127

>  <OB:MW>
169.608

>  <OB:TPSA>
29.1

>  <knn-inside>
true

>  <knn-propability>
0.8316974822409393

>  <centroid-inside>
true

>  <centroid-propability>
0.343354873277804

>  <leverage-inside>
true

>  <leverage-propability>
0.002386947646716709

>  <prop-inside>
true

>  <prop-propability>
110.18917195342526

$$$$
Di-n-butylisophthlate
 OpenBabel05311314173D

 20 20  0  0  0  0  0  0  0  0999 V2000
    3.1659   -1.9109   -5.1484 C   0  0  0  0  0
    2.9431   -2.8489   -3.9723 C   0  0  0  0  0
    3.8599   -2.4981   -2.7984 C   0  0  0  0  0
    3.6345   -3.4095   -1.5913 C   0  0  0  0  0
    2.2711   -3.3583   -1.1439 O   0  0  0  0  0
    1.9397   -2.2699   -0.4076 C   0  0  0  0  0
    2.6898   -1.3748   -0.0555 O   0  0  0  0  0
    0.4789   -2.2586   -0.1499 C   0  0  0  0  0
   -0.2889   -3.4322   -0.1646 C   0  0  0  0  0
   -1.6603   -3.3759    0.0893 C   0  0  0  0  0
   -2.2691   -2.1489    0.3536 C   0  0  0  0  0
   -1.5092   -0.9712    0.3534 C   0  0  0  0  0
   -2.2016    0.3083    0.6095 C   0  0  0  0  0
   -3.1840    0.4088    1.3253 O   0  0  0  0  0
   -1.6467    1.2833   -0.1513 O   0  0  0  0  0
   -2.3206    2.5512   -0.1123 C   0  0  0  0  0
   -3.5589    2.5222   -1.0070 C   0  0  0  0  0
   -4.3122    3.8486   -0.9772 C   0  0  0  0  0
   -5.5832    3.7803   -1.8095 C   0  0  0  0  0
   -0.1319   -1.0261    0.1131 C   0  0  0  0  0
  1  2  1  0  0  0
  2  3  1  0  0  0
  3  4  1  0  0  0
  4  5  1  0  0  0
  5  6  1  0  0  0
  6  7  2  0  0  0
  6  8  1  0  0  0
  8  9  2  0  0  0
  8 20  1  0  0  0
  9 10  1  0  0  0
 10 11  2  0  0  0
 11 12  1  0  0  0
 12 13  1  0  0  0
 12 20  2  0  0  0
 13 14  2  0  0  0
 13 15  1  0  0  0
 15 16  1  0  0  0
 16 17  1  0  0  0
 17 18  1  0  0  0
 18 19  1  0  0  0
M  END
>  <DSSTox_RID>
21696

>  <DSSTox_CID>
1696

>  <DSSTox_Generic_SID>
21696

>  <DSSTox_FileID>
6_EPAFHM_v4b

>  <STRUCTURE_Formula>
C16H22O4

>  <STRUCTURE_MolecularWeight>
278.3474

>  <STRUCTURE_ChemicalType>
defined organic

>  <STRUCTURE_TestedForm_DefinedOrganic>
parent

>  <STRUCTURE_Shown>
tested chemical

>  <TestSubstance_ChemicalName>
Di-n-butylisophthlate

>  <TestSubstance_CASRN>
3126-90-7

>  <TestSubstance_Description>
single chemical compound

>  <STRUCTURE_ChemicalName_IUPAC>
dibutyl benzene-1,3-dicarboxylate

>  <STRUCTURE_SMILES>
CCCCOC(=O)C1=CC=CC(C(=O)OCCCC)=C1

>  <STRUCTURE_Parent_SMILES>
CCCCOC(=O)C1=CC=CC(C(=O)OCCCC)=C1

>  <STRUCTURE_InChIKey>
QGLZXHRNAYXIBU-PBSLGDSEBK

>  <STRUCTURE_InChI>
InChI=1/C16H22O4/c1-3-5-10-19-15(17)13-8-7-9-14(12-13)16(18)20-11-6-4-2/h7-9,12H,3-6,10-11H2,1-2H3

>  <Endpoint>
LC50

>  <StudyType>
Acute Toxicity

>  <ChemClass_FHM>
Phthalates

>  <Species>
fathead minnow

>  <CLOGP>
5.53

>  <LC50_mmol>
0.00323

>  <LC50_mg>
0.9

>  <ActivityScore_EPAFHM>
58

>  <ActivityOutcome_EPAFHM>
active

>  <LC50_Note>
48hr to 96hr LC50_Ratio

>  <LC50_Ratio>
1.07

>  <MOA_Confidence>
High-Moderate

>  <MOA>
Baseline narcosis

>  <FishBehaviorTest>
TYPE I Depressed motor activity

>  <ExcessToxicityIndex>
2.9

>  <OB:abonds>
6

>  <OB:atoms>
20

>  <OB:HBA1>
4

>  <OB:HBA2>
4

>  <OB:dbonds>
2

>  <OB:HBD>
0

>  <OB:sbonds>
12

>  <LC50_mmol_log>
-2.490797477668897

>  <OB:bonds>
20

>  <OB:logP>
3.6004

>  <OB:MR>
77.843

>  <OB:MW>
278.343

>  <OB:TPSA>
52.6

>  <knn-inside>
true

>  <knn-propability>
0.5601623537538424

>  <centroid-inside>
true

>  <centroid-propability>
1.886628560832079

>  <leverage-inside>
true

>  <leverage-propability>
0.008130332501269133

>  <prop-inside>
true

>  <prop-propability>
0.12442521995360176

$$$$
1,1-Diphenyl-2-propyn-1-ol
 OpenBabel05311314173D

 16 17  0  0  0  0  0  0  0  0999 V2000
    1.0317    0.8441    0.0000 C   0  0  0  0  0
    1.0317   -0.6566    0.0000 C   0  0  0  0  0
    1.1254   -1.3838   -1.2086 C   0  0  0  0  0
    1.1727   -2.7798   -1.2154 C   0  0  0  0  0
    1.1578   -3.4842   -0.0138 C   0  0  0  0  0
    1.1135   -2.7950    1.1952 C   0  0  0  0  0
    1.0670   -1.3986    1.2047 C   0  0  0  0  0
   -0.4690    0.8441    0.0000 C   0  0  0  0  0
   -1.2152    0.8832    1.2063 C   0  0  0  0  0
   -2.6125    0.9028    1.1978 C   0  0  0  0  0
   -3.3039    0.9051   -0.0102 C   0  0  0  0  0
   -2.6041    0.8992   -1.2133 C   0  0  0  0  0
   -1.2073    0.8776   -1.2117 C   0  0  0  0  0
    2.5323    0.8441    0.0000 O   0  0  0  0  0
    1.0317    2.3447    0.0000 C   0  0  0  0  0
    1.0317    3.8454    0.0000 C   0  0  0  0  0
  1  2  1  0  0  0
  1  8  1  0  0  0
  1 14  1  0  0  0
  1 15  1  0  0  0
  2  3  2  0  0  0
  2  7  1  0  0  0
  3  4  1  0  0  0
  4  5  2  0  0  0
  5  6  1  0  0  0
  6  7  2  0  0  0
  8  9  2  0  0  0
  8 13  1  0  0  0
  9 10  1  0  0  0
 10 11  2  0  0  0
 11 12  1  0  0  0
 12 13  2  0  0  0
 15 16  3  0  0  0
M  END
>  <DSSTox_RID>
21697

>  <DSSTox_CID>
1697

>  <DSSTox_Generic_SID>
21697

>  <DSSTox_FileID>
7_EPAFHM_v4b

>  <STRUCTURE_Formula>
C15H12O

>  <STRUCTURE_MolecularWeight>
208.2592

>  <STRUCTURE_ChemicalType>
defined organic

>  <STRUCTURE_TestedForm_DefinedOrganic>
parent

>  <STRUCTURE_Shown>
tested chemical

>  <TestSubstance_ChemicalName>
1,1-Diphenyl-2-propyn-1-ol

>  <TestSubstance_CASRN>
3923-52-2

>  <TestSubstance_Description>
single chemical compound

>  <STRUCTURE_ChemicalName_IUPAC>
1,1-diphenylprop-2-yn-1-ol

>  <STRUCTURE_SMILES>
C(C1=CC=CC=C1)(C2=CC=CC=C2)(O)C#C

>  <STRUCTURE_Parent_SMILES>
C(C1=CC=CC=C1)(C2=CC=CC=C2)(O)C#C

>  <STRUCTURE_InChIKey>
FRUYMXFXTYSNTI-ZYEDEKGVAG

>  <STRUCTURE_InChI>
InChI=1/C15H12O/c1-2-15(16,13-9-5-3-6-10-13)14-11-7-4-8-12-14/h1,3-12,16H

>  <Endpoint>
LC50

>  <StudyType>
Acute Toxicity

>  <ChemClass_FHM>
Alkyne Alcohols

>  <Species>
fathead minnow

>  <CLOGP>
2.71

>  <LC50_mmol>
0.0533

>  <LC50_mg>
11.1

>  <ActivityScore_EPAFHM>
45

>  <ActivityOutcome_EPAFHM>
active

>  <LC50_Ratio>
1

>  <MOA_Confidence>
High-Moderate

>  <MOA>
Baseline narcosis

>  <FishBehaviorTest>
TYPE I Depressed motor activity

>  <ExcessToxicityIndex>
3.1

>  <OB:abonds>
12

>  <OB:atoms>
16

>  <OB:HBA1>
1

>  <OB:HBA2>
1

>  <OB:dbonds>
0

>  <OB:HBD>
1

>  <OB:sbonds>
4

>  <LC50_mmol_log>
-1.2732727909734278

>  <OB:bonds>
17

>  <OB:logP>
2.5557

>  <OB:MR>
64.7158

>  <OB:MW>
208.255

>  <OB:TPSA>
20.23

>  <knn-inside>
true

>  <knn-propability>
1.5492829153787313

>  <centroid-inside>
true

>  <centroid-propability>
1.0631279582231092

>  <leverage-inside>
true

>  <leverage-propability>
0.009011303752778237

>  <prop-inside>
true

>  <prop-propability>
12.524842288473838

$$$$
4,7-Dithiadecane
 OpenBabel05311314183D

 10  9  0  0  0  0  0  0  0  0999 V2000
   -5.9562   -0.4513   -0.0142 C   0  0  0  0  0
   -4.7632    0.4897   -0.0973 C   0  0  0  0  0
   -3.4486   -0.2762    0.0152 C   0  0  0  0  0
   -2.0445    0.8796   -0.0760 S   0  0  0  0  0
   -0.6866   -0.3361    0.0288 C   0  0  0  0  0
    0.6582    0.3854    0.0026 C   0  0  0  0  0
    2.0173   -0.8304    0.0884 S   0  0  0  0  0
    3.4187    0.3317    0.0779 C   0  0  0  0  0
    4.7362   -0.4384    0.0973 C   0  0  0  0  0
    5.9261    0.5102    0.1010 C   0  0  0  0  0
  1  2  1  0  0  0
  2  3  1  0  0  0
  3  4  1  0  0  0
  4  5  1  0  0  0
  5  6  1  0  0  0
  6  7  1  0  0  0
  7  8  1  0  0  0
  8  9  1  0  0  0
  9 10  1  0  0  0
M  END
>  <DSSTox_RID>
21698

>  <DSSTox_CID>
1698

>  <DSSTox_Generic_SID>
21698

>  <DSSTox_FileID>
8_EPAFHM_v4b

>  <STRUCTURE_Formula>
C8H18S2

>  <STRUCTURE_MolecularWeight>
178.3502

>  <STRUCTURE_ChemicalType>
defined organic

>  <STRUCTURE_TestedForm_DefinedOrganic>
parent

>  <STRUCTURE_Shown>
tested chemical

>  <TestSubstance_ChemicalName>
4,7-Dithiadecane

>  <TestSubstance_CASRN>
22037-97-4

>  <TestSubstance_Description>
single chemical compound

>  <STRUCTURE_ChemicalName_IUPAC>
1,1'-[ethane-1,2-diylbis(thio)]dipropane

>  <STRUCTURE_SMILES>
CCCSCCSCCC

>  <STRUCTURE_Parent_SMILES>
CCCSCCSCCC

>  <STRUCTURE_InChIKey>
WFAKVSBNUMNWQV-BQFOGUDMAE

>  <STRUCTURE_InChI>
InChI=1/C8H18S2/c1-3-5-9-7-8-10-6-4-2/h3-8H2,1-2H3

>  <Endpoint>
LC50

>  <StudyType>
Acute Toxicity

>  <ChemClass_FHM>
Sulfides

>  <Species>
fathead minnow

>  <CLOGP>
3.52

>  <LC50_mmol>
0.0422

>  <LC50_mg>
7.52

>  <ActivityScore_EPAFHM>
46

>  <ActivityOutcome_EPAFHM>
active

>  <LC50_Note>
72hr to 96hr LC50_Ratio

>  <LC50_Ratio>
1.09

>  <MOA_Confidence>
High-Moderate

>  <MOA>
Baseline narcosis

>  <FishBehaviorTest>
TYPE I Depressed motor activity

>  <ExcessToxicityIndex>
0.8

>  <OB:abonds>
0

>  <OB:atoms>
10

>  <OB:HBA1>
2

>  <OB:HBA2>
2

>  <OB:dbonds>
0

>  <OB:HBD>
0

>  <OB:sbonds>
9

>  <LC50_mmol_log>
-1.3746875490383261

>  <OB:bonds>
9

>  <OB:logP>
3.2728

>  <OB:MR>
55.752

>  <OB:MW>
178.359

>  <OB:TPSA>
50.6

>  <knn-inside>
true

>  <knn-propability>
0.3032554153672335

>  <centroid-inside>
true

>  <centroid-propability>
0.8337456822820432

>  <leverage-inside>
true

>  <leverage-propability>
0.016220830941488143

>  <prop-inside>
true

>  <prop-propability>
26.738762677308006

$$$$
4,9-Dithiadodecane
 OpenBabel05311314183D

 12 11  0  0  0  0  0  0  0  0999 V2000
    7.1884    0.5589    0.1474 C   0  0  0  0  0
    6.0248   -0.4127    0.0141 C   0  0  0  0  0
    4.6866    0.3155    0.1056 C   0  0  0  0  0
    3.3180   -0.8755   -0.0471 S   0  0  0  0  0
    1.9277    0.2954    0.0453 C   0  0  0  0  0
    0.6035   -0.4626   -0.0253 C   0  0  0  0  0
   -0.5832    0.5043    0.0379 C   0  0  0  0  0
   -1.9094   -0.2508   -0.0158 C   0  0  0  0  0
   -3.2921    0.9319    0.0465 S   0  0  0  0  0
   -4.6713   -0.2559    0.0109 C   0  0  0  0  0
   -6.0014    0.4926    0.0125 C   0  0  0  0  0
   -7.1763   -0.4742   -0.0073 C   0  0  0  0  0
  1  2  1  0  0  0
  2  3  1  0  0  0
  3  4  1  0  0  0
  4  5  1  0  0  0
  5  6  1  0  0  0
  6  7  1  0  0  0
  7  8  1  0  0  0
  8  9  1  0  0  0
  9 10  1  0  0  0
 10 11  1  0  0  0
 11 12  1  0  0  0
M  END
>  <DSSTox_RID>
21701

>  <DSSTox_CID>
1701

>  <DSSTox_Generic_SID>
21701

>  <DSSTox_FileID>
11_EPAFHM_v4b

>  <STRUCTURE_Formula>
C10H22S2

>  <STRUCTURE_MolecularWeight>
206.4038

>  <STRUCTURE_ChemicalType>
defined organic

>  <STRUCTURE_TestedForm_DefinedOrganic>
parent

>  <STRUCTURE_Shown>
tested chemical

>  <TestSubstance_ChemicalName>
4,9-Dithiadodecane

>  <TestSubstance_CASRN>
56348-39-1

>  <TestSubstance_Description>
single chemical compound

>  <STRUCTURE_ChemicalName_IUPAC>
1,4-bis(propylthio)butane

>  <STRUCTURE_SMILES>
CCCSCCCCSCCC

>  <STRUCTURE_Parent_SMILES>
CCCSCCCCSCCC

>  <STRUCTURE_InChIKey>
QHEWQFYHKNCEOH-DLUAZKHXAP

>  <STRUCTURE_InChI>
InChI=1/C10H22S2/c1-3-7-11-9-5-6-10-12-8-4-2/h3-10H2,1-2H3

>  <Endpoint>
LC50

>  <StudyType>
Acute Toxicity

>  <ChemClass_FHM>
Sulfides

>  <Species>
fathead minnow

>  <CLOGP>
4.16

>  <LC50_mmol>
0.0145

>  <LC50_mg>
2.99

>  <ActivityScore_EPAFHM>
51

>  <ActivityOutcome_EPAFHM>
active

>  <LC50_Ratio>
1.26

>  <MOA>
MOA not determined due to conflicting evidence

>  <FishBehaviorTest>
TYPE III Spontaneous motor activity

>  <ExcessToxicityIndex>
1.1

>  <OB:abonds>
0

>  <OB:atoms>
12

>  <OB:HBA1>
2

>  <OB:HBA2>
2

>  <OB:dbonds>
0

>  <OB:HBD>
0

>  <OB:sbonds>
11

>  <LC50_mmol_log>
-1.8386319977650252

>  <OB:bonds>
11

>  <OB:logP>
4.053

>  <OB:MR>
65.366

>  <OB:MW>
206.412

>  <OB:TPSA>
50.6

>  <knn-inside>
true

>  <knn-propability>
1.8676801165520638

>  <centroid-inside>
true

>  <centroid-propability>
1.1670366686578193

>  <leverage-inside>
true

>  <leverage-propability>
0.01925938745177576

>  <prop-inside>
true

>  <prop-propability>
4.8502343222818585

$$$$
2-chloroethyl-N-cyclohexyl carbamate
 OpenBabel05311314193D

 13 13  0  0  0  0  0  0  0  0999 V2000
   -1.9061   -2.9806   -2.5058 Cl  0  0  0  0  0
   -2.8062   -1.9868   -1.3272 C   0  0  0  0  0
   -2.2833   -0.5552   -1.3100 C   0  0  0  0  0
   -0.9329   -0.4793   -0.8238 O   0  0  0  0  0
   -0.7981   -0.5534    0.5224 C   0  0  0  0  0
   -1.7168   -0.6924    1.3172 O   0  0  0  0  0
    0.5014   -0.4615    0.9226 N   0  0  0  0  0
    1.6977   -0.2908    0.0000 C   0  0  0  0  0
    1.6977    1.2152    0.0000 C   0  0  0  0  0
    2.8525    1.7937   -0.8281 C   0  0  0  0  0
    4.2031    1.4566   -0.2163 C   0  0  0  0  0
    4.2882   -0.0251    0.1091 C   0  0  0  0  0
    3.0519   -0.4696    0.8843 C   0  0  0  0  0
  1  2  1  0  0  0
  2  3  1  0  0  0
  3  4  1  0  0  0
  4  5  1  0  0  0
  5  6  2  0  0  0
  5  7  1  0  0  0
  7  8  1  0  0  0
  8  9  1  0  0  0
  8 13  1  0  0  0
  9 10  1  0  0  0
 10 11  1  0  0  0
 11 12  1  0  0  0
 12 13  1  0  0  0
M  END
>  <DSSTox_RID>
21704

>  <DSSTox_CID>
1704

>  <DSSTox_Generic_SID>
21704

>  <DSSTox_FileID>
14_EPAFHM_v4b

>  <STRUCTURE_Formula>
C9H16ClNO2

>  <STRUCTURE_MolecularWeight>
205.6839

>  <STRUCTURE_ChemicalType>
defined organic

>  <STRUCTURE_TestedForm_DefinedOrganic>
parent

>  <STRUCTURE_Shown>
tested chemical

>  <TestSubstance_ChemicalName>
2-chloroethyl-N-cyclohexyl carbamate

>  <TestSubstance_CASRN>
31502-57-5

>  <TestSubstance_Description>
single chemical compound

>  <STRUCTURE_ChemicalName_IUPAC>
2-chloroethyl cyclohexylcarbamate

>  <STRUCTURE_SMILES>
ClCCOC(=O)NC1CCCCC1

>  <STRUCTURE_Parent_SMILES>
ClCCOC(=O)NC1CCCCC1

>  <STRUCTURE_InChIKey>
JRMUKQRVUDWJRF-IDAJSMFUAW

>  <STRUCTURE_InChI>
InChI=1/C9H16ClNO2/c10-6-7-13-9(12)11-8-4-2-1-3-5-8/h8H,1-7H2,(H,11,12)

>  <Endpoint>
LC50

>  <StudyType>
Acute Toxicity

>  <ChemClass_FHM>
Carbamates

>  <Species>
fathead minnow

>  <CLOGP>
2.46

>  <LC50_mmol>
0.17

>  <LC50_mg>
35.0

>  <ActivityScore_EPAFHM>
39

>  <ActivityOutcome_EPAFHM>
active

>  <LC50_Note>
48hr to 96hr LC50_Ratio

>  <LC50_Ratio>
1.23

>  <MOA_Confidence>
Moderate

>  <MOA>
Electrophile or proelectrophile reactivity

>  <FishBehaviorTest>
TYPE II Hyperactive

>  <ExcessToxicityIndex>
1.6

>  <OB:abonds>
0

>  <OB:atoms>
13

>  <OB:HBA1>
3

>  <OB:HBA2>
3

>  <OB:dbonds>
1

>  <OB:HBD>
1

>  <OB:sbonds>
12

>  <LC50_mmol_log>
-0.769551078621726

>  <OB:bonds>
13

>  <OB:logP>
2.675

>  <OB:MR>
52.5347

>  <OB:MW>
205.682

>  <OB:TPSA>
38.33

>  <knn-inside>
true

>  <knn-propability>
1.2344943798104713

>  <centroid-inside>
true

>  <centroid-propability>
0.6776078703987867

>  <leverage-inside>
true

>  <leverage-propability>
0.002513252115870516

>  <prop-inside>
true

>  <prop-propability>
25.359458993106696

$$$$
Phenobarbital
 OpenBabel05311314193D

 17 18  0  0  0  0  0  0  0  0999 V2000
   -1.7822    1.8943    1.2922 O   0  0  0  0  0
   -1.4534    0.8143    0.8026 C   0  0  0  0  0
   -0.2075    0.6047   -0.0713 C   0  0  0  0  0
    0.9986    0.1785    0.8143 C   0  0  0  0  0
    2.0227   -0.6470    0.3105 C   0  0  0  0  0
    3.1061   -1.0233    1.1093 C   0  0  0  0  0
    3.2010   -0.5680    2.4200 C   0  0  0  0  0
    2.2208    0.2771    2.9289 C   0  0  0  0  0
    1.1364    0.6551    2.1328 C   0  0  0  0  0
   -0.5133   -0.4848   -1.1102 C   0  0  0  0  0
   -0.0473   -0.5079   -2.2487 O   0  0  0  0  0
   -1.3093   -1.5145   -0.6857 N   0  0  0  0  0
   -2.2598   -1.3961    0.2766 C   0  0  0  0  0
   -3.1991   -2.1819    0.3464 O   0  0  0  0  0
   -2.1896   -0.3053    1.0822 N   0  0  0  0  0
    0.1932    1.9314   -0.7748 C   0  0  0  0  0
   -0.8707    2.5241   -1.6983 C   0  0  0  0  0
  1  2  2  0  0  0
  2  3  1  0  0  0
  2 15  1  0  0  0
  3  4  1  0  0  0
  3 10  1  0  0  0
  3 16  1  0  0  0
  4  5  2  0  0  0
  4  9  1  0  0  0
  5  6  1  0  0  0
  6  7  2  0  0  0
  7  8  1  0  0  0
  8  9  2  0  0  0
 10 11  2  0  0  0
 10 12  1  0  0  0
 12 13  1  0  0  0
 13 14  2  0  0  0
 13 15  1  0  0  0
 16 17  1  0  0  0
M  END
>  <DSSTox_RID>
21705

>  <DSSTox_CID>
1122

>  <DSSTox_Generic_SID>
21122

>  <DSSTox_FileID>
15_EPAFHM_v4b

>  <STRUCTURE_Formula>
C12H12N2O3

>  <STRUCTURE_MolecularWeight>
232.2353

>  <STRUCTURE_ChemicalType>
defined organic

>  <STRUCTURE_TestedForm_DefinedOrganic>
parent

>  <STRUCTURE_Shown>
tested chemical

>  <TestSubstance_ChemicalName>
Phenobarbital

>  <TestSubstance_CASRN>
50-06-6

>  <TestSubstance_Description>
single chemical compound

>  <STRUCTURE_ChemicalName_IUPAC>
5-ethyl-5-phenylpyrimidine-2,4,6(1H,3H,5H)-trione

>  <STRUCTURE_SMILES>
O=C1C(C2=CC=CC=C2)(C(=O)NC(=O)N1)CC

>  <STRUCTURE_Parent_SMILES>
O=C1C(C2=CC=CC=C2)(C(=O)NC(=O)N1)CC

>  <STRUCTURE_InChIKey>
OKEHZAQGDAIEIX-AAMMDRTPAV

>  <STRUCTURE_InChI>
InChI=1/C12H12N2O3/c1-2-12(8-6-4-3-5-7-8)9(15)13-11(17)14-10(12)16/h3-7H,2H2,1H3,(H2,13,14,15,16,17)

>  <Endpoint>
LC50

>  <StudyType>
Acute Toxicity

>  <ChemClass_FHM>
Barbitals

>  <Species>
fathead minnow

>  <MLOGP>
measured LogP

>  <CLOGP>
1.47

>  <LC50_mmol>
2.08

>  <LC50_mg>
484.0

>  <ActivityScore_EPAFHM>
28

>  <ActivityOutcome_EPAFHM>
active

>  <LC50_Ratio>
1.05

>  <MOA_Confidence>
High

>  <MOA>
Neurodepressant

>  <FishBehaviorTest>
TYPE I Depressed motor activity

>  <ExcessToxicityIndex>
1.1

>  <OB:abonds>
6

>  <OB:atoms>
17

>  <OB:HBA1>
5

>  <OB:HBA2>
5

>  <OB:dbonds>
3

>  <OB:HBD>
2

>  <OB:sbonds>
9

>  <LC50_mmol_log>
0.31806333496276157

>  <OB:bonds>
18

>  <OB:logP>
1.358

>  <OB:MR>
67.6344

>  <OB:MW>
232.235

>  <OB:TPSA>
75.27

>  <knn-inside>
true

>  <knn-propability>
1.0837702922805619

>  <centroid-inside>
true

>  <centroid-propability>
1.7221738776425477

>  <leverage-inside>
true

>  <leverage-propability>
0.010470213263117766

>  <prop-inside>
true

>  <prop-propability>
0.5805654812893302

$$$$
2,4-Dinitrophenol
 OpenBabel05311314193D

 13 13  0  0  0  0  0  0  0  0999 V2000
    2.1618    2.1362    0.0041 O   0  0  0  0  0
    1.0428    1.3500    0.0049 C   0  0  0  0  0
    1.0372   -0.0533   -0.0071 C   0  0  0  0  0
   -0.1786   -0.7583   -0.0050 C   0  0  0  0  0
   -1.3835   -0.0409    0.0087 C   0  0  0  0  0
   -1.3817    1.3603    0.0208 C   0  0  0  0  0
   -0.1663    2.0487    0.0185 C   0  0  0  0  0
   -2.6628   -0.7647    0.0114 N   0  0  0  0  0
   -2.6201   -2.0020    0.0063 O   0  0  0  0  0
   -3.7037   -0.0940    0.0183 O   0  0  0  0  0
    2.2922   -0.8106   -0.0219 N   0  0  0  0  0
    3.3503   -0.1621   -0.0215 O   0  0  0  0  0
    2.2250   -2.0462   -0.0342 O   0  0  0  0  0
  1  2  1  0  0  0
  2  3  2  0  0  0
  2  7  1  0  0  0
  3  4  1  0  0  0
  3 11  1  0  0  0
  4  5  2  0  0  0
  5  6  1  0  0  0
  5  8  1  0  0  0
  6  7  2  0  0  0
  8  9  2  0  0  0
  8 10  1  0  0  0
 11 12  2  0  0  0
 11 13  1  0  0  0
M  CHG  4   8   1  10  -1  11   1  13  -1
M  END
>  <DSSTox_RID>
21706

>  <DSSTox_CID>
523

>  <DSSTox_Generic_SID>
20523

>  <DSSTox_FileID>
16_EPAFHM_v4b

>  <STRUCTURE_Formula>
C6H4N2O5

>  <STRUCTURE_MolecularWeight>
184.1064

>  <STRUCTURE_ChemicalType>
defined organic

>  <STRUCTURE_TestedForm_DefinedOrganic>
parent

>  <STRUCTURE_Shown>
tested chemical

>  <TestSubstance_ChemicalName>
2,4-Dinitrophenol

>  <TestSubstance_CASRN>
51-28-5

>  <TestSubstance_Description>
single chemical compound

>  <STRUCTURE_ChemicalName_IUPAC>
2,4-dinitrophenol

>  <STRUCTURE_SMILES>
OC1=C(C=C(C=C1)[N+](=O)[O-])[N+](=O)[O-]

>  <STRUCTURE_Parent_SMILES>
OC1=C(C=C(C=C1)[N+](=O)[O-])[N+](=O)[O-]

>  <STRUCTURE_InChIKey>
WFDDLOOXCXXBQN-MMTZHEBUAW

>  <STRUCTURE_InChI>
InChI=1/C6H4N2O5/c9-6-2-1-4(7(10)11)3-5(6)8(12)13/h1-3,9H

>  <Endpoint>
LC50

>  <StudyType>
Acute Toxicity

>  <ChemClass_FHM>
Phenols

>  <Species>
fathead minnow

>  <MLOGP>
measured LogP

>  <CLOGP>
1.54

>  <LC50_mmol>
0.0592

>  <LC50_mg>
10.9

>  <ActivityScore_EPAFHM>
44

>  <ActivityOutcome_EPAFHM>
active

>  <LC50_Note>
LC50 is geometric mean of 10 experiments

>  <LC50_Ratio>
1.03

>  <MOA_Confidence>
High

>  <MOA>
Uncoupler of oxidative phosphorylation

>  <FishAcuteToxSyndrome>
Uncoupler of oxidative phosphorylation

>  <FishBehaviorTest>
TYPE II Hyperactive

>  <MOA_MixtureTest>
Uncoupler of oxidative phosphorylation

>  <ExcessToxicityIndex>
27.8

>  <OB:abonds>
6

>  <OB:atoms>
13

>  <OB:HBA1>
3

>  <OB:HBA2>
1

>  <OB:dbonds>
2

>  <OB:HBD>
1

>  <OB:sbonds>
5

>  <LC50_mmol_log>
-1.2276782932770802

>  <OB:bonds>
13

>  <OB:logP>
2.255

>  <OB:MR>
46.109

>  <OB:MW>
184.106

>  <OB:TPSA>
111.87

>  <knn-inside>
true

>  <knn-propability>
0.3022978956977418

>  <centroid-inside>
true

>  <centroid-propability>
2.0958828595217307

>  <leverage-inside>
true

>  <leverage-propability>
0.020663724331453942

>  <prop-inside>
true

>  <prop-propability>
6.17141443573127

$$$$
Urethane
 OpenBabel05311314193D

  6  5  0  0  0  0  0  0  0  0999 V2000
    0.0358   -2.6156   -1.5729 N   0  0  0  0  0
   -0.7135   -1.4940   -1.5186 C   0  0  0  0  0
   -1.1863   -0.9519   -2.5037 O   0  0  0  0  0
   -0.8454   -1.0943   -0.2349 O   0  0  0  0  0
   -1.6168    0.0995   -0.0341 C   0  0  0  0  0
   -3.0919   -0.2390    0.0710 C   0  0  0  0  0
  1  2  1  0  0  0
  2  3  2  0  0  0
  2  4  1  0  0  0
  4  5  1  0  0  0
  5  6  1  0  0  0
M  END
>  <DSSTox_RID>
21707

>  <DSSTox_CID>
1427

>  <DSSTox_Generic_SID>
21427

>  <DSSTox_FileID>
17_EPAFHM_v4b

>  <STRUCTURE_Formula>
C3H7NO2

>  <STRUCTURE_MolecularWeight>
89.0932

>  <STRUCTURE_ChemicalType>
defined organic

>  <STRUCTURE_TestedForm_DefinedOrganic>
parent

>  <STRUCTURE_Shown>
tested chemical

>  <TestSubstance_ChemicalName>
Urethane

>  <TestSubstance_CASRN>
51-79-6

>  <TestSubstance_Description>
single chemical compound

>  <STRUCTURE_ChemicalName_IUPAC>
ethyl carbamate

>  <STRUCTURE_SMILES>
NC(=O)OCC

>  <STRUCTURE_Parent_SMILES>
NC(=O)OCC

>  <STRUCTURE_InChIKey>
WXMKPNITSTVMEF-WRHGUKRDAU

>  <STRUCTURE_InChI>
InChI=1/C3H7NO2/c1-2-6-3(4)5/h2H2,1H3,(H2,4,5)

>  <Endpoint>
LC50

>  <StudyType>
Acute Toxicity

>  <ChemClass_FHM>
Carbamates

>  <Species>
fathead minnow

>  <MLOGP>
measured LogP

>  <CLOGP>
-0.15

>  <LC50_mmol>
58.8

>  <LC50_mg>
5240.0

>  <ActivityScore_EPAFHM>
12

>  <ActivityOutcome_EPAFHM>
active

>  <LC50_Ratio>
1.04

>  <MOA_Confidence>
High-Moderate

>  <MOA>
Baseline narcosis

>  <FishBehaviorTest>
TYPE I Depressed motor activity

>  <ExcessToxicityIndex>
1.4

>  <OB:abonds>
0

>  <OB:atoms>
6

>  <OB:HBA1>
3

>  <OB:HBA2>
3

>  <OB:dbonds>
1

>  <OB:HBD>
1

>  <OB:sbonds>
4

>  <LC50_mmol_log>
1.7693773260761385

>  <OB:bonds>
5

>  <OB:logP>
0.8019

>  <OB:MR>
20.9164

>  <OB:MW>
89.0932

>  <OB:TPSA>
52.32

>  <knn-inside>
true

>  <knn-propability>
1.6022105112153986

>  <centroid-inside>
true

>  <centroid-propability>
1.178062631002085

>  <leverage-inside>
true

>  <leverage-propability>
0.008691791005072867

>  <prop-inside>
true

>  <prop-propability>
8.015395767927384

$$$$
Salicylic acid Na+
 OpenBabel05311314193D

 11 10  0  0  0  0  0  0  0  0999 V2000
    2.5397    2.3557    2.3307 Na  0  0  0  0  0
   -0.0529    0.1854    0.2136 C   0  0  0  0  0
    0.9125    0.9902    1.0013 C   0  0  0  0  0
    0.7930    2.2550    1.1427 O   0  0  0  0  0
    0.0966   -1.2014    0.0708 C   0  0  0  0  0
    1.9110    0.4161    1.5698 O   0  0  0  0  0
    1.1358   -1.8839    0.6474 O   0  0  0  0  0
   -1.1494    0.8005   -0.4132 C   0  0  0  0  0
   -0.8119   -1.9548   -0.6699 C   0  0  0  0  0
   -2.0633    0.0494   -1.1571 C   0  0  0  0  0
   -1.8941   -1.3281   -1.2850 C   0  0  0  0  0
  2  3  1  0  0  0
  2  5  2  0  0  0
  2  8  1  0  0  0
  3  4  2  0  0  0
  3  6  1  0  0  0
  5  7  1  0  0  0
  5  9  1  0  0  0
  8 10  2  0  0  0
  9 11  2  0  0  0
 10 11  1  0  0  0
M  CHG  2   1   1   6  -1
M  END
>  <DSSTox_RID>
21708

>  <DSSTox_CID>
1708

>  <DSSTox_Generic_SID>
21708

>  <DSSTox_FileID>
18_EPAFHM_v4b

>  <STRUCTURE_Formula>
C7H5NaO3

>  <STRUCTURE_MolecularWeight>
160.1026

>  <STRUCTURE_ChemicalType>
defined organic

>  <STRUCTURE_TestedForm_DefinedOrganic>
salt Na

>  <STRUCTURE_Shown>
tested chemical

>  <TestSubstance_ChemicalName>
Salicylic acid Na+

>  <TestSubstance_CASRN>
54-21-7

>  <TestSubstance_Description>
single chemical compound

>  <ChemicalNote>
parent [69-72-7]

>  <STRUCTURE_ChemicalName_IUPAC>
sodium salicylate

>  <STRUCTURE_SMILES>
[O-]C(C1=CC=CC=C1O)=O.[Na+]

>  <STRUCTURE_Parent_SMILES>
OC(C1=CC=CC=C1O)=O

>  <STRUCTURE_InChIKey>
FGSYJJCLYALWJF-QIOIDSTNAH

>  <STRUCTURE_InChI>
InChI=1/C7H6O3.Na/c8-6-4-2-1-3-5(6)7(9)10;/h1-4,8H,(H,9,10);/q;+1/p-1

>  <Endpoint>
LC50

>  <StudyType>
Acute Toxicity

>  <ChemClass_FHM>
Carboxylic Acids

>  <Species>
fathead minnow

>  <MLOGP>
measured LogP

>  <CLOGP>
2.26

>  <LC50_mmol>
12.5

>  <LC50_mg>
1720.0

>  <ActivityScore_EPAFHM>
19

>  <ActivityOutcome_EPAFHM>
active

>  <LC50_Note>
LC50 is geometric mean of 10 experiments; 48hr to 96hr LC50_Ratio

>  <LC50_Ratio>
1.15

>  <MOA>
MOA not determined due to insufficient evidence

>  <FishBehaviorTest>
TYPE II Hyperactive

>  <ExcessToxicityIndex>
0.1

>  <OB:abonds>
6

>  <OB:atoms>
11

>  <OB:HBA1>
2

>  <OB:HBA2>
3

>  <OB:dbonds>
1

>  <OB:HBD>
1

>  <OB:sbonds>
3

>  <LC50_mmol_log>
1.0969100130080565

>  <OB:bonds>
10

>  <OB:logP>
-0.2443

>  <OB:MR>
33.482

>  <OB:MW>
160.103

>  <OB:TPSA>
60.36

>  <knn-inside>
true

>  <knn-propability>
1.3400149530839616

>  <centroid-inside>
true

>  <centroid-propability>
1.1098413576098758

>  <leverage-inside>
true

>  <leverage-propability>
0.008173123663010557

>  <prop-inside>
true

>  <prop-propability>
10.344152856512194

$$$$
Benzamide
 OpenBabel05311314193D

  9  9  0  0  0  0  0  0  0  0999 V2000
    0.4795    1.2365   -0.0190 C   0  0  0  0  0
    1.8767    1.2122   -0.0121 C   0  0  0  0  0
    2.5561   -0.0061   -0.0049 C   0  0  0  0  0
    1.8427   -1.2038    0.0040 C   0  0  0  0  0
    0.4468   -1.1838   -0.0015 C   0  0  0  0  0
   -0.2420    0.0358   -0.0251 C   0  0  0  0  0
   -1.7290    0.0040   -0.0326 C   0  0  0  0  0
   -2.3547   -0.9792    0.3430 O   0  0  0  0  0
   -2.3827    1.1032   -0.5165 N   0  0  0  0  0
  1  2  2  0  0  0
  1  6  1  0  0  0
  2  3  1  0  0  0
  3  4  2  0  0  0
  4  5  1  0  0  0
  5  6  2  0  0  0
  6  7  1  0  0  0
  7  8  2  0  0  0
  7  9  1  0  0  0
M  END
>  <DSSTox_RID>
21709

>  <DSSTox_CID>
1709

>  <DSSTox_Generic_SID>
21709

>  <DSSTox_FileID>
19_EPAFHM_v4b

>  <STRUCTURE_Formula>
C7H7NO

>  <STRUCTURE_MolecularWeight>
121.1366

>  <STRUCTURE_ChemicalType>
defined organic

>  <STRUCTURE_TestedForm_DefinedOrganic>
parent

>  <STRUCTURE_Shown>
tested chemical

>  <TestSubstance_ChemicalName>
Benzamide

>  <TestSubstance_CASRN>
55-21-0

>  <TestSubstance_Description>
single chemical compound

>  <STRUCTURE_ChemicalName_IUPAC>
benzamide

>  <STRUCTURE_SMILES>
C1=CC=CC=C1C(=O)N

>  <STRUCTURE_Parent_SMILES>
C1=CC=CC=C1C(=O)N

>  <STRUCTURE_InChIKey>
JCVGCKMXZWYACR-CZUYRGJTAU

>  <STRUCTURE_InChI>
InChI=1/C7H7NO/c8-7(9)6-4-2-1-3-5-6/h1-5H,(H2,8,9)

>  <Endpoint>
LC50

>  <StudyType>
Acute Toxicity

>  <ChemClass_FHM>
Amides

>  <Species>
fathead minnow

>  <MLOGP>
measured LogP

>  <CLOGP>
0.64

>  <LC50_mmol>
5.46

>  <LC50_mg>
661.0

>  <ActivityScore_EPAFHM>
23

>  <ActivityOutcome_EPAFHM>
active

>  <LC50_Ratio>
1.07

>  <MOA_Confidence>
Moderate

>  <MOA>
Baseline narcosis

>  <ExcessToxicityIndex>
2.6

>  <OB:abonds>
6

>  <OB:atoms>
9

>  <OB:HBA1>
2

>  <OB:HBA2>
2

>  <OB:dbonds>
1

>  <OB:HBD>
1

>  <OB:sbonds>
2

>  <LC50_mmol_log>
0.7371926427047373

>  <OB:bonds>
9

>  <OB:logP>
1.4858

>  <OB:MR>
34.5369

>  <OB:MW>
121.137

>  <OB:TPSA>
43.09

>  <knn-inside>
true

>  <knn-propability>
0.8231816371251284

>  <centroid-inside>
true

>  <centroid-propability>
0.5539477336486939

>  <leverage-inside>
true

>  <leverage-propability>
0.0038646109395101364

>  <prop-inside>
true

>  <prop-propability>
110.41072718241576

$$$$
Benzyltriethylammonium chloride
 OpenBabel05311314193D

 15 14  0  0  0  0  0  0  0  0999 V2000
   -0.9221    0.5513   -2.4653 C   0  0  0  0  0
   -1.5101    0.9574   -1.1204 C   0  0  0  0  0
   -1.3398   -0.0793   -0.0123 N   0  0  0  0  0
   -1.8685   -1.4915   -0.3933 C   0  0  0  0  0
   -3.2448   -1.5470   -1.0421 C   0  0  0  0  0
   -1.9555    0.4191    1.3090 C   0  0  0  0  0
   -3.4697    0.5172    1.3398 C   0  0  0  0  0
    0.2103   -0.3252    0.2974 C   0  0  0  0  0
    1.0081    0.8818    0.7639 C   0  0  0  0  0
    1.1262    1.1727    2.1345 C   0  0  0  0  0
    1.8274    2.2993    2.5711 C   0  0  0  0  0
    2.4361    3.1428    1.6508 C   0  0  0  0  0
    2.3595    2.8545    0.2871 C   0  0  0  0  0
    1.6568    1.7289   -0.1489 C   0  0  0  0  0
    0.0062   -4.2735    0.3687 Cl  0  0  0  0  0
  1  2  1  0  0  0
  2  3  1  0  0  0
  3  4  1  0  0  0
  3  6  1  0  0  0
  3  8  1  0  0  0
  4  5  1  0  0  0
  6  7  1  0  0  0
  8  9  1  0  0  0
  9 10  2  0  0  0
  9 14  1  0  0  0
 10 11  1  0  0  0
 11 12  2  0  0  0
 12 13  1  0  0  0
 13 14  2  0  0  0
M  CHG  2   3   1  15  -1
M  END
>  <DSSTox_RID>
21710

>  <DSSTox_CID>
1710

>  <DSSTox_Generic_SID>
21710

>  <DSSTox_FileID>
20_EPAFHM_v4b

>  <STRUCTURE_Formula>
C13H22ClN

>  <STRUCTURE_MolecularWeight>
227.7765

>  <STRUCTURE_ChemicalType>
defined organic

>  <STRUCTURE_TestedForm_DefinedOrganic>
salt Cl

>  <STRUCTURE_Shown>
tested chemical

>  <TestSubstance_ChemicalName>
Benzyltriethylammonium chloride

>  <TestSubstance_CASRN>
56-37-1

>  <TestSubstance_Description>
single chemical compound

>  <ChemicalNote>
ammonium

>  <STRUCTURE_ChemicalName_IUPAC>
N,N-diethyl-N-(phenylmethyl)ethanaminium chloride

>  <STRUCTURE_SMILES>
CC[N+](CC)(CC)CC1(=CC=CC=C1).[Cl-]

>  <STRUCTURE_Parent_SMILES>
CC[N+](CC)(CC)CC1(=CC=CC=C1)

>  <STRUCTURE_InChIKey>
CGCLYVUVNZMMGP-GVSXKTFGAJ

>  <STRUCTURE_InChI>
InChI=1/C13H22N.ClH/c1-4-14(5-2,6-3)12-13-10-8-7-9-11-13;/h7-11H,4-6,12H2,1-3H3;1H/q+1;/p-1

>  <Endpoint>
LC50

>  <StudyType>
Acute Toxicity

>  <ChemClass_FHM>
Ammonium compounds

>  <Species>
fathead minnow

>  <CLOGP>
-99.99

>  <LC50_mmol>
0.707

>  <LC50_mg>
161.0

>  <ActivityScore_EPAFHM>
33

>  <ActivityOutcome_EPAFHM>
active

>  <LC50_Ratio>
1.65

>  <MOA>
MOA not determined due to insufficient evidence

>  <FishBehaviorTest>
TYPE I Depressed motor activity

>  <ExcessToxicityIndex>
0.0

>  <OB:abonds>
6

>  <OB:atoms>
15

>  <OB:HBA1>
0

>  <OB:HBA2>
0

>  <OB:dbonds>
0

>  <OB:HBD>
0

>  <OB:sbonds>
8

>  <LC50_mmol_log>
-0.1505805862031006

>  <OB:bonds>
14

>  <OB:logP>
0.0671

>  <OB:MR>
68.4774

>  <OB:MW>
227.773

>  <OB:TPSA>
0.0

>  <knn-inside>
false

>  <knn-propability>
3.32101728380732

>  <centroid-inside>
true

>  <centroid-propability>
1.3502719771926877

>  <leverage-inside>
true

>  <leverage-propability>
0.020725413751619695

>  <prop-inside>
true

>  <prop-propability>
1.6441368842457051

$$$$
1,1-Dimethyl hydrazine
 OpenBabel05311314193D

  4  3  0  0  0  0  0  0  0  0999 V2000
    0.7373    1.2201   -0.0762 C   0  0  0  0  0
    0.0756    0.0593    0.5309 N   0  0  0  0  0
    0.6818   -1.1771    0.0230 C   0  0  0  0  0
   -1.3262    0.0761    0.1579 N   0  0  0  0  0
  1  2  1  0  0  0
  2  3  1  0  0  0
  2  4  1  0  0  0
M  END
>  <DSSTox_RID>
21711

>  <DSSTox_CID>
516

>  <DSSTox_Generic_SID>
20516

>  <DSSTox_FileID>
21_EPAFHM_v4b

>  <STRUCTURE_Formula>
C2H8N2

>  <STRUCTURE_MolecularWeight>
60.0983

>  <STRUCTURE_ChemicalType>
defined organic

>  <STRUCTURE_TestedForm_DefinedOrganic>
parent

>  <STRUCTURE_Shown>
tested chemical

>  <TestSubstance_ChemicalName>
1,1-Dimethyl hydrazine

>  <TestSubstance_CASRN>
57-14-7

>  <TestSubstance_Description>
single chemical compound

>  <STRUCTURE_ChemicalName_IUPAC>
1,1-dimethylhydrazine

>  <STRUCTURE_SMILES>
CN(C)N

>  <STRUCTURE_Parent_SMILES>
CN(C)N

>  <STRUCTURE_InChIKey>
APTHZNGZWATIBO-NTRUVMKPAI

>  <STRUCTURE_InChI>
InChI=1/C2H8N2/c1-4(2)3/h3H2,1-2H3

>  <Endpoint>
LC50

>  <StudyType>
Acute Toxicity

>  <ChemClass_FHM>
Azine compounds

>  <Species>
fathead minnow

>  <CLOGP>
-1.5

>  <LC50_mmol>
0.131

>  <LC50_mg>
7.85

>  <ActivityScore_EPAFHM>
41

>  <ActivityOutcome_EPAFHM>
active

>  <LC50_Note>
48hr to 96hr LC50_Ratio

>  <LC50_Ratio>
1.6

>  <MOA_Confidence>
High-Moderate

>  <MOA>
Electrophile or proelectrophile reactivity

>  <FishBehaviorTest>
TYPE II Hyperactive

>  <ExcessToxicityIndex>
11100.0

>  <OB:abonds>
0

>  <OB:atoms>
4

>  <OB:HBA1>
2

>  <OB:HBA2>
2

>  <OB:dbonds>
0

>  <OB:HBD>
1

>  <OB:sbonds>
3

>  <LC50_mmol_log>
-0.8827287043442357

>  <OB:bonds>
3

>  <OB:logP>
0.122

>  <OB:MR>
17.3314

>  <OB:MW>
60.0983

>  <OB:TPSA>
29.26

>  <knn-inside>
true

>  <knn-propability>
0.6864722255392521

>  <centroid-inside>
true

>  <centroid-propability>
1.3432459960474141

>  <leverage-inside>
true

>  <leverage-propability>
0.005250555082260168

>  <prop-inside>
true

>  <prop-propability>
1.9103128866194041

$$$$
Pentobarbital sodium
 OpenBabel05311314193D

 17 16  0  0  0  0  0  0  0  0999 V2000
    2.1931    1.4306    0.0197 C   0  0  0  0  0
    0.8125    0.8062   -0.2589 C   0  0  0  0  0
    0.8333   -0.2068   -1.4803 C   0  0  0  0  0
    1.8305   -1.3147   -1.1698 C   0  0  0  0  0
    1.3369   -2.3235   -0.3920 N   0  0  0  0  0
    0.0230   -2.5512   -0.1423 C   0  0  0  0  0
   -0.2143   -3.4995    0.6152 O   0  0  0  0  0
   -0.8963   -1.8318   -0.6909 N   0  0  0  0  0
    3.0132   -1.2931   -1.5057 O   0  0  0  0  0
   -0.5574   -0.8383   -1.5841 C   0  0  0  0  0
   -1.4083   -0.4155   -2.3645 O   0  0  0  0  0
    1.2217    0.4930   -2.8119 C   0  0  0  0  0
    1.2815   -0.4246   -4.0345 C   0  0  0  0  0
   -0.2495    1.9290   -0.4202 C   0  0  0  0  0
   -0.4282    2.7999    0.8296 C   0  0  0  0  0
   -1.5465    3.8150    0.6408 C   0  0  0  0  0
   -2.3905   -3.3059    0.2617 Na  0  0  0  0  0
  1  2  1  0  0  0
  2  3  1  0  0  0
  2 14  1  0  0  0
  3  4  1  0  0  0
  3 10  1  0  0  0
  3 12  1  0  0  0
  4  5  1  0  0  0
  4  9  2  0  0  0
  5  6  1  0  0  0
  6  7  1  0  0  0
  6  8  2  0  0  0
  8 10  1  0  0  0
 10 11  2  0  0  0
 12 13  1  0  0  0
 14 15  1  0  0  0
 15 16  1  0  0  0
M  CHG  3   6   1   7  -1  17   1
M  END
>  <DSSTox_RID>
21712

>  <DSSTox_CID>
1712

>  <DSSTox_Generic_SID>
21712

>  <DSSTox_FileID>
22_EPAFHM_v4b

>  <STRUCTURE_Formula>
C11H17N2NaO3

>  <STRUCTURE_MolecularWeight>
248.25667

>  <STRUCTURE_ChemicalType>
defined organic

>  <STRUCTURE_TestedForm_DefinedOrganic>
salt Na

>  <STRUCTURE_Shown>
tested chemical

>  <TestSubstance_ChemicalName>
Pentobarbital sodium

>  <TestSubstance_CASRN>
57-33-0

>  <TestSubstance_Description>
single chemical compound

>  <ChemicalNote>
tautomers; parent [76-74-4 ]

>  <STRUCTURE_ChemicalName_IUPAC>
sodium 5-ethyl-5-(1-methylbutyl)-4,6-dioxo-1,4,5,6-tetrahydropyrimidin-2-olate

>  <STRUCTURE_SMILES>
CC(C(C(NC([O-])=N1)=O)(C1=O)CC)CCC.[Na+]

>  <STRUCTURE_Parent_SMILES>
CC(C(C(NC(O)=N1)=O)(C1=O)CC)CCC

>  <STRUCTURE_InChIKey>
LJWJBRQVHGMJGO-DLKRMKHEAF

>  <STRUCTURE_InChI>
InChI=1/C11H18N2O3.Na/c1-4-6-7(3)11(5-2)8(14)12-10(16)13-9(11)15;/h7H,4-6H2,1-3H3,(H2,12,13,14,15,16);/q;+1/p-1

>  <Endpoint>
LC50

>  <StudyType>
Acute Toxicity

>  <ChemClass_FHM>
Barbitals

>  <Species>
fathead minnow

>  <MLOGP>
measured LogP

>  <CLOGP>
2.1

>  <LC50_mmol>
0.199

>  <LC50_mg>
49.5

>  <ActivityScore_EPAFHM>
39

>  <ActivityOutcome_EPAFHM>
active

>  <LC50_Ratio>
1.03

>  <MOA_Confidence>
High

>  <MOA>
Neurodepressant

>  <FishBehaviorTest>
TYPE I Depressed motor activity

>  <ExcessToxicityIndex>
3.0

>  <OB:abonds>
0

>  <OB:atoms>
17

>  <OB:HBA1>
4

>  <OB:HBA2>
5

>  <OB:dbonds>
3

>  <OB:HBD>
1

>  <OB:sbonds>
13

>  <LC50_mmol_log>
-0.7011469235902933

>  <OB:bonds>
16

>  <OB:logP>
1.0263

>  <OB:MR>
66.3742

>  <OB:MW>
248.254

>  <OB:TPSA>
75.6

>  <knn-inside>
true

>  <knn-propability>
1.0670787351279722

>  <centroid-inside>
true

>  <centroid-propability>
1.692708406677498

>  <leverage-inside>
true

>  <leverage-propability>
0.010468132928822657

>  <prop-inside>
true

>  <prop-propability>
0.6377768831759597

$$$$
Amobarbital
 OpenBabel05311314193D

 16 16  0  0  0  0  0  0  0  0999 V2000
    0.6307    0.0999    2.4996 O   0  0  0  0  0
    1.4663   -0.4029    1.7524 C   0  0  0  0  0
    1.9195    0.2266    0.4396 C   0  0  0  0  0
    2.3866   -0.8457   -0.5367 C   0  0  0  0  0
    2.2862   -0.7517   -1.7575 O   0  0  0  0  0
    3.0106   -1.9276    0.0202 N   0  0  0  0  0
    2.7662   -2.3878    1.2755 C   0  0  0  0  0
    3.0446   -3.5371    1.6012 O   0  0  0  0  0
    2.1172   -1.5476    2.1247 N   0  0  0  0  0
    0.7917    1.0974   -0.1697 C   0  0  0  0  0
   -0.5094    0.3339   -0.4845 C   0  0  0  0  0
   -1.5789    1.2137   -1.1659 C   0  0  0  0  0
   -2.7842    0.3550   -1.5589 C   0  0  0  0  0
   -2.0393    2.3700   -0.2756 C   0  0  0  0  0
    3.1545    1.1033    0.8157 C   0  0  0  0  0
    3.7639    1.9105   -0.3257 C   0  0  0  0  0
  1  2  2  0  0  0
  2  3  1  0  0  0
  2  9  1  0  0  0
  3  4  1  0  0  0
  3 10  1  0  0  0
  3 15  1  0  0  0
  4  5  2  0  0  0
  4  6  1  0  0  0
  6  7  1  0  0  0
  7  8  2  0  0  0
  7  9  1  0  0  0
 10 11  1  0  0  0
 11 12  1  0  0  0
 12 13  1  0  0  0
 12 14  1  0  0  0
 15 16  1  0  0  0
M  END
>  <DSSTox_RID>
21713

>  <DSSTox_CID>
81

>  <DSSTox_Generic_SID>
20081

>  <DSSTox_FileID>
23_EPAFHM_v4b

>  <STRUCTURE_Formula>
C11H18N2O3

>  <STRUCTURE_MolecularWeight>
226.2748

>  <STRUCTURE_ChemicalType>
defined organic

>  <STRUCTURE_TestedForm_DefinedOrganic>
parent

>  <STRUCTURE_Shown>
tested chemical

>  <TestSubstance_ChemicalName>
Amobarbital

>  <TestSubstance_CASRN>
57-43-2

>  <TestSubstance_Description>
single chemical compound

>  <STRUCTURE_ChemicalName_IUPAC>
5-ethyl-5-(3-methylbutyl)pyrimidine-2,4,6(1H,3H,5H)-trione

>  <STRUCTURE_SMILES>
N1C(=O)C(CC)(CCC(C)C)C(=O)NC1=O

>  <STRUCTURE_Parent_SMILES>
N1C(=O)C(CC)(CCC(C)C)C(=O)NC1=O

>  <STRUCTURE_InChIKey>
LVUJVKIGZIZIBE-JJJCSCLMAG

>  <STRUCTURE_InChI>
InChI=1/C11H18N2O3/c1-4-11(6-5-7(2)3)8(14)12-10(16)13-9(11)15/h7H,4-6H2,1-3H3,(H2,12,13,14,15,16)

>  <Endpoint>
LC50

>  <StudyType>
Acute Toxicity

>  <ChemClass_FHM>
Barbitals

>  <Species>
fathead minnow

>  <MLOGP>
measured LogP

>  <CLOGP>
2.07

>  <LC50_mmol>
0.377

>  <LC50_mg>
85.4

>  <ActivityScore_EPAFHM>
36

>  <ActivityOutcome_EPAFHM>
active

>  <LC50_Ratio>
1.09

>  <MOA_Confidence>
High

>  <MOA>
Neurodepressant

>  <FishBehaviorTest>
TYPE I Depressed motor activity

>  <ExcessToxicityIndex>
1.7

>  <OB:abonds>
0

>  <OB:atoms>
16

>  <OB:HBA1>
5

>  <OB:HBA2>
5

>  <OB:dbonds>
3

>  <OB:HBD>
2

>  <OB:sbonds>
13

>  <LC50_mmol_log>
-0.42365864979420714

>  <OB:bonds>
16

>  <OB:logP>
1.8426

>  <OB:MR>
67.0394

>  <OB:MW>
226.272

>  <OB:TPSA>
75.27

>  <knn-inside>
true

>  <knn-propability>
1.1276673483150974

>  <centroid-inside>
true

>  <centroid-propability>
1.6076331960807757

>  <leverage-inside>
true

>  <leverage-propability>
0.009431564268984383

>  <prop-inside>
true

>  <prop-propability>
1.227897154686882

$$$$
Caffeine
 OpenBabel05311314193D

 14 15  0  0  0  0  0  0  0  0999 V2000
    0.8296   -2.4898    0.0005 O   0  0  0  0  0
    0.2347   -1.4160    0.0002 C   0  0  0  0  0
    0.9011   -0.1569   -0.0013 C   0  0  0  0  0
    0.2325    1.0333   -0.0016 C   0  0  0  0  0
    1.0819    2.0969   -0.0038 N   0  0  0  0  0
    2.2833    1.5578   -0.0045 C   0  0  0  0  0
    2.2242    0.1867   -0.0029 N   0  0  0  0  0
    3.3811   -0.6718   -0.0033 C   0  0  0  0  0
   -1.1397    1.0944    0.0005 N   0  0  0  0  0
   -1.8780   -0.0880    0.0012 C   0  0  0  0  0
   -3.1131   -0.0765    0.0017 O   0  0  0  0  0
   -1.1587   -1.2976    0.0011 N   0  0  0  0  0
   -1.9503   -2.5125    0.0032 C   0  0  0  0  0
   -1.8495    2.3574   -0.0023 C   0  0  0  0  0
  1  2  2  0  0  0
  2  3  1  0  0  0
  2 12  1  0  0  0
  3  4  2  0  0  0
  3  7  1  0  0  0
  4  5  1  0  0  0
  4  9  1  0  0  0
  5  6  2  0  0  0
  6  7  1  0  0  0
  7  8  1  0  0  0
  9 10  1  0  0  0
  9 14  1  0  0  0
 10 11  2  0  0  0
 10 12  1  0  0  0
 12 13  1  0  0  0
M  END
>  <DSSTox_RID>
21714

>  <DSSTox_CID>
232

>  <DSSTox_Generic_SID>
20232

>  <DSSTox_FileID>
24_EPAFHM_v4b

>  <STRUCTURE_Formula>
C8H10N4O2

>  <STRUCTURE_MolecularWeight>
194.1906

>  <STRUCTURE_ChemicalType>
defined organic

>  <STRUCTURE_TestedForm_DefinedOrganic>
parent

>  <STRUCTURE_Shown>
tested chemical

>  <TestSubstance_ChemicalName>
Caffeine

>  <TestSubstance_CASRN>
58-08-2

>  <TestSubstance_Description>
single chemical compound

>  <STRUCTURE_ChemicalName_IUPAC>
1,3,7-trimethyl-3,7-dihydro-1H-purine-2,6-dione

>  <STRUCTURE_SMILES>
O=C1C2=C(N=CN2C)N(C(=O)N1C)C

>  <STRUCTURE_Parent_SMILES>
O=C1C2=C(N=CN2C)N(C(=O)N1C)C

>  <STRUCTURE_InChIKey>
FSRAOKBBZORIEZ-UVMIMHMRAT

>  <STRUCTURE_InChI>
InChI=1/C8H10N4O2/c1-10-4-9-6-5(10)7(13)12(3)8(14)11(6)2/h4H,1-3H3

>  <Endpoint>
LC50

>  <StudyType>
Acute Toxicity

>  <ChemClass_FHM>
DEAS complex structures

>  <Species>
fathead minnow

>  <MLOGP>
measured LogP

>  <CLOGP>
-0.07

>  <LC50_mmol>
0.778

>  <LC50_mg>
151.0

>  <ActivityScore_EPAFHM>
32

>  <ActivityOutcome_EPAFHM>
active

>  <LC50_Ratio>
1.17

>  <MOA_Confidence>
High

>  <MOA>
Central nervous system seizure or stimulant

>  <FishBehaviorTest>
TYPE III Spontaneous motor activity

>  <ExcessToxicityIndex>
84.1

>  <OB:abonds>
10

>  <OB:atoms>
14

>  <OB:HBA1>
3

>  <OB:HBA2>
6

>  <OB:dbonds>
2

>  <OB:HBD>
0

>  <OB:sbonds>
3

>  <LC50_mmol_log>
-0.10902040301031106

>  <OB:bonds>
15

>  <OB:logP>
-1.0293

>  <OB:MR>
52.039

>  <OB:MW>
194.191

>  <OB:TPSA>
61.82

>  <knn-inside>
true

>  <knn-propability>
2.528562590717939

>  <centroid-inside>
true

>  <centroid-propability>
1.422419623187588

>  <leverage-inside>
true

>  <leverage-propability>
0.010406589453577818

>  <prop-inside>
true

>  <prop-propability>
0.8004043300659569

$$$$
2-Methyl-1,4-naphthoquinone
 OpenBabel05311314193D

 13 14  0  0  0  0  0  0  0  0999 V2000
    0.4369   -2.2569   -0.0021 C   0  0  0  0  0
   -0.7709   -2.9562   -0.0016 C   0  0  0  0  0
   -1.9796   -2.2605    0.0004 C   0  0  0  0  0
   -1.9826   -0.8642    0.0021 C   0  0  0  0  0
   -0.7717   -0.1585    0.0020 C   0  0  0  0  0
   -0.7895    1.3195    0.0049 C   0  0  0  0  0
   -1.8534    1.9269    0.0089 O   0  0  0  0  0
    0.5152    2.0359    0.0030 C   0  0  0  0  0
    0.5020    3.5341    0.0038 C   0  0  0  0  0
    1.6642    1.3468   -0.0014 C   0  0  0  0  0
    1.7141   -0.1270   -0.0021 C   0  0  0  0  0
    2.7917   -0.7079   -0.0040 O   0  0  0  0  0
    0.4345   -0.8559   -0.0008 C   0  0  0  0  0
  1  2  2  0  0  0
  1 13  1  0  0  0
  2  3  1  0  0  0
  3  4  2  0  0  0
  4  5  1  0  0  0
  5  6  1  0  0  0
  5 13  2  0  0  0
  6  7  2  0  0  0
  6  8  1  0  0  0
  8  9  1  0  0  0
  8 10  2  0  0  0
 10 11  1  0  0  0
 11 12  2  0  0  0
 11 13  1  0  0  0
M  END
>  <DSSTox_RID>
21715

>  <DSSTox_CID>
1715

>  <DSSTox_Generic_SID>
21715

>  <DSSTox_FileID>
25_EPAFHM_v4b

>  <STRUCTURE_Formula>
C11H8O2

>  <STRUCTURE_MolecularWeight>
172.183

>  <STRUCTURE_ChemicalType>
defined organic

>  <STRUCTURE_TestedForm_DefinedOrganic>
parent

>  <STRUCTURE_Shown>
tested chemical

>  <TestSubstance_ChemicalName>
2-Methyl-1,4-naphthoquinone

>  <TestSubstance_CASRN>
58-27-5

>  <TestSubstance_Description>
single chemical compound

>  <STRUCTURE_ChemicalName_IUPAC>
2-methylnaphthalene-1,4-dione

>  <STRUCTURE_SMILES>
C1=CC=C2C(=C1)C(=O)C(C)=CC2=O

>  <STRUCTURE_Parent_SMILES>
C1=CC=C2C(=C1)C(=O)C(C)=CC2=O

>  <STRUCTURE_InChIKey>
ZVVHAJFEVJOEMK-YUGNEGTKAJ

>  <STRUCTURE_InChI>
InChI=1/C11H8O2/c1-7-6-10(12)8-4-2-3-5-9(8)11(7)13/h2-6H,1H3

>  <Endpoint>
LC50

>  <StudyType>
Acute Toxicity

>  <ChemClass_FHM>
Cyclic Ketones

>  <Species>
fathead minnow

>  <MLOGP>
measured LogP

>  <CLOGP>
2.2

>  <LC50_mmol>
6.39E-4

>  <LC50_mg>
0.11

>  <ActivityScore_EPAFHM>
65

>  <ActivityOutcome_EPAFHM>
active

>  <LC50_Ratio>
1.15

>  <MOA_Confidence>
High-Moderate

>  <MOA>
Electrophile or proelectrophile reactivity

>  <FishBehaviorTest>
TYPE II Hyperactive

>  <ExcessToxicityIndex>
762.0

>  <OB:abonds>
6

>  <OB:atoms>
13

>  <OB:HBA1>
2

>  <OB:HBA2>
2

>  <OB:dbonds>
3

>  <OB:HBD>
0

>  <OB:sbonds>
5

>  <LC50_mmol_log>
-3.1944991418415998

>  <OB:bonds>
14

>  <OB:logP>
2.0119

>  <OB:MR>
49.05

>  <OB:MW>
172.18

>  <OB:TPSA>
34.14

>  <knn-inside>
true

>  <knn-propability>
1.0265792604980692

>  <centroid-inside>
true

>  <centroid-propability>
0.5042429756954931

>  <leverage-inside>
true

>  <leverage-propability>
0.005488493115743256

>  <prop-inside>
true

>  <prop-propability>
53.86598131857498

$$$$
2,3,4,6-Tetrachlorophenol
 OpenBabel05311314193D

 11 11  0  0  0  0  0  0  0  0999 V2000
   -1.0971   -2.4625    0.0000 O   0  0  0  0  0
   -0.4357   -1.2594    0.0000 C   0  0  0  0  0
   -1.1467   -0.0502    0.0000 C   0  0  0  0  0
   -2.8816   -0.1275    0.0000 Cl  0  0  0  0  0
   -0.4581    1.1737   -0.0000 C   0  0  0  0  0
   -1.3289    2.6754   -0.0000 Cl  0  0  0  0  0
    0.9459    1.1660   -0.0000 C   0  0  0  0  0
    1.8823    2.6217   -0.0000 Cl  0  0  0  0  0
    1.6511   -0.0413   -0.0000 C   0  0  0  0  0
    0.9609   -1.2517    0.0000 C   0  0  0  0  0
    1.8716   -2.7167    0.0000 Cl  0  0  0  0  0
  1  2  1  0  0  0
  2  3  2  0  0  0
  2 10  1  0  0  0
  3  4  1  0  0  0
  3  5  1  0  0  0
  5  6  1  0  0  0
  5  7  2  0  0  0
  7  8  1  0  0  0
  7  9  1  0  0  0
  9 10  2  0  0  0
 10 11  1  0  0  0
M  END
>  <DSSTox_RID>
21716

>  <DSSTox_CID>
1716

>  <DSSTox_Generic_SID>
21716

>  <DSSTox_FileID>
26_EPAFHM_v4b

>  <STRUCTURE_Formula>
C6H2Cl4O

>  <STRUCTURE_MolecularWeight>
231.8915

>  <STRUCTURE_ChemicalType>
defined organic

>  <STRUCTURE_TestedForm_DefinedOrganic>
parent

>  <STRUCTURE_Shown>
tested chemical

>  <TestSubstance_ChemicalName>
2,3,4,6-Tetrachlorophenol

>  <TestSubstance_CASRN>
58-90-2

>  <TestSubstance_Description>
single chemical compound

>  <STRUCTURE_ChemicalName_IUPAC>
2,3,4,6-tetrachlorophenol

>  <STRUCTURE_SMILES>
OC1=C(Cl)C(Cl)=C(Cl)C=C1Cl

>  <STRUCTURE_Parent_SMILES>
OC1=C(Cl)C(Cl)=C(Cl)C=C1Cl

>  <STRUCTURE_InChIKey>
PISOENFNEHHCOM-UCSGELDKAB

>  <STRUCTURE_InChI>
InChI=1/C6H2Cl4O/c7-2-1-3(8)6(11)5(10)4(2)9/h1,11H

>  <Endpoint>
LC50

>  <StudyType>
Acute Toxicity

>  <ChemClass_FHM>
Chlorinated Phenols

>  <Species>
fathead minnow

>  <MLOGP>
measured LogP

>  <CLOGP>
4.45

>  <LC50_mmol>
0.00444

>  <LC50_mg>
1.03

>  <ActivityScore_EPAFHM>
56

>  <ActivityOutcome_EPAFHM>
active

>  <LC50_Ratio>
1.08

>  <MOA_Confidence>
Moderate

>  <MOA>
Baseline narcosis

>  <FishBehaviorTest>
TYPE II Hyperactive

>  <ExcessToxicityIndex>
3.0

>  <OB:abonds>
6

>  <OB:atoms>
11

>  <OB:HBA1>
1

>  <OB:HBA2>
1

>  <OB:dbonds>
0

>  <OB:HBD>
1

>  <OB:sbonds>
5

>  <LC50_mmol_log>
-2.3526170298853804

>  <OB:bonds>
11

>  <OB:logP>
4.0058

>  <OB:MR>
48.505

>  <OB:MW>
231.891

>  <OB:TPSA>
20.23

>  <knn-inside>
true

>  <knn-propability>
0.5537242475344888

>  <centroid-inside>
true

>  <centroid-propability>
0.87032527619099

>  <leverage-inside>
true

>  <leverage-propability>
0.008149125871036842

>  <prop-inside>
true

>  <prop-propability>
22.569805159968208

$$$$
4-Chloro-3-methyl phenol
 OpenBabel05311314193D

  9  9  0  0  0  0  0  0  0  0999 V2000
    2.7106   -1.1979   -0.0017 O   0  0  0  0  0
    1.5104   -0.5517   -0.0008 C   0  0  0  0  0
    0.3073   -1.2550    0.0008 C   0  0  0  0  0
   -0.9150   -0.5612    0.0018 C   0  0  0  0  0
   -2.2044   -1.3333    0.0046 C   0  0  0  0  0
   -0.8926    0.8439    0.0015 C   0  0  0  0  0
   -2.3513    1.7701    0.0037 Cl  0  0  0  0  0
    0.3214    1.5376   -0.0003 C   0  0  0  0  0
    1.5264    0.8366   -0.0016 C   0  0  0  0  0
  1  2  1  0  0  0
  2  3  2  0  0  0
  2  9  1  0  0  0
  3  4  1  0  0  0
  4  5  1  0  0  0
  4  6  2  0  0  0
  6  7  1  0  0  0
  6  8  1  0  0  0
  8  9  2  0  0  0
M  END
>  <DSSTox_RID>
21717

>  <DSSTox_CID>
1717

>  <DSSTox_Generic_SID>
21717

>  <DSSTox_FileID>
27_EPAFHM_v4b

>  <STRUCTURE_Formula>
C7H7ClO

>  <STRUCTURE_MolecularWeight>
142.5847

>  <STRUCTURE_ChemicalType>
defined organic

>  <STRUCTURE_TestedForm_DefinedOrganic>
parent

>  <STRUCTURE_Shown>
tested chemical

>  <TestSubstance_ChemicalName>
4-Chloro-3-methyl phenol

>  <TestSubstance_CASRN>
59-50-7

>  <TestSubstance_Description>
single chemical compound

>  <STRUCTURE_ChemicalName_IUPAC>
4-chloro-3-methylphenol

>  <STRUCTURE_SMILES>
OC1=CC(C)=C(Cl)C=C1

>  <STRUCTURE_Parent_SMILES>
OC1=CC(C)=C(Cl)C=C1

>  <STRUCTURE_InChIKey>
LPCITCDNWGYCKQ-RLFYHJKYAX

>  <STRUCTURE_InChI>
InChI=1/C7H7ClO/c1-5-4-6(9)2-3-7(5)8/h2-4,9H,1H3

>  <Endpoint>
LC50

>  <StudyType>
Acute Toxicity

>  <ChemClass_FHM>
Chlorinated Phenols

>  <Species>
fathead minnow

>  <MLOGP>
measured LogP

>  <CLOGP>
3.1

>  <LC50_mmol>
0.0384

>  <LC50_mg>
5.47

>  <ActivityScore_EPAFHM>
46

>  <ActivityOutcome_EPAFHM>
active

>  <LC50_Note>
LC50 is geometric mean of 10 experiments

>  <LC50_Ratio>
2.67

>  <MOA_Confidence>
High

>  <MOA>
Polar narcosis

>  <FishBehaviorTest>
TYPE II Hyperactive

>  <MOA_MixtureTest>
Polar narcosis

>  <ExcessToxicityIndex>
1.5

>  <OB:abonds>
6

>  <OB:atoms>
9

>  <OB:HBA1>
1

>  <OB:HBA2>
1

>  <OB:dbonds>
0

>  <OB:HBD>
1

>  <OB:sbonds>
3

>  <LC50_mmol_log>
-1.4156687756324693

>  <OB:bonds>
9

>  <OB:logP>
2.354

>  <OB:MR>
38.441

>  <OB:MW>
142.583

>  <OB:TPSA>
20.23

>  <knn-inside>
true

>  <knn-propability>
0.6463727190221211

>  <centroid-inside>
true

>  <centroid-propability>
0.2330930180363481

>  <leverage-inside>
true

>  <leverage-propability>
0.0027167338596547326

>  <prop-inside>
true

>  <prop-propability>
301.6478394481935

$$$$
Tolazoline hydrochloride
 OpenBabel05311314203D

 13 13  0  0  0  0  0  0  0  0999 V2000
    2.9561   -4.5288    0.0502 Cl  0  0  0  0  0
    1.1138    1.5837    0.1327 C   0  0  0  0  0
    2.3161    2.2979    0.1577 C   0  0  0  0  0
    3.5291    1.6365   -0.0511 C   0  0  0  0  0
    3.5438    0.2590   -0.2850 C   0  0  0  0  0
    2.3446   -0.4603   -0.3107 C   0  0  0  0  0
    1.1203    0.1975   -0.1004 C   0  0  0  0  0
   -0.1718   -0.5771   -0.1345 C   0  0  0  0  0
   -0.2045   -1.6131    0.9519 C   0  0  0  0  0
   -0.3070   -2.8592    0.7243 N   0  0  0  0  0
   -0.3205   -3.6137    1.9616 C   0  0  0  0  0
   -0.2148   -2.5282    3.0723 C   0  0  0  0  0
   -0.1387   -1.3147    2.3086 N   0  0  0  0  0
  2  3  2  0  0  0
  2  7  1  0  0  0
  3  4  1  0  0  0
  4  5  2  0  0  0
  5  6  1  0  0  0
  6  7  2  0  0  0
  7  8  1  0  0  0
  8  9  1  0  0  0
  9 10  2  0  0  0
  9 13  1  0  0  0
 10 11  1  0  0  0
 11 12  1  0  0  0
 12 13  1  0  0  0
M  CHG  1   9   1
M  END
>  <DSSTox_RID>
21718

>  <DSSTox_CID>
1718

>  <DSSTox_Generic_SID>
21718

>  <DSSTox_FileID>
28_EPAFHM_v4b

>  <STRUCTURE_Formula>
C10H13ClN2

>  <STRUCTURE_MolecularWeight>
196.6791

>  <STRUCTURE_ChemicalType>
defined organic

>  <STRUCTURE_TestedForm_DefinedOrganic>
complex HCl

>  <STRUCTURE_Shown>
tested chemical

>  <TestSubstance_ChemicalName>
Tolazoline hydrochloride

>  <TestSubstance_CASRN>
59-97-2

>  <TestSubstance_Description>
single chemical compound

>  <STRUCTURE_ChemicalName_IUPAC>
2-(phenylmethyl)-4,5-dihydro-1H-imidazole hydrochloride

>  <STRUCTURE_SMILES>
[H]Cl.C1=CC=CC=C1CC2=NCCN2

>  <STRUCTURE_Parent_SMILES>
C1=CC=CC=C1CC2=NCCN2

>  <STRUCTURE_InChIKey>
QIRLVEBXRMJGBP-LJXSGVBUAR

>  <STRUCTURE_InChI>
InChI=1/C10H12N2.ClH/c1-2-4-9(5-3-1)8-10-11-6-7-12-10;/h1-5H,6-8H2,(H,11,12);1H

>  <Endpoint>
LC50

>  <StudyType>
Acute Toxicity

>  <ChemClass_FHM>
5 Membered ring aliphatics

>  <Species>
fathead minnow

>  <MLOGP>
measured LogP

>  <CLOGP>
2.65

>  <LC50_mmol>
1.8

>  <LC50_mg>
354.0

>  <ActivityScore_EPAFHM>
28

>  <ActivityOutcome_EPAFHM>
active

>  <LC50_Ratio>
1.44

>  <MOA_Confidence>
High-Moderate

>  <MOA>
Baseline narcosis

>  <FishBehaviorTest>
TYPE I Depressed motor activity

>  <ExcessToxicityIndex>
0.1

>  <OB:abonds>
6

>  <OB:atoms>
13

>  <OB:HBA1>
2

>  <OB:HBA2>
2

>  <OB:dbonds>
1

>  <OB:HBD>
2

>  <OB:sbonds>
6

>  <LC50_mmol_log>
0.25527250510330607

>  <OB:bonds>
13

>  <OB:logP>
1.7972

>  <OB:MR>
64.4077

>  <OB:MW>
196.677

>  <OB:TPSA>
24.39

>  <knn-inside>
true

>  <knn-propability>
1.0948093894704765

>  <centroid-inside>
true

>  <centroid-propability>
0.7999784207287572

>  <leverage-inside>
true

>  <leverage-propability>
0.011023137557994602

>  <prop-inside>
true

>  <prop-propability>
33.10088568422112

$$$$
Amphetamine sulfate
 OpenBabel05311314203D

 25 24  0  0  0  0  0  0  0  0999 V2000
   -4.6430   -0.9894    0.7987 O   0  0  0  0  0
   -4.6862    0.2399    0.0000 S   0  0  0  0  0
   -6.1802    0.2399    0.0000 O   0  0  0  0  0
   -3.1812    0.2399    0.0000 O   0  0  0  0  0
   -4.7136    0.1141   -1.4605 O   0  0  0  0  0
   -0.2264    3.2733    1.6042 C   0  0  0  0  0
   -1.5810    3.3770    1.9263 C   0  0  0  0  0
   -2.4914    3.8413    0.9800 C   0  0  0  0  0
   -2.0525    4.1860   -0.2959 C   0  0  0  0  0
   -0.7003    4.0799   -0.6237 C   0  0  0  0  0
    0.2300    3.6376    0.3287 C   0  0  0  0  0
    1.6996    3.5558   -0.0108 C   0  0  0  0  0
    2.3238    4.9285   -0.3253 C   0  0  0  0  0
    2.1566    5.8492    0.8402 N   0  0  0  0  0
    3.8100    4.8115   -0.6316 C   0  0  0  0  0
   -1.3646   -3.8469   -0.2944 C   0  0  0  0  0
   -2.2924   -3.0745   -0.9924 C   0  0  0  0  0
   -1.8758   -2.2560   -2.0396 C   0  0  0  0  0
   -0.5283   -2.2058   -2.3885 C   0  0  0  0  0
    0.4017   -2.9842   -1.6993 C   0  0  0  0  0
   -0.0075   -3.8245   -0.6541 C   0  0  0  0  0
    0.9932   -4.7022    0.0599 C   0  0  0  0  0
    1.2553   -6.0694   -0.6058 C   0  0  0  0  0
   -0.0183   -6.8327   -0.7625 N   0  0  0  0  0
    1.9256   -5.9831   -1.9716 C   0  0  0  0  0
  1  2  2  0  0  0
  2  3  1  0  0  0
  2  4  1  0  0  0
  2  5  2  0  0  0
  6  7  2  0  0  0
  6 11  1  0  0  0
  7  8  1  0  0  0
  8  9  2  0  0  0
  9 10  1  0  0  0
 10 11  2  0  0  0
 11 12  1  0  0  0
 12 13  1  0  0  0
 13 14  1  0  0  0
 13 15  1  0  0  0
 16 17  2  0  0  0
 16 21  1  0  0  0
 17 18  1  0  0  0
 18 19  2  0  0  0
 19 20  1  0  0  0
 20 21  2  0  0  0
 21 22  1  0  0  0
 22 23  1  0  0  0
 23 24  1  0  0  0
 23 25  1  0  0  0
M  CHG  2  14   1  24   1
M  END
>  <DSSTox_RID>
21719

>  <DSSTox_CID>
82

>  <DSSTox_Generic_SID>
20082

>  <DSSTox_FileID>
29_EPAFHM_v4b

>  <STRUCTURE_Formula>
C18H28N2O4S

>  <STRUCTURE_MolecularWeight>
368.4909

>  <STRUCTURE_ChemicalType>
defined organic

>  <STRUCTURE_TestedForm_DefinedOrganic>
complex bis H2SO4

>  <STRUCTURE_Shown>
tested chemical

>  <TestSubstance_ChemicalName>
Amphetamine sulfate

>  <TestSubstance_CASRN>
60-13-9

>  <TestSubstance_Description>
single chemical compound

>  <ChemicalNote>
racemic mixture of L- [51-62-7] and D- [51-63-8]; parent [300-62-9]; structure shown without stereochem

>  <STRUCTURE_ChemicalName_IUPAC>
1-phenylpropan-2-amine sulfate (2:1)

>  <STRUCTURE_SMILES>
O=S(O)(O)=O.C1(=CC=CC=C1CC(N)C).C2=CC=CC=C2CC(N)C

>  <STRUCTURE_Parent_SMILES>
C1=CC=CC=C1CC(N)C

>  <STRUCTURE_InChIKey>
KCKYRPHJYIDYFJ-QXIHGRLRAZ

>  <STRUCTURE_InChI>
InChI=1/2C9H13N.H2O4S/c2*1-8(10)7-9-5-3-2-4-6-9;1-5(2,3)4/h2*2-6,8H,7,10H2,1H3;(H2,1,2,3,4)

>  <Endpoint>
LC50

>  <StudyType>
Acute Toxicity

>  <ChemClass_FHM>
DEAS complex structures

>  <Species>
fathead minnow

>  <MLOGP>
measured LogP

>  <CLOGP>
1.76

>  <LC50_mmol>
0.0782

>  <LC50_mg>
28.8

>  <ActivityScore_EPAFHM>
43

>  <ActivityOutcome_EPAFHM>
active

>  <LC50_Ratio>
1.54

>  <MOA_Confidence>
High

>  <MOA>
Central nervous system seizure or stimulant

>  <FishBehaviorTest>
TYPE III Spontaneous motor activity

>  <ExcessToxicityIndex>
16.0

>  <OB:abonds>
12

>  <OB:atoms>
25

>  <OB:HBA1>
4

>  <OB:HBA2>
4

>  <OB:dbonds>
2

>  <OB:HBD>
4

>  <OB:sbonds>
10

>  <LC50_mmol_log>
-1.106793246940152

>  <OB:bonds>
24

>  <OB:logP>
2.147

>  <OB:MR>
104.196

>  <OB:MW>
370.507

>  <OB:TPSA>
138.26

>  <knn-inside>
false

>  <knn-propability>
4.430937878603271

>  <centroid-inside>
false

>  <centroid-propability>
3.8808563329982535

>  <leverage-inside>
false

>  <leverage-propability>
0.05034240186982103

>  <prop-inside>
false

>  <prop-propability>
3.322478957474775E-4

$$$$
Diethyl ether
 OpenBabel05311314203D

  5  4  0  0  0  0  0  0  0  0999 V2000
   -0.0191    0.7362   -0.0914 O   0  0  0  0  0
   -1.2386    1.4746   -0.0636 C   0  0  0  0  0
   -2.3647    0.5278    0.3007 C   0  0  0  0  0
    1.0953    1.5693   -0.4005 C   0  0  0  0  0
    2.3433    0.7102   -0.4251 C   0  0  0  0  0
  1  2  1  0  0  0
  1  4  1  0  0  0
  2  3  1  0  0  0
  4  5  1  0  0  0
M  END
>  <DSSTox_RID>
21720

>  <DSSTox_CID>
1720

>  <DSSTox_Generic_SID>
21720

>  <DSSTox_FileID>
30_EPAFHM_v4b

>  <STRUCTURE_Formula>
C4H10O

>  <STRUCTURE_MolecularWeight>
74.1216

>  <STRUCTURE_ChemicalType>
defined organic

>  <STRUCTURE_TestedForm_DefinedOrganic>
parent

>  <STRUCTURE_Shown>
tested chemical

>  <TestSubstance_ChemicalName>
Diethyl ether

>  <TestSubstance_CASRN>
60-29-7

>  <TestSubstance_Description>
single chemical compound

>  <STRUCTURE_ChemicalName_IUPAC>
1,1'-oxydiethane

>  <STRUCTURE_SMILES>
O(CC)CC

>  <STRUCTURE_Parent_SMILES>
O(CC)CC

>  <STRUCTURE_InChIKey>
KOYGMGRGSPESPO-JBDPAKHYAX

>  <STRUCTURE_InChI>
InChI=1/C4H10O/c1-3-5-4-2/h3-4H2,1-2H3

>  <Endpoint>
LC50

>  <StudyType>
Acute Toxicity

>  <ChemClass_FHM>
Basic Ethers

>  <Species>
fathead minnow

>  <MLOGP>
measured LogP

>  <CLOGP>
0.89

>  <LC50_mmol>
34.5

>  <LC50_mg>
2560.0

>  <ActivityScore_EPAFHM>
15

>  <ActivityOutcome_EPAFHM>
active

>  <LC50_Ratio>
1.1

>  <MOA_Confidence>
High-Moderate

>  <MOA>
Baseline narcosis

>  <FishBehaviorTest>
TYPE I Depressed motor activity

>  <ExcessToxicityIndex>
0.2

>  <OB:abonds>
0

>  <OB:atoms>
5

>  <OB:HBA1>
1

>  <OB:HBA2>
1

>  <OB:dbonds>
0

>  <OB:HBD>
0

>  <OB:sbonds>
4

>  <LC50_mmol_log>
1.5378190950732742

>  <OB:bonds>
4

>  <OB:logP>
1.0428

>  <OB:MR>
22.427

>  <OB:MW>
74.1216

>  <OB:TPSA>
9.23

>  <knn-inside>
true

>  <knn-propability>
0.7545147728237648

>  <centroid-inside>
true

>  <centroid-propability>
1.1230864488949979

>  <leverage-inside>
true

>  <leverage-propability>
0.004333059758217914

>  <prop-inside>
true

>  <prop-propability>
9.8480501239562

$$$$
Aniline
 OpenBabel05311314203D

  7  7  0  0  0  0  0  0  0  0999 V2000
   -2.4159   -0.0008   -0.1854 N   0  0  0  0  0
   -1.0271   -0.0004   -0.0011 C   0  0  0  0  0
   -0.3148    1.2008   -0.0299 C   0  0  0  0  0
    1.0831    1.2043    0.0095 C   0  0  0  0  0
    1.7811   -0.0006    0.0369 C   0  0  0  0  0
    1.0830   -1.2046    0.0134 C   0  0  0  0  0
   -0.3145   -1.2022   -0.0261 C   0  0  0  0  0
  1  2  1  0  0  0
  2  3  2  0  0  0
  2  7  1  0  0  0
  3  4  1  0  0  0
  4  5  2  0  0  0
  5  6  1  0  0  0
  6  7  2  0  0  0
M  END
>  <DSSTox_RID>
21722

>  <DSSTox_CID>
90

>  <DSSTox_Generic_SID>
20090

>  <DSSTox_FileID>
32_EPAFHM_v4b

>  <STRUCTURE_Formula>
C6H7N

>  <STRUCTURE_MolecularWeight>
93.1265

>  <STRUCTURE_ChemicalType>
defined organic

>  <STRUCTURE_TestedForm_DefinedOrganic>
parent

>  <STRUCTURE_Shown>
tested chemical

>  <TestSubstance_ChemicalName>
Aniline

>  <TestSubstance_CASRN>
62-53-3

>  <TestSubstance_Description>
single chemical compound

>  <STRUCTURE_ChemicalName_IUPAC>
aniline

>  <STRUCTURE_SMILES>
NC1=CC=CC=C1

>  <STRUCTURE_Parent_SMILES>
NC1=CC=CC=C1

>  <STRUCTURE_InChIKey>
OJMXISZXFJUGRJ-WRGNFRSUAF

>  <STRUCTURE_InChI>
InChI=1/C6H7N/c7-6-4-2-1-3-5-6/h1-5H,7H2

>  <Endpoint>
LC50

>  <StudyType>
Acute Toxicity

>  <ChemClass_FHM>
Primary aromatic amines

>  <Species>
fathead minnow

>  <MLOGP>
measured LogP

>  <CLOGP>
0.9

>  <LC50_mmol>
1.13

>  <LC50_mg>
105.0

>  <ActivityScore_EPAFHM>
31

>  <ActivityOutcome_EPAFHM>
active

>  <LC50_Note>
LC50 is geometric mean of 3 experiments

>  <LC50_Ratio>
1.67

>  <MOA_Confidence>
High

>  <MOA>
Polar narcosis

>  <FishAcuteToxSyndrome>
Polar narcosis

>  <FishBehaviorTest>
TYPE II Hyperactive

>  <MOA_MixtureTest>
Polar narcosis

>  <ExcessToxicityIndex>
5.6

>  <OB:abonds>
6

>  <OB:atoms>
7

>  <OB:HBA1>
1

>  <OB:HBA2>
1

>  <OB:dbonds>
0

>  <OB:HBD>
1

>  <OB:sbonds>
1

>  <LC50_mmol_log>
0.05307844348341968

>  <OB:bonds>
7

>  <OB:logP>
1.85

>  <OB:MR>
30.8464

>  <OB:MW>
93.1265

>  <OB:TPSA>
26.02

>  <knn-inside>
true

>  <knn-propability>
0.8029968391155117

>  <centroid-inside>
true

>  <centroid-propability>
0.6191205815343225

>  <leverage-inside>
true

>  <leverage-propability>
0.004448286732824752

>  <prop-inside>
true

>  <prop-propability>
109.76772885117228

$$$$
Carbaryl (sevin)
 OpenBabel05311314203D

 15 16  0  0  0  0  0  0  0  0999 V2000
   -2.4749    0.8255    1.5227 O   0  0  0  0  0
   -2.5089    0.0967    0.5408 C   0  0  0  0  0
   -1.4676   -0.1388   -0.3429 O   0  0  0  0  0
   -0.2407    0.5250   -0.1241 C   0  0  0  0  0
    0.9381   -0.2523   -0.0852 C   0  0  0  0  0
    2.1766    0.4202    0.0404 C   0  0  0  0  0
    2.1994    1.8234    0.1202 C   0  0  0  0  0
    1.0189    2.5674    0.0671 C   0  0  0  0  0
   -0.2050    1.9206   -0.0672 C   0  0  0  0  0
    3.3679   -0.3236    0.0768 C   0  0  0  0  0
    3.3467   -1.7162   -0.0083 C   0  0  0  0  0
    2.1340   -2.3853   -0.1284 C   0  0  0  0  0
    0.9410   -1.6614   -0.1669 C   0  0  0  0  0
   -3.5987   -0.6239    0.1391 N   0  0  0  0  0
   -4.8620   -0.6022    0.8244 C   0  0  0  0  0
  1  2  2  0  0  0
  2  3  1  0  0  0
  2 14  1  0  0  0
  3  4  1  0  0  0
  4  5  2  0  0  0
  4  9  1  0  0  0
  5  6  1  0  0  0
  5 13  1  0  0  0
  6  7  2  0  0  0
  6 10  1  0  0  0
  7  8  1  0  0  0
  8  9  2  0  0  0
 10 11  2  0  0  0
 11 12  1  0  0  0
 12 13  2  0  0  0
 14 15  1  0  0  0
M  END
>  <DSSTox_RID>
21723

>  <DSSTox_CID>
247

>  <DSSTox_Generic_SID>
20247

>  <DSSTox_FileID>
33_EPAFHM_v4b

>  <STRUCTURE_Formula>
C12H11NO2

>  <STRUCTURE_MolecularWeight>
201.2212

>  <STRUCTURE_ChemicalType>
defined organic

>  <STRUCTURE_TestedForm_DefinedOrganic>
parent

>  <STRUCTURE_Shown>
tested chemical

>  <TestSubstance_ChemicalName>
Carbaryl (sevin)

>  <TestSubstance_CASRN>
63-25-2

>  <TestSubstance_Description>
single chemical compound

>  <STRUCTURE_ChemicalName_IUPAC>
naphthalen-1-yl methylcarbamate

>  <STRUCTURE_SMILES>
O=C(OC1=C2C(=CC=C1)C=CC=C2)NC

>  <STRUCTURE_Parent_SMILES>
O=C(OC1=C2C(=CC=C1)C=CC=C2)NC

>  <STRUCTURE_InChIKey>
QERJMDDFBXKPNQ-UETWJYPHAY

>  <STRUCTURE_InChI>
InChI=1/C12H11NO2/c1-13-12(14)15-11-8-4-6-9-5-2-3-7-10(9)11/h2-8H,1H3,(H,13,14)

>  <Endpoint>
LC50

>  <StudyType>
Acute Toxicity

>  <ChemClass_FHM>
Carbamates

>  <Species>
fathead minnow

>  <MLOGP>
measured LogP

>  <CLOGP>
2.36

>  <LC50_mmol>
0.0435

>  <LC50_mg>
8.75

>  <ActivityScore_EPAFHM>
46

>  <ActivityOutcome_EPAFHM>
active

>  <LC50_Note>
LC50 is geometric mean of 4 experiments

>  <LC50_Ratio>
1.19

>  <MOA_Confidence>
High

>  <MOA>
Acetylcholinesterase inhibition

>  <FishAcuteToxSyndrome>
Acetylcholinesterase inhibition

>  <FishBehaviorTest>
TYPE III Spontaneous motor activity

>  <ExcessToxicityIndex>
7.8

>  <OB:abonds>
11

>  <OB:atoms>
15

>  <OB:HBA1>
3

>  <OB:HBA2>
3

>  <OB:dbonds>
1

>  <OB:HBD>
1

>  <OB:sbonds>
4

>  <LC50_mmol_log>
-1.3615107430453628

>  <OB:bonds>
16

>  <OB:logP>
2.9489

>  <OB:MR>
58.6377

>  <OB:MW>
201.221

>  <OB:TPSA>
38.33

>  <knn-inside>
true

>  <knn-propability>
0.833104531388976

>  <centroid-inside>
true

>  <centroid-propability>
0.9352029486289992

>  <leverage-inside>
true

>  <leverage-propability>
0.005436521238530801

>  <prop-inside>
true

>  <prop-propability>
8.932514758162958

$$$$
Ethanol
 OpenBabel05311314203D

  3  2  0  0  0  0  0  0  0  0999 V2000
    1.2345   -0.2722   -0.0106 C   0  0  0  0  0
   -0.0275    0.5628    0.0389 C   0  0  0  0  0
   -1.1687   -0.2824    0.0198 O   0  0  0  0  0
  1  2  1  0  0  0
  2  3  1  0  0  0
M  END
>  <DSSTox_RID>
21724

>  <DSSTox_CID>
584

>  <DSSTox_Generic_SID>
20584

>  <DSSTox_FileID>
34_EPAFHM_v4b

>  <STRUCTURE_Formula>
C2H6O

>  <STRUCTURE_MolecularWeight>
46.0684

>  <STRUCTURE_ChemicalType>
defined organic

>  <STRUCTURE_TestedForm_DefinedOrganic>
parent

>  <STRUCTURE_Shown>
tested chemical

>  <TestSubstance_ChemicalName>
Ethanol

>  <TestSubstance_CASRN>
64-17-5

>  <TestSubstance_Description>
single chemical compound

>  <STRUCTURE_ChemicalName_IUPAC>
ethanol

>  <STRUCTURE_SMILES>
CCO

>  <STRUCTURE_Parent_SMILES>
CCO

>  <STRUCTURE_InChIKey>
NEZRRBQXSJONEE-DQWJZZJMAS

>  <STRUCTURE_InChI>
InChI=1/C2H6O/c1-2-3/h3H,2H2,1H3

>  <Endpoint>
LC50

>  <StudyType>
Acute Toxicity

>  <ChemClass_FHM>
Basic Alcohols

>  <Species>
fathead minnow

>  <MLOGP>
measured LogP

>  <CLOGP>
-0.31

>  <LC50_mmol>
319.0

>  <LC50_mg>
14700.0

>  <ActivityScore_EPAFHM>
4

>  <ActivityOutcome_EPAFHM>
active

>  <LC50_Note>
LC50 is geometric mean of 2 experiments

>  <LC50_Ratio>
1.08

>  <MOA_Confidence>
High-Moderate

>  <MOA>
Baseline narcosis

>  <ExcessToxicityIndex>
0.4

>  <OB:abonds>
0

>  <OB:atoms>
3

>  <OB:HBA1>
1

>  <OB:HBA2>
1

>  <OB:dbonds>
0

>  <OB:HBD>
1

>  <OB:sbonds>
2

>  <LC50_mmol_log>
2.503790683057181

>  <OB:bonds>
2

>  <OB:logP>
-0.0014

>  <OB:MR>
12.8898

>  <OB:MW>
46.0684

>  <OB:TPSA>
20.23

>  <knn-inside>
true

>  <knn-propability>
0.7014535731353997

>  <centroid-inside>
true

>  <centroid-propability>
1.5380761727342014

>  <leverage-inside>
true

>  <leverage-propability>
0.005629022741246426

>  <prop-inside>
true

>  <prop-propability>
0.3350109370611376

$$$$
Nicotine sulfate
 OpenBabel05311314203D

 17 17  0  0  0  0  0  0  0  0999 V2000
    1.7587    3.1913   -0.5078 C   0  0  0  0  0
    3.0627    3.5102   -0.3739 N   0  0  0  0  0
    3.8623    2.5954    0.2086 C   0  0  0  0  0
    3.4074    1.3720    0.6623 C   0  0  0  0  0
    2.0543    1.0670    0.5128 C   0  0  0  0  0
    1.1882    1.9914   -0.0786 C   0  0  0  0  0
   -0.2811    1.7790   -0.3049 C   0  0  0  0  0
   -0.6113    1.3320   -1.7261 C   0  0  0  0  0
   -2.0741    0.9359   -1.6323 C   0  0  0  0  0
   -2.2632    0.3892   -0.2238 C   0  0  0  0  0
   -0.9836    0.7164    0.5097 N   0  0  0  0  0
   -1.1713    1.0306    1.9514 C   0  0  0  0  0
    1.6493   -3.1854    0.0000 O   0  0  0  0  0
    0.1479   -3.1854    0.0000 S   0  0  0  0  0
   -1.3536   -3.1854    0.0000 O   0  0  0  0  0
    0.1335   -1.7346    0.2561 O   0  0  0  0  0
    0.1415   -3.6539   -1.3855 O   0  0  0  0  0
  1  2  2  0  0  0
  1  6  1  0  0  0
  2  3  1  0  0  0
  3  4  2  0  0  0
  4  5  1  0  0  0
  5  6  2  0  0  0
  6  7  1  0  0  0
  7  8  1  0  0  0
  7 11  1  0  0  0
  8  9  1  0  0  0
  9 10  1  0  0  0
 10 11  1  0  0  0
 11 12  1  0  0  0
 13 14  1  0  0  0
 14 15  1  0  0  0
 14 16  2  0  0  0
 14 17  2  0  0  0
M  CHG  1  11   1
M  END
>  <DSSTox_RID>
21725

>  <DSSTox_CID>
1725

>  <DSSTox_Generic_SID>
21725

>  <DSSTox_FileID>
35_EPAFHM_v4b

>  <STRUCTURE_Formula>
C10H16N2O4S

>  <STRUCTURE_MolecularWeight>
260.3074

>  <STRUCTURE_ChemicalType>
defined organic

>  <STRUCTURE_TestedForm_DefinedOrganic>
complex H2SO4

>  <STRUCTURE_Shown>
tested chemical

>  <TestSubstance_ChemicalName>
Nicotine sulfate

>  <TestSubstance_CASRN>
65-30-5

>  <TestSubstance_Description>
single chemical compound

>  <STRUCTURE_ChemicalName_IUPAC>
3-(1-methylpyrrolidin-2-yl)pyridine sulfate

>  <STRUCTURE_SMILES>
C1(=NC=CC=C1C2CCCN2C).OS(O)(=O)=O

>  <STRUCTURE_Parent_SMILES>
C1(=NC=CC=C1C2CCCN2C)

>  <STRUCTURE_InChIKey>
CUBGCMRVNAXTNK-BLGBKWIDAW

>  <STRUCTURE_InChI>
InChI=1/C10H14N2.H2O4S/c1-12-7-3-5-10(12)9-4-2-6-11-8-9;1-5(2,3)4/h2,4,6,8,10H,3,5,7H2,1H3;(H2,1,2,3,4)

>  <Endpoint>
LC50

>  <StudyType>
Acute Toxicity

>  <ChemClass_FHM>
DEAS complex structures

>  <Species>
fathead minnow

>  <MLOGP>
measured LogP

>  <CLOGP>
1.17

>  <LC50_mmol>
0.053

>  <LC50_mg>
13.8

>  <ActivityScore_EPAFHM>
45

>  <ActivityOutcome_EPAFHM>
active

>  <LC50_Note>
LC50 is geometric mean of 2 experiments

>  <LC50_Ratio>
0.15

>  <MOA_Confidence>
High

>  <MOA>
Central nervous system seizure or stimulant

>  <FishBehaviorTest>
TYPE III Spontaneous motor activity

>  <ExcessToxicityIndex>
153.0

>  <OB:abonds>
6

>  <OB:atoms>
17

>  <OB:HBA1>
5

>  <OB:HBA2>
5

>  <OB:dbonds>
2

>  <OB:HBD>
3

>  <OB:sbonds>
9

>  <LC50_mmol_log>
-1.275724130399211

>  <OB:bonds>
17

>  <OB:logP>
2.4284

>  <OB:MR>
68.3123

>  <OB:MW>
261.318

>  <OB:TPSA>
100.31

>  <knn-inside>
true

>  <knn-propability>
1.679039822919774

>  <centroid-inside>
true

>  <centroid-propability>
2.2121982208279474

>  <leverage-inside>
true

>  <leverage-propability>
0.01354691394760829

>  <prop-inside>
true

>  <prop-propability>
0.3142331380302622

$$$$
2-Hydroxybenzamide
 OpenBabel05311314203D

 10 10  0  0  0  0  0  0  0  0999 V2000
    0.4471    0.9850   -0.1371 C   0  0  0  0  0
   -0.2171    2.1799   -0.2561 O   0  0  0  0  0
    1.8444    1.0059   -0.0543 C   0  0  0  0  0
    2.5562   -0.1880    0.0676 C   0  0  0  0  0
    1.8777   -1.4030    0.1070 C   0  0  0  0  0
    0.4840   -1.4253    0.0245 C   0  0  0  0  0
   -0.2502   -0.2336   -0.0986 C   0  0  0  0  0
   -1.7372   -0.3646   -0.1796 C   0  0  0  0  0
   -2.2932   -1.4564   -0.1405 O   0  0  0  0  0
   -2.4720    0.7775   -0.2999 N   0  0  0  0  0
  1  2  1  0  0  0
  1  3  2  0  0  0
  1  7  1  0  0  0
  3  4  1  0  0  0
  4  5  2  0  0  0
  5  6  1  0  0  0
  6  7  2  0  0  0
  7  8  1  0  0  0
  8  9  2  0  0  0
  8 10  1  0  0  0
M  END
>  <DSSTox_RID>
21726

>  <DSSTox_CID>
1726

>  <DSSTox_Generic_SID>
21726

>  <DSSTox_FileID>
36_EPAFHM_v4b

>  <STRUCTURE_Formula>
C7H7NO2

>  <STRUCTURE_MolecularWeight>
137.136

>  <STRUCTURE_ChemicalType>
defined organic

>  <STRUCTURE_TestedForm_DefinedOrganic>
parent

>  <STRUCTURE_Shown>
tested chemical

>  <TestSubstance_ChemicalName>
2-Hydroxybenzamide

>  <TestSubstance_CASRN>
65-45-2

>  <TestSubstance_Description>
single chemical compound

>  <STRUCTURE_ChemicalName_IUPAC>
2-hydroxybenzamide

>  <STRUCTURE_SMILES>
C1(O)=CC=CC=C1C(=O)N

>  <STRUCTURE_Parent_SMILES>
C1(O)=CC=CC=C1C(=O)N

>  <STRUCTURE_InChIKey>
TUEASTNUFPYICB-NSZBQTAWAX

>  <STRUCTURE_InChI>
InChI=1/C7H7NO2/c8-7(10)5-3-1-2-4-6(5)9/h1-4,9H,(H2,8,10)

>  <Endpoint>
LC50

>  <StudyType>
Acute Toxicity

>  <ChemClass_FHM>
Amides

>  <Species>
fathead minnow

>  <MLOGP>
measured LogP

>  <CLOGP>
1.28

>  <LC50_mmol>
0.736

>  <LC50_mg>
101.0

>  <ActivityScore_EPAFHM>
33

>  <ActivityOutcome_EPAFHM>
active

>  <LC50_Ratio>
1.46

>  <MOA_Confidence>
Low

>  <MOA>
Baseline narcosis

>  <ExcessToxicityIndex>
480.0

>  <OB:abonds>
6

>  <OB:atoms>
10

>  <OB:HBA1>
3

>  <OB:HBA2>
3

>  <OB:dbonds>
1

>  <OB:HBD>
2

>  <OB:sbonds>
3

>  <LC50_mmol_log>
-0.13312218566250114

>  <OB:bonds>
10

>  <OB:logP>
1.1914

>  <OB:MR>
36.5599

>  <OB:MW>
137.136

>  <OB:TPSA>
63.32

>  <knn-inside>
true

>  <knn-propability>
0.8282271222208843

>  <centroid-inside>
true

>  <centroid-propability>
0.9517701360428565

>  <leverage-inside>
true

>  <leverage-propability>
0.006481996048707061

>  <prop-inside>
true

>  <prop-propability>
37.82774436172762

$$$$
Hexanal
 OpenBabel05311314203D

  7  6  0  0  0  0  0  0  0  0999 V2000
   -3.8251   -0.2816   -0.0473 C   0  0  0  0  0
   -2.5534    0.5509   -0.0826 C   0  0  0  0  0
   -1.3053   -0.3290   -0.0160 C   0  0  0  0  0
   -0.0296    0.5136   -0.0379 C   0  0  0  0  0
    1.2164   -0.3632    0.0308 C   0  0  0  0  0
    2.4939    0.4418    0.0192 C   0  0  0  0  0
    2.5489    1.6648   -0.0474 O   0  0  0  0  0
  1  2  1  0  0  0
  2  3  1  0  0  0
  3  4  1  0  0  0
  4  5  1  0  0  0
  5  6  1  0  0  0
  6  7  2  0  0  0
M  END
>  <DSSTox_RID>
21728

>  <DSSTox_CID>
1604

>  <DSSTox_Generic_SID>
21604

>  <DSSTox_FileID>
38_EPAFHM_v4b

>  <STRUCTURE_Formula>
C6H12O

>  <STRUCTURE_MolecularWeight>
100.1602

>  <STRUCTURE_ChemicalType>
defined organic

>  <STRUCTURE_TestedForm_DefinedOrganic>
parent

>  <STRUCTURE_Shown>
tested chemical

>  <TestSubstance_ChemicalName>
Hexanal

>  <TestSubstance_CASRN>
66-25-1

>  <TestSubstance_Description>
single chemical compound

>  <STRUCTURE_ChemicalName_IUPAC>
hexanal

>  <STRUCTURE_SMILES>
CCCCCC=O

>  <STRUCTURE_Parent_SMILES>
CCCCCC=O

>  <STRUCTURE_InChIKey>
RUOGZMNTPOWRDP-SAJKFRDQAH

>  <STRUCTURE_InChI>
InChI=1/C6H12O/c1-2-3-4-5-6-7/h6H,2-5H2,1H3

>  <Endpoint>
LC50

>  <StudyType>
Acute Toxicity

>  <ChemClass_FHM>
Aldehydes

>  <Species>
fathead minnow

>  <MLOGP>
measured LogP

>  <CLOGP>
1.78

>  <LC50_mmol>
0.175

>  <LC50_mg>
17.5

>  <ActivityScore_EPAFHM>
39

>  <ActivityOutcome_EPAFHM>
active

>  <LC50_Note>
LC50 is geometric mean of 2 experiments

>  <LC50_Ratio>
1.97

>  <MOA_Confidence>
High-Moderate

>  <MOA>
Electrophile or proelectrophile reactivity

>  <FishBehaviorTest>
TYPE II Hyperactive

>  <ExcessToxicityIndex>
8.6

>  <OB:abonds>
0

>  <OB:atoms>
7

>  <OB:HBA1>
1

>  <OB:HBA2>
1

>  <OB:dbonds>
1

>  <OB:HBD>
0

>  <OB:sbonds>
5

>  <LC50_mmol_log>
-0.7569619513137056

>  <OB:bonds>
6

>  <OB:logP>
1.7656

>  <OB:MR>
31.156

>  <OB:MW>
100.159

>  <OB:TPSA>
17.07

>  <knn-inside>
true

>  <knn-propability>
0.12629055081182447

>  <centroid-inside>
true

>  <centroid-propability>
0.6729637190167647

>  <leverage-inside>
true

>  <leverage-propability>
0.0038914299444057507

>  <prop-inside>
true

>  <prop-propability>
104.09701818151557

$$$$
Dicumarol
 OpenBabel05311314203D

 25 28  0  0  0  0  0  0  0  0999 V2000
   -0.1146   -0.9743   -2.2302 O   0  0  0  0  0
   -0.7427   -1.4530   -1.2881 C   0  0  0  0  0
   -1.3451   -2.6953   -1.3866 O   0  0  0  0  0
   -2.2691   -3.1258   -0.4205 C   0  0  0  0  0
   -2.9657   -4.3010   -0.7009 C   0  0  0  0  0
   -3.9516   -4.7315    0.1812 C   0  0  0  0  0
   -4.2332   -3.9829    1.3243 C   0  0  0  0  0
   -3.5151   -2.8122    1.5982 C   0  0  0  0  0
   -2.5073   -2.3769    0.7290 C   0  0  0  0  0
   -1.7043   -1.1714    0.9393 C   0  0  0  0  0
   -1.8611   -0.4980    2.1319 O   0  0  0  0  0
   -0.8500   -0.7333    0.0020 C   0  0  0  0  0
   -0.0136    0.5187    0.1396 C   0  0  0  0  0
    1.4802    0.2711    0.1746 C   0  0  0  0  0
    2.2972    0.4344   -0.8813 C   0  0  0  0  0
    1.8533    0.7515   -2.1487 O   0  0  0  0  0
    3.7440    0.2835   -0.7545 C   0  0  0  0  0
    4.6268    0.4105   -1.8338 C   0  0  0  0  0
    6.0029    0.2421   -1.6505 C   0  0  0  0  0
    6.5107   -0.0478   -0.3836 C   0  0  0  0  0
    5.6424   -0.1759    0.6986 C   0  0  0  0  0
    4.2718   -0.0128    0.4958 C   0  0  0  0  0
    3.4305   -0.1756    1.6095 O   0  0  0  0  0
    2.0488   -0.0778    1.5031 C   0  0  0  0  0
    1.3300   -0.2786    2.4793 O   0  0  0  0  0
  1  2  2  0  0  0
  2  3  1  0  0  0
  2 12  1  0  0  0
  3  4  1  0  0  0
  4  5  2  0  0  0
  4  9  1  0  0  0
  5  6  1  0  0  0
  6  7  2  0  0  0
  7  8  1  0  0  0
  8  9  2  0  0  0
  9 10  1  0  0  0
 10 11  1  0  0  0
 10 12  2  0  0  0
 12 13  1  0  0  0
 13 14  1  0  0  0
 14 15  2  0  0  0
 14 24  1  0  0  0
 15 16  1  0  0  0
 15 17  1  0  0  0
 17 18  2  0  0  0
 17 22  1  0  0  0
 18 19  1  0  0  0
 19 20  2  0  0  0
 20 21  1  0  0  0
 21 22  2  0  0  0
 22 23  1  0  0  0
 23 24  1  0  0  0
 24 25  2  0  0  0
M  END
>  <DSSTox_RID>
21729

>  <DSSTox_CID>
1729

>  <DSSTox_Generic_SID>
21729

>  <DSSTox_FileID>
39_EPAFHM_v4b

>  <STRUCTURE_Formula>
C19H12O6

>  <STRUCTURE_MolecularWeight>
336.295

>  <STRUCTURE_ChemicalType>
defined organic

>  <STRUCTURE_TestedForm_DefinedOrganic>
parent

>  <STRUCTURE_Shown>
tested chemical

>  <TestSubstance_ChemicalName>
Dicumarol

>  <TestSubstance_CASRN>
66-76-2

>  <TestSubstance_Description>
single chemical compound

>  <STRUCTURE_ChemicalName_IUPAC>
3,3'-methanediylbis(4-hydroxy-2H-chromen-2-one)

>  <STRUCTURE_SMILES>
O=C1OC2=CC=CC=C2C(O)=C1CC3=C(O)C4=CC=CC=C4OC3=O

>  <STRUCTURE_Parent_SMILES>
O=C1OC2=CC=CC=C2C(O)=C1CC3=C(O)C4=CC=CC=C4OC3=O

>  <STRUCTURE_InChIKey>
JUUFFVTYFFJBSJ-URJYZAPVAA

>  <STRUCTURE_InChI>
InChI=1/C19H12O6/c20-16-10-5-1-3-7-14(10)24-18(22)12(16)9-13-17(21)11-6-2-4-8-15(11)25-19(13)23/h1-8,20-21H,9H2

>  <Endpoint>
LC50

>  <StudyType>
Acute Toxicity

>  <ChemClass_FHM>
Basic Esters

>  <Species>
fathead minnow

>  <CLOGP>
1.56

>  <LC50_mmol>
0.0152

>  <LC50_mg>
5.11

>  <ActivityScore_EPAFHM>
51

>  <ActivityOutcome_EPAFHM>
active

>  <LC50_Ratio>
1.14

>  <MOA>
MOA not determined due to insufficient evidence

>  <FishBehaviorTest>
TYPE I Depressed motor activity

>  <ExcessToxicityIndex>
127.0

>  <OB:abonds>
22

>  <OB:atoms>
25

>  <OB:HBA1>
4

>  <OB:HBA2>
6

>  <OB:dbonds>
2

>  <OB:HBD>
2

>  <OB:sbonds>
4

>  <LC50_mmol_log>
-1.8181564120552274

>  <OB:bonds>
28

>  <OB:logP>
2.9014

>  <OB:MR>
92.025

>  <OB:MW>
336.295

>  <OB:TPSA>
100.88

>  <knn-inside>
false

>  <knn-propability>
4.11879795010861

>  <centroid-inside>
false

>  <centroid-propability>
3.221987434403442

>  <leverage-inside>
false

>  <leverage-propability>
0.032876182705440904

>  <prop-inside>
false

>  <prop-propability>
0.001078499565026917

$$$$
p-Phenoxybenzaldehyde
 OpenBabel05311314203D

 15 16  0  0  0  0  0  0  0  0999 V2000
    3.2260   -0.7106    0.1213 C   0  0  0  0  0
    4.5474   -1.3697    0.1305 C   0  0  0  0  0
    5.5660   -0.7840    0.4755 O   0  0  0  0  0
    2.1034   -1.4350   -0.2911 C   0  0  0  0  0
    0.8530   -0.8140   -0.3111 C   0  0  0  0  0
    0.7321    0.5256    0.0648 C   0  0  0  0  0
   -0.5326    1.0643    0.0503 O   0  0  0  0  0
   -0.7155    2.2845   -0.5625 C   0  0  0  0  0
   -1.7088    3.1017   -0.0191 C   0  0  0  0  0
   -1.9898    4.3410   -0.5959 C   0  0  0  0  0
   -1.2843    4.7604   -1.7232 C   0  0  0  0  0
   -0.3065    3.9366   -2.2810 C   0  0  0  0  0
   -0.0287    2.6933   -1.7092 C   0  0  0  0  0
    1.8490    1.2388    0.5091 C   0  0  0  0  0
    3.1019    0.6226    0.5261 C   0  0  0  0  0
  1  2  1  0  0  0
  1  4  2  0  0  0
  1 15  1  0  0  0
  2  3  2  0  0  0
  4  5  1  0  0  0
  5  6  2  0  0  0
  6  7  1  0  0  0
  6 14  1  0  0  0
  7  8  1  0  0  0
  8  9  2  0  0  0
  8 13  1  0  0  0
  9 10  1  0  0  0
 10 11  2  0  0  0
 11 12  1  0  0  0
 12 13  2  0  0  0
 14 15  2  0  0  0
M  END
>  <DSSTox_RID>
21730

>  <DSSTox_CID>
1730

>  <DSSTox_Generic_SID>
21730

>  <DSSTox_FileID>
40_EPAFHM_v4b

>  <STRUCTURE_Formula>
C13H10O2

>  <STRUCTURE_MolecularWeight>
198.2208

>  <STRUCTURE_ChemicalType>
defined organic

>  <STRUCTURE_TestedForm_DefinedOrganic>
parent

>  <STRUCTURE_Shown>
tested chemical

>  <TestSubstance_ChemicalName>
p-Phenoxybenzaldehyde

>  <TestSubstance_CASRN>
67-36-7

>  <TestSubstance_Description>
single chemical compound

>  <STRUCTURE_ChemicalName_IUPAC>
4-(phenyloxy)benzaldehyde

>  <STRUCTURE_SMILES>
C1(C=O)=CC=C(OC2=CC=CC=C2)C=C1

>  <STRUCTURE_Parent_SMILES>
C1(C=O)=CC=C(OC2=CC=CC=C2)C=C1

>  <STRUCTURE_InChIKey>
OLITZGNVCCUWMP-DMKPPKBHAS

>  <STRUCTURE_InChI>
InChI=1/C13H10O2/c14-10-11-6-8-13(9-7-11)15-12-4-2-1-3-5-12/h1-10H

>  <Endpoint>
LC50

>  <StudyType>
Acute Toxicity

>  <ChemClass_FHM>
Aldehydes

>  <Species>
fathead minnow

>  <CLOGP>
3.96

>  <LC50_mmol>
0.0232

>  <LC50_mg>
4.6

>  <ActivityScore_EPAFHM>
49

>  <ActivityOutcome_EPAFHM>
active

>  <LC50_Ratio>
1.61

>  <MOA_Confidence>
Moderate

>  <MOA>
Baseline narcosis

>  <ExcessToxicityIndex>
0.8

>  <OB:abonds>
12

>  <OB:atoms>
15

>  <OB:HBA1>
2

>  <OB:HBA2>
2

>  <OB:dbonds>
1

>  <OB:HBD>
0

>  <OB:sbonds>
3

>  <LC50_mmol_log>
-1.6345120151091004

>  <OB:bonds>
16

>  <OB:logP>
3.2914

>  <OB:MR>
58.3455

>  <OB:MW>
198.217

>  <OB:TPSA>
26.3

>  <knn-inside>
true

>  <knn-propability>
0.9042665540603245

>  <centroid-inside>
true

>  <centroid-propability>
0.9115809997119989

>  <leverage-inside>
true

>  <leverage-propability>
0.006934089766770381

>  <prop-inside>
true

>  <prop-propability>
12.918567450645398

$$$$
Methanol
 OpenBabel05311314203D

  2  1  0  0  0  0  0  0  0  0999 V2000
   -0.7166    0.0009   -0.0001 C   0  0  0  0  0
    0.6999   -0.0097   -0.0144 O   0  0  0  0  0
  1  2  1  0  0  0
M  END
>  <DSSTox_RID>
21731

>  <DSSTox_CID>
1731

>  <DSSTox_Generic_SID>
21731

>  <DSSTox_FileID>
41_EPAFHM_v4b

>  <STRUCTURE_Formula>
CH4O

>  <STRUCTURE_MolecularWeight>
32.0419

>  <STRUCTURE_ChemicalType>
defined organic

>  <STRUCTURE_TestedForm_DefinedOrganic>
parent

>  <STRUCTURE_Shown>
tested chemical

>  <TestSubstance_ChemicalName>
Methanol

>  <TestSubstance_CASRN>
67-56-1

>  <TestSubstance_Description>
single chemical compound

>  <STRUCTURE_ChemicalName_IUPAC>
methanol

>  <STRUCTURE_SMILES>
CO

>  <STRUCTURE_Parent_SMILES>
CO

>  <STRUCTURE_InChIKey>
ZMIUSTDRECDZEB-JRFRRENNAB

>  <STRUCTURE_InChI>
InChI=1/CH4O/c1-2/h2H,1H3

>  <Endpoint>
LC50

>  <StudyType>
Acute Toxicity

>  <ChemClass_FHM>
Basic Alcohols

>  <Species>
fathead minnow

>  <MLOGP>
measured LogP

>  <CLOGP>
-0.77

>  <LC50_mmol>
917.0

>  <LC50_mg>
29400.0

>  <ActivityScore_EPAFHM>
1

>  <ActivityOutcome_EPAFHM>
active

>  <LC50_Ratio>
1.01

>  <MOA_Confidence>
High-Moderate

>  <MOA>
Baseline narcosis

>  <ExcessToxicityIndex>
0.3

>  <OB:abonds>
0

>  <OB:atoms>
2

>  <OB:HBA1>
1

>  <OB:HBA2>
1

>  <OB:dbonds>
0

>  <OB:HBD>
1

>  <OB:sbonds>
1

>  <LC50_mmol_log>
2.962369335670021

>  <OB:bonds>
1

>  <OB:logP>
-0.3915

>  <OB:MR>
8.0828

>  <OB:MW>
32.0419

>  <OB:TPSA>
20.23

>  <knn-inside>
true

>  <knn-propability>
1.1958010119472773

>  <centroid-inside>
true

>  <centroid-propability>
1.7681690604877214

>  <leverage-inside>
true

>  <leverage-propability>
0.006763916092052554

>  <prop-inside>
false

>  <prop-propability>
0.011405606644122917

$$$$
2-Propanol
 OpenBabel05311314203D

  4  3  0  0  0  0  0  0  0  0999 V2000
    0.0110    1.3531    0.3211 O   0  0  0  0  0
   -0.0452    0.0761   -0.3070 C   0  0  0  0  0
   -1.2448   -0.6939    0.2240 C   0  0  0  0  0
    1.2584   -0.6528   -0.0225 C   0  0  0  0  0
  1  2  1  0  0  0
  2  3  1  0  0  0
  2  4  1  0  0  0
M  END
>  <DSSTox_RID>
21732

>  <DSSTox_CID>
762

>  <DSSTox_Generic_SID>
20762

>  <DSSTox_FileID>
42_EPAFHM_v4b

>  <STRUCTURE_Formula>
C3H8O

>  <STRUCTURE_MolecularWeight>
60.095

>  <STRUCTURE_ChemicalType>
defined organic

>  <STRUCTURE_TestedForm_DefinedOrganic>
parent

>  <STRUCTURE_Shown>
tested chemical

>  <TestSubstance_ChemicalName>
2-Propanol

>  <TestSubstance_CASRN>
67-63-0

>  <TestSubstance_Description>
single chemical compound

>  <STRUCTURE_ChemicalName_IUPAC>
propan-2-ol

>  <STRUCTURE_SMILES>
OC(C)C

>  <STRUCTURE_Parent_SMILES>
OC(C)C

>  <STRUCTURE_InChIKey>
NMHGJWDANRRLIU-SWPVMWGBAY

>  <STRUCTURE_InChI>
InChI=1/C3H8O/c1-3(2)4/h3-4H,1-2H3

>  <Endpoint>
LC50

>  <StudyType>
Acute Toxicity

>  <ChemClass_FHM>
Basic Alcohols

>  <Species>
fathead minnow

>  <MLOGP>
measured LogP

>  <CLOGP>
0.05

>  <LC50_mmol>
144.0

>  <LC50_mg>
8680.0

>  <ActivityScore_EPAFHM>
8

>  <ActivityOutcome_EPAFHM>
active

>  <LC50_Note>
LC50 is geometric mean of 3 experiments

>  <LC50_Ratio>
1.06

>  <MOA_Confidence>
High-Moderate

>  <MOA>
Baseline narcosis

>  <ExcessToxicityIndex>
0.3

>  <OB:abonds>
0

>  <OB:atoms>
4

>  <OB:HBA1>
1

>  <OB:HBA2>
1

>  <OB:dbonds>
0

>  <OB:HBD>
1

>  <OB:sbonds>
3

>  <LC50_mmol_log>
2.1583624920952498

>  <OB:bonds>
3

>  <OB:logP>
0.3871

>  <OB:MR>
17.6968

>  <OB:MW>
60.095

>  <OB:TPSA>
20.23

>  <knn-inside>
true

>  <knn-propability>
0.23573063250390408

>  <centroid-inside>
true

>  <centroid-propability>
1.3093245656719774

>  <leverage-inside>
true

>  <leverage-propability>
0.0047555233403022545

>  <prop-inside>
true

>  <prop-propability>
3.2548126124419774

$$$$
Acetone
 OpenBabel05311314203D

  4  3  0  0  0  0  0  0  0  0999 V2000
    0.7194    1.2921   -0.0044 C   0  0  0  0  0
   -0.0528    0.0001    0.0001 C   0  0  0  0  0
    0.7193   -1.2919    0.0047 C   0  0  0  0  0
   -1.2843    0.0001    0.0000 O   0  0  0  0  0
  1  2  1  0  0  0
  2  3  1  0  0  0
  2  4  2  0  0  0
M  END
>  <DSSTox_RID>
21733

>  <DSSTox_CID>
1482

>  <DSSTox_Generic_SID>
21482

>  <DSSTox_FileID>
43_EPAFHM_v4b

>  <STRUCTURE_Formula>
C3H6O

>  <STRUCTURE_MolecularWeight>
58.0791

>  <STRUCTURE_ChemicalType>
defined organic

>  <STRUCTURE_TestedForm_DefinedOrganic>
parent

>  <STRUCTURE_Shown>
tested chemical

>  <TestSubstance_ChemicalName>
Acetone

>  <TestSubstance_CASRN>
67-64-1

>  <TestSubstance_Description>
single chemical compound

>  <STRUCTURE_ChemicalName_IUPAC>
acetone

>  <STRUCTURE_SMILES>
CC(=O)C

>  <STRUCTURE_Parent_SMILES>
CC(=O)C

>  <STRUCTURE_InChIKey>
WQHOORDZMXCYFH-LCVUIGBFAI

>  <STRUCTURE_InChI>
InChI=1/C3H6O/c1-3(2)4/h1-2H3

>  <Endpoint>
LC50

>  <StudyType>
Acute Toxicity

>  <ChemClass_FHM>
Basic Ketones

>  <Species>
fathead minnow

>  <MLOGP>
measured LogP

>  <CLOGP>
-0.24

>  <LC50_mmol>
123.0

>  <LC50_mg>
7160.0

>  <ActivityScore_EPAFHM>
9

>  <ActivityOutcome_EPAFHM>
active

>  <LC50_Note>
LC50 is geometric mean of 3 experiments

>  <LC50_Ratio>
1.09

>  <MOA_Confidence>
Moderate

>  <MOA>
Baseline narcosis

>  <ExcessToxicityIndex>
0.7

>  <OB:abonds>
0

>  <OB:atoms>
4

>  <OB:HBA1>
1

>  <OB:HBA2>
1

>  <OB:dbonds>
1

>  <OB:HBD>
0

>  <OB:sbonds>
2

>  <LC50_mmol_log>
2.089905111439398

>  <OB:bonds>
3

>  <OB:logP>
0.5953

>  <OB:MR>
16.735

>  <OB:MW>
58.0791

>  <OB:TPSA>
17.07

>  <knn-inside>
true

>  <knn-propability>
0.4023366312203683

>  <centroid-inside>
true

>  <centroid-propability>
1.3207571334466355

>  <leverage-inside>
true

>  <leverage-propability>
0.005253154196986999

>  <prop-inside>
true

>  <prop-propability>
2.8038375117178718

$$$$
Chloroform
 OpenBabel05311314203D

  4  3  0  0  0  0  0  0  0  0999 V2000
    0.7502    1.3249    0.0000 Cl  0  0  0  0  0
    0.0507   -0.2487    0.0000 C   0  0  0  0  0
    1.2223   -1.4695    0.0000 Cl  0  0  0  0  0
   -1.4165   -1.2626    0.0000 Cl  0  0  0  0  0
  1  2  1  0  0  0
  2  3  1  0  0  0
  2  4  1  0  0  0
M  END
>  <DSSTox_RID>
21734

>  <DSSTox_CID>
306

>  <DSSTox_Generic_SID>
20306

>  <DSSTox_FileID>
44_EPAFHM_v4b

>  <STRUCTURE_Formula>
CHCl3

>  <STRUCTURE_MolecularWeight>
119.3776

>  <STRUCTURE_ChemicalType>
defined organic

>  <STRUCTURE_TestedForm_DefinedOrganic>
parent

>  <STRUCTURE_Shown>
tested chemical

>  <TestSubstance_ChemicalName>
Chloroform

>  <TestSubstance_CASRN>
67-66-3

>  <TestSubstance_Description>
single chemical compound

>  <STRUCTURE_ChemicalName_IUPAC>
chloroform

>  <STRUCTURE_SMILES>
ClC(Cl)Cl

>  <STRUCTURE_Parent_SMILES>
ClC(Cl)Cl

>  <STRUCTURE_InChIKey>
IUFMKQYICAOSGX-ZAEOHCGDAY

>  <STRUCTURE_InChI>
InChI=1/CHCl3/c2-1(3)4/h1H

>  <Endpoint>
LC50

>  <StudyType>
Acute Toxicity

>  <ChemClass_FHM>
Saturated Hydrocarbons

>  <Species>
fathead minnow

>  <CLOGP>
1.95

>  <LC50_mmol>
0.592

>  <LC50_mg>
70.7

>  <ActivityScore_EPAFHM>
34

>  <ActivityOutcome_EPAFHM>
active

>  <LC50_Ratio>
2

>  <MOA>
MOA not determined due to conflicting evidence

>  <FishBehaviorTest>
TYPE III Spontaneous motor activity; Tested in electronic diluter system

>  <ExcessToxicityIndex>
1.4

>  <OB:abonds>
0

>  <OB:atoms>
4

>  <OB:HBA1>
0

>  <OB:HBA2>
0

>  <OB:dbonds>
0

>  <OB:HBD>
0

>  <OB:sbonds>
3

>  <LC50_mmol_log>
-0.22767829327708025

>  <OB:bonds>
3

>  <OB:logP>
1.9864

>  <OB:MR>
21.309

>  <OB:MW>
119.378

>  <OB:TPSA>
0.0

>  <knn-inside>
true

>  <knn-propability>
0.681934914875292

>  <centroid-inside>
true

>  <centroid-propability>
1.140583895445223

>  <leverage-inside>
true

>  <leverage-propability>
0.009382715045248277

>  <prop-inside>
true

>  <prop-propability>
14.705228911425744

$$$$
Methyl sulfoxide
 OpenBabel05311314203D

  4  3  0  0  0  0  0  0  0  0999 V2000
    0.8030    1.2968   -0.0735 C   0  0  0  0  0
    0.1720   -0.2590    0.6002 S   0  0  0  0  0
    0.7059   -1.3706   -0.2540 O   0  0  0  0  0
   -1.5494    0.0190    0.1171 C   0  0  0  0  0
  1  2  1  0  0  0
  2  3  2  0  0  0
  2  4  1  0  0  0
M  END
>  <DSSTox_RID>
21735

>  <DSSTox_CID>
1735

>  <DSSTox_Generic_SID>
21735

>  <DSSTox_FileID>
45_EPAFHM_v4b

>  <STRUCTURE_Formula>
C2H6OS

>  <STRUCTURE_MolecularWeight>
78.1334

>  <STRUCTURE_ChemicalType>
defined organic

>  <STRUCTURE_TestedForm_DefinedOrganic>
parent

>  <STRUCTURE_Shown>
tested chemical

>  <TestSubstance_ChemicalName>
Methyl sulfoxide

>  <TestSubstance_CASRN>
67-68-5

>  <TestSubstance_Description>
single chemical compound

>  <STRUCTURE_ChemicalName_IUPAC>
dimethyl sulfoxide

>  <STRUCTURE_SMILES>
CS(=O)C

>  <STRUCTURE_Parent_SMILES>
CS(=O)C

>  <STRUCTURE_InChIKey>
PEKGLHYFSSVEHD-IXXLYOHSAS

>  <STRUCTURE_InChI>
InChI=1/C2H6OS/c1-4(2)3/h1-2H3

>  <Endpoint>
LC50

>  <StudyType>
Acute Toxicity

>  <ChemClass_FHM>
Sulfo compounds

>  <Species>
fathead minnow

>  <MLOGP>
measured LogP

>  <CLOGP>
-1.35

>  <LC50_mmol>
435.0

>  <LC50_mg>
34000.0

>  <ActivityScore_EPAFHM>
3

>  <ActivityOutcome_EPAFHM>
active

>  <LC50_Ratio>
1

>  <MOA_Confidence>
Moderate

>  <MOA>
Baseline narcosis

>  <ExcessToxicityIndex>
2.6

>  <OB:abonds>
0

>  <OB:atoms>
4

>  <OB:HBA1>
1

>  <OB:HBA2>
1

>  <OB:dbonds>
1

>  <OB:HBD>
0

>  <OB:sbonds>
2

>  <LC50_mmol_log>
2.6384892569546374

>  <OB:bonds>
3

>  <OB:logP>
0.8604

>  <OB:MR>
20.0055

>  <OB:MW>
78.1334

>  <OB:TPSA>
36.28

>  <knn-inside>
true

>  <knn-propability>
1.2425998220783294

>  <centroid-inside>
true

>  <centroid-propability>
1.174504417812413

>  <leverage-inside>
true

>  <leverage-propability>
0.007441742353752274

>  <prop-inside>
true

>  <prop-propability>
5.23041776723616

$$$$
Hexachloroethane
 OpenBabel05311314203D

  8  7  0  0  0  0  0  0  0  0999 V2000
   -1.4106    0.7174    1.5813 Cl  0  0  0  0  0
   -0.0011    0.7513    0.0000 C   0  0  0  0  0
   -0.0011   -0.7513    0.0000 C   0  0  0  0  0
    1.4083   -0.7174   -1.5814 Cl  0  0  0  0  0
   -0.0011   -2.2494    0.0000 Cl  0  0  0  0  0
   -1.6167   -0.7181   -1.3701 Cl  0  0  0  0  0
   -0.0011    2.2494    0.0000 Cl  0  0  0  0  0
    1.6150    0.7174    1.3704 Cl  0  0  0  0  0
  1  2  1  0  0  0
  2  3  1  0  0  0
  2  7  1  0  0  0
  2  8  1  0  0  0
  3  4  1  0  0  0
  3  5  1  0  0  0
  3  6  1  0  0  0
M  END
>  <DSSTox_RID>
21736

>  <DSSTox_CID>
689

>  <DSSTox_Generic_SID>
20689

>  <DSSTox_FileID>
46_EPAFHM_v4b

>  <STRUCTURE_Formula>
C2Cl6

>  <STRUCTURE_MolecularWeight>
236.7394

>  <STRUCTURE_ChemicalType>
defined organic

>  <STRUCTURE_TestedForm_DefinedOrganic>
parent

>  <STRUCTURE_Shown>
tested chemical

>  <TestSubstance_ChemicalName>
Hexachloroethane

>  <TestSubstance_CASRN>
67-72-1

>  <TestSubstance_Description>
single chemical compound

>  <STRUCTURE_ChemicalName_IUPAC>
hexachloroethane

>  <STRUCTURE_SMILES>
ClC(C(Cl)(Cl)Cl)(Cl)Cl

>  <STRUCTURE_Parent_SMILES>
ClC(C(Cl)(Cl)Cl)(Cl)Cl

>  <STRUCTURE_InChIKey>
NFTMLGDGULKWKL-IJTBOLNGAF

>  <STRUCTURE_InChI>
InChI=1/C2Cl6/c3-1(4,5)2(6,7)8

>  <Endpoint>
LC50

>  <StudyType>
Acute Toxicity

>  <ChemClass_FHM>
Saturated Hydrocarbons

>  <Species>
fathead minnow

>  <MLOGP>
measured LogP

>  <CLOGP>
4.14

>  <LC50_mmol>
0.006

>  <LC50_mg>
1.42

>  <ActivityScore_EPAFHM>
55

>  <ActivityOutcome_EPAFHM>
active

>  <LC50_Note>
LC50 is geometric mean of 2 experiments

>  <LC50_Ratio>
1.1

>  <MOA_Confidence>
High-Moderate

>  <MOA>
Baseline narcosis

>  <ExcessToxicityIndex>
1.8

>  <OB:abonds>
0

>  <OB:atoms>
8

>  <OB:HBA1>
0

>  <OB:HBA2>
0

>  <OB:dbonds>
0

>  <OB:HBD>
0

>  <OB:sbonds>
7

>  <LC50_mmol_log>
-2.221848749616356

>  <OB:bonds>
7

>  <OB:logP>
3.7268

>  <OB:MR>
40.58

>  <OB:MW>
236.739

>  <OB:TPSA>
0.0

>  <knn-inside>
true

>  <knn-propability>
1.1588791795432292

>  <centroid-inside>
true

>  <centroid-propability>
1.0585459257090368

>  <leverage-inside>
true

>  <leverage-propability>
0.019317793042192298

>  <prop-inside>
true

>  <prop-propability>
11.571318162292755

$$$$
2,2'-Methylene bis(3,4,6-trichlorophenol)
 OpenBabel05311314203D

 21 22  0  0  0  0  0  0  0  0999 V2000
   -0.9761    4.2896   -0.5376 O   0  0  0  0  0
   -1.4372    3.2790    0.2681 C   0  0  0  0  0
   -2.5672    3.4841    1.0687 C   0  0  0  0  0
   -3.0466    2.4629    1.8794 C   0  0  0  0  0
   -2.4033    1.2248    1.8781 C   0  0  0  0  0
   -1.2689    1.0046    1.0731 C   0  0  0  0  0
   -0.7551    2.0491    0.2698 C   0  0  0  0  0
    0.5013    1.8795   -0.5692 C   0  0  0  0  0
    1.8182    1.6088    0.1544 C   0  0  0  0  0
    2.1077    2.1415    1.4265 C   0  0  0  0  0
    3.3234    1.8737    2.0728 C   0  0  0  0  0
    4.2953    1.0982    1.4572 C   0  0  0  0  0
    4.0589    0.5981    0.1776 C   0  0  0  0  0
    2.8381    0.8537   -0.4794 C   0  0  0  0  0
    2.6080    0.2547   -2.0976 Cl  0  0  0  0  0
    5.3327   -0.3276   -0.5438 Cl  0  0  0  0  0
    3.6351    2.5130    3.6458 Cl  0  0  0  0  0
    1.1902    2.9470    2.0510 O   0  0  0  0  0
   -0.5091   -0.5587    1.0603 Cl  0  0  0  0  0
   -3.0650   -0.0013    2.9072 Cl  0  0  0  0  0
   -3.3781    5.0065    1.0626 Cl  0  0  0  0  0
  1  2  1  0  0  0
  2  3  2  0  0  0
  2  7  1  0  0  0
  3  4  1  0  0  0
  3 21  1  0  0  0
  4  5  2  0  0  0
  5  6  1  0  0  0
  5 20  1  0  0  0
  6  7  2  0  0  0
  6 19  1  0  0  0
  7  8  1  0  0  0
  8  9  1  0  0  0
  9 10  2  0  0  0
  9 14  1  0  0  0
 10 11  1  0  0  0
 10 18  1  0  0  0
 11 12  2  0  0  0
 11 17  1  0  0  0
 12 13  1  0  0  0
 13 14  2  0  0  0
 13 16  1  0  0  0
 14 15  1  0  0  0
M  END
>  <DSSTox_RID>
21737

>  <DSSTox_CID>
690

>  <DSSTox_Generic_SID>
20690

>  <DSSTox_FileID>
47_EPAFHM_v4b

>  <STRUCTURE_Formula>
C13H6Cl6O2

>  <STRUCTURE_MolecularWeight>
406.9035

>  <STRUCTURE_ChemicalType>
defined organic

>  <STRUCTURE_TestedForm_DefinedOrganic>
parent

>  <STRUCTURE_Shown>
tested chemical

>  <TestSubstance_ChemicalName>
2,2'-Methylene bis(3,4,6-trichlorophenol)

>  <TestSubstance_CASRN>
70-30-4

>  <TestSubstance_Description>
single chemical compound

>  <STRUCTURE_ChemicalName_IUPAC>
2,2'-methanediylbis(3,4,6-trichlorophenol)

>  <STRUCTURE_SMILES>
OC1=C(C=C(C(=C1CC2=C(C(=CC(=C2Cl)Cl)Cl)O)Cl)Cl)Cl

>  <STRUCTURE_Parent_SMILES>
OC1=C(C=C(C(=C1CC2=C(C(=CC(=C2Cl)Cl)Cl)O)Cl)Cl)Cl

>  <STRUCTURE_InChIKey>
PWDBFSOIQVYQFF-UIWOQRFPAV

>  <STRUCTURE_InChI>
InChI=1/C13H6Cl6O2/c14-6-2-8(16)12(20)4(10(6)18)1-5-11(19)7(15)3-9(17)13(5)21/h2-3,20-21H,1H2

>  <Endpoint>
LC50

>  <StudyType>
Acute Toxicity

>  <ChemClass_FHM>
Chlorinated Phenols

>  <Species>
fathead minnow

>  <MLOGP>
measured LogP

>  <CLOGP>
7.54

>  <LC50_mmol>
5.16E-5

>  <LC50_mg>
0.021

>  <ActivityScore_EPAFHM>
77

>  <ActivityOutcome_EPAFHM>
active

>  <LC50_Ratio>
1.24

>  <MOA_Confidence>
Moderate

>  <MOA>
Electrophile or proelectrophile reactivity

>  <ExcessToxicityIndex>
178.0

>  <OB:abonds>
12

>  <OB:atoms>
21

>  <OB:HBA1>
2

>  <OB:HBA2>
2

>  <OB:dbonds>
0

>  <OB:HBD>
2

>  <OB:sbonds>
10

>  <LC50_mmol_log>
-4.287350298372789

>  <OB:bonds>
22

>  <OB:logP>
6.609

>  <OB:MR>
90.001

>  <OB:MW>
406.904

>  <OB:TPSA>
40.46

>  <knn-inside>
true

>  <knn-propability>
2.537021738042464

>  <centroid-inside>
true

>  <centroid-propability>
2.9788109090200146

>  <leverage-inside>
true

>  <leverage-propability>
0.021183824760411772

>  <prop-inside>
false

>  <prop-propability>
8.111917971247908E-4

$$$$
4'-Aminopropiophenone
 OpenBabel05311314203D

 11 11  0  0  0  0  0  0  0  0999 V2000
   -2.2414    0.8790   -0.0952 C   0  0  0  0  0
   -0.8444    0.9768   -0.0738 C   0  0  0  0  0
   -0.0607   -0.1790   -0.0017 C   0  0  0  0  0
   -0.6944   -1.4271    0.0280 C   0  0  0  0  0
    1.4343   -0.1367    0.0249 C   0  0  0  0  0
    2.0632   -1.1911    0.0848 O   0  0  0  0  0
    2.1233    1.2169   -0.0203 C   0  0  0  0  0
    3.6382    1.0944    0.0307 C   0  0  0  0  0
   -2.8769   -0.3616   -0.0028 C   0  0  0  0  0
   -2.0907   -1.5143    0.0046 C   0  0  0  0  0
   -4.2641   -0.4551   -0.1525 N   0  0  0  0  0
  1  2  2  0  0  0
  1  9  1  0  0  0
  2  3  1  0  0  0
  3  4  2  0  0  0
  3  5  1  0  0  0
  4 10  1  0  0  0
  5  6  2  0  0  0
  5  7  1  0  0  0
  7  8  1  0  0  0
  9 10  2  0  0  0
  9 11  1  0  0  0
M  END
>  <DSSTox_RID>
21738

>  <DSSTox_CID>
1738

>  <DSSTox_Generic_SID>
21738

>  <DSSTox_FileID>
48_EPAFHM_v4b

>  <STRUCTURE_Formula>
C9H11NO

>  <STRUCTURE_MolecularWeight>
149.192

>  <STRUCTURE_ChemicalType>
defined organic

>  <STRUCTURE_TestedForm_DefinedOrganic>
parent

>  <STRUCTURE_Shown>
tested chemical

>  <TestSubstance_ChemicalName>
4'-Aminopropiophenone

>  <TestSubstance_CASRN>
70-69-9

>  <TestSubstance_Description>
single chemical compound

>  <STRUCTURE_ChemicalName_IUPAC>
1-(4-aminophenyl)propan-1-one

>  <STRUCTURE_SMILES>
C1=CC(=CC=C1N)C(=O)CC

>  <STRUCTURE_Parent_SMILES>
C1=CC(=CC=C1N)C(=O)CC

>  <STRUCTURE_InChIKey>
XBTFZKYLQGPUBE-WSRJJBOHAM

>  <STRUCTURE_InChI>
InChI=1/C9H11NO/c1-2-9(11)7-3-5-8(10)6-4-7/h3-6H,2,10H2,1H3

>  <Endpoint>
LC50

>  <StudyType>
Acute Toxicity

>  <ChemClass_FHM>
Basic Ketones

>  <Species>
fathead minnow

>  <CLOGP>
1.43

>  <LC50_mmol>
0.979

>  <LC50_mg>
146.0

>  <ActivityScore_EPAFHM>
31

>  <ActivityOutcome_EPAFHM>
active

>  <LC50_Ratio>
1.06

>  <MOA_Confidence>
High-Moderate

>  <MOA>
Baseline narcosis

>  <FishBehaviorTest>
TYPE I Depressed motor activity

>  <ExcessToxicityIndex>
2.6

>  <OB:abonds>
6

>  <OB:atoms>
11

>  <OB:HBA1>
2

>  <OB:HBA2>
2

>  <OB:dbonds>
1

>  <OB:HBD>
1

>  <OB:sbonds>
4

>  <LC50_mmol_log>
-0.009217308196862183

>  <OB:bonds>
11

>  <OB:logP>
2.4427

>  <OB:MR>
45.8479

>  <OB:MW>
149.19

>  <OB:TPSA>
43.09

>  <knn-inside>
true

>  <knn-propability>
1.0009374121648895

>  <centroid-inside>
true

>  <centroid-propability>
0.4502326226956121

>  <leverage-inside>
true

>  <leverage-propability>
0.0030888196052301165

>  <prop-inside>
true

>  <prop-propability>
107.89103598272125

$$$$
1-Propanol
 OpenBabel05311314203D

  4  3  0  0  0  0  0  0  0  0999 V2000
   -1.7794    0.3548    0.0047 O   0  0  0  0  0
   -0.6167   -0.4606    0.0593 C   0  0  0  0  0
    0.6124    0.4275   -0.0569 C   0  0  0  0  0
    1.8979   -0.3783   -0.0062 C   0  0  0  0  0
  1  2  1  0  0  0
  2  3  1  0  0  0
  3  4  1  0  0  0
M  END
>  <DSSTox_RID>
21739

>  <DSSTox_CID>
1739

>  <DSSTox_Generic_SID>
21739

>  <DSSTox_FileID>
49_EPAFHM_v4b

>  <STRUCTURE_Formula>
C3H8O

>  <STRUCTURE_MolecularWeight>
60.095

>  <STRUCTURE_ChemicalType>
defined organic

>  <STRUCTURE_TestedForm_DefinedOrganic>
parent

>  <STRUCTURE_Shown>
tested chemical

>  <TestSubstance_ChemicalName>
1-Propanol

>  <TestSubstance_CASRN>
71-23-8

>  <TestSubstance_Description>
single chemical compound

>  <STRUCTURE_ChemicalName_IUPAC>
propan-1-ol

>  <STRUCTURE_SMILES>
OCCC

>  <STRUCTURE_Parent_SMILES>
OCCC

>  <STRUCTURE_InChIKey>
DLLZMUISPWFWPW-HZBDONTOAQ

>  <STRUCTURE_InChI>
InChI=1/C3H8O/c1-2-3-4/h4H,2-3H2,1H3

>  <Endpoint>
LC50

>  <StudyType>
Acute Toxicity

>  <ChemClass_FHM>
Basic Alcohols

>  <Species>
fathead minnow

>  <MLOGP>
measured LogP

>  <CLOGP>
0.25

>  <LC50_mmol>
75.7

>  <LC50_mg>
4550.0

>  <ActivityScore_EPAFHM>
11

>  <ActivityOutcome_EPAFHM>
active

>  <LC50_Note>
LC50 is geometric mean of 2 experiments

>  <LC50_Ratio>
1.09

>  <MOA_Confidence>
High-Moderate

>  <MOA>
Baseline narcosis

>  <ExcessToxicityIndex>
0.4

>  <OB:abonds>
0

>  <OB:atoms>
4

>  <OB:HBA1>
1

>  <OB:HBA2>
1

>  <OB:dbonds>
0

>  <OB:HBD>
1

>  <OB:sbonds>
3

>  <LC50_mmol_log>
1.8790958795000727

>  <OB:bonds>
3

>  <OB:logP>
0.3887

>  <OB:MR>
17.6968

>  <OB:MW>
60.095

>  <OB:TPSA>
20.23

>  <knn-inside>
true

>  <knn-propability>
0.23644016321768876

>  <centroid-inside>
true

>  <centroid-propability>
1.3091388301933509

>  <leverage-inside>
true

>  <leverage-propability>
0.004759302460926838

>  <prop-inside>
true

>  <prop-propability>
3.2582625663179203

$$$$
n-Butanol
 OpenBabel05311314203D

  5  4  0  0  0  0  0  0  0  0999 V2000
   -2.4258    0.2010    0.0047 C   0  0  0  0  0
   -1.0630    0.8577   -0.1465 C   0  0  0  0  0
    0.0683   -0.1381    0.0984 C   0  0  0  0  0
    1.4351    0.5161   -0.0504 C   0  0  0  0  0
    2.4565   -0.4472    0.1684 O   0  0  0  0  0
  1  2  1  0  0  0
  2  3  1  0  0  0
  3  4  1  0  0  0
  4  5  1  0  0  0
M  END
>  <DSSTox_RID>
21740

>  <DSSTox_CID>
1740

>  <DSSTox_Generic_SID>
21740

>  <DSSTox_FileID>
50_EPAFHM_v4b

>  <STRUCTURE_Formula>
C4H10O

>  <STRUCTURE_MolecularWeight>
74.1216

>  <STRUCTURE_ChemicalType>
defined organic

>  <STRUCTURE_TestedForm_DefinedOrganic>
parent

>  <STRUCTURE_Shown>
tested chemical

>  <TestSubstance_ChemicalName>
n-Butanol

>  <TestSubstance_CASRN>
71-36-3

>  <TestSubstance_Description>
single chemical compound

>  <STRUCTURE_ChemicalName_IUPAC>
butan-1-ol

>  <STRUCTURE_SMILES>
CCCCO

>  <STRUCTURE_Parent_SMILES>
CCCCO

>  <STRUCTURE_InChIKey>
WQDDSRPOFSVVQC-PZSGWEAEAO

>  <STRUCTURE_InChI>
InChI=1/C4H10O/c1-2-3-4-5/h5H,2-4H2,1H3

>  <Endpoint>
LC50

>  <StudyType>
Acute Toxicity

>  <ChemClass_FHM>
Basic Alcohols

>  <Species>
fathead minnow

>  <MLOGP>
measured LogP

>  <CLOGP>
0.88

>  <LC50_mmol>
23.34

>  <LC50_mg>
1730.0

>  <ActivityScore_EPAFHM>
17

>  <ActivityOutcome_EPAFHM>
active

>  <LC50_Ratio>
1.01

>  <MOA_Confidence>
High-Moderate

>  <MOA>
Baseline narcosis

>  <ExcessToxicityIndex>
0.4

>  <OB:abonds>
0

>  <OB:atoms>
5

>  <OB:HBA1>
1

>  <OB:HBA2>
1

>  <OB:dbonds>
0

>  <OB:HBD>
1

>  <OB:sbonds>
4

>  <LC50_mmol_log>
1.3681008517093514

>  <OB:bonds>
4

>  <OB:logP>
0.7788

>  <OB:MR>
22.5038

>  <OB:MW>
74.1216

>  <OB:TPSA>
20.23

>  <knn-inside>
true

>  <knn-propability>
0.06563547450272728

>  <centroid-inside>
true

>  <centroid-propability>
1.0820912956487747

>  <leverage-inside>
true

>  <leverage-propability>
0.004154758470198619

>  <prop-inside>
true

>  <prop-propability>
14.860180590883237

$$$$
1-Pentanol
 OpenBabel05311314203D

  6  5  0  0  0  0  0  0  0  0999 V2000
   -3.1587   -0.3468    0.0125 C   0  0  0  0  0
   -1.8864    0.4830   -0.0505 C   0  0  0  0  0
   -0.6399   -0.3973    0.0194 C   0  0  0  0  0
    0.6363    0.4391   -0.0477 C   0  0  0  0  0
    1.8842   -0.4327    0.0161 C   0  0  0  0  0
    3.0453    0.3836   -0.0364 O   0  0  0  0  0
  1  2  1  0  0  0
  2  3  1  0  0  0
  3  4  1  0  0  0
  4  5  1  0  0  0
  5  6  1  0  0  0
M  END
>  <DSSTox_RID>
21741

>  <DSSTox_CID>
1741

>  <DSSTox_Generic_SID>
21741

>  <DSSTox_FileID>
51_EPAFHM_v4b

>  <STRUCTURE_Formula>
C5H12O

>  <STRUCTURE_MolecularWeight>
88.1482

>  <STRUCTURE_ChemicalType>
defined organic

>  <STRUCTURE_TestedForm_DefinedOrganic>
parent

>  <STRUCTURE_Shown>
tested chemical

>  <TestSubstance_ChemicalName>
1-Pentanol

>  <TestSubstance_CASRN>
71-41-0

>  <TestSubstance_Description>
single chemical compound

>  <STRUCTURE_ChemicalName_IUPAC>
pentan-1-ol

>  <STRUCTURE_SMILES>
CCCCCO

>  <STRUCTURE_Parent_SMILES>
CCCCCO

>  <STRUCTURE_InChIKey>
MGOYYUAUMASJDD-QPVNJENJAY

>  <STRUCTURE_InChI>
InChI=1/C5H12O/c1-2-3-4-5-6/h6H,2-5H2,1H3

>  <Endpoint>
LC50

>  <StudyType>
Acute Toxicity

>  <ChemClass_FHM>
Basic Alcohols

>  <Species>
fathead minnow

>  <MLOGP>
measured LogP

>  <CLOGP>
1.56

>  <LC50_mmol>
5.355

>  <LC50_mg>
472.0

>  <ActivityScore_EPAFHM>
23

>  <ActivityOutcome_EPAFHM>
active

>  <LC50_Ratio>
1.02

>  <MOA_Confidence>
High

>  <MOA>
Baseline narcosis

>  <FishBehaviorTest>
TYPE I Depressed motor activity

>  <MOA_MixtureTest>
Baseline narcosis

>  <ExcessToxicityIndex>
0.4

>  <OB:abonds>
0

>  <OB:atoms>
6

>  <OB:HBA1>
1

>  <OB:HBA2>
1

>  <OB:dbonds>
0

>  <OB:HBD>
1

>  <OB:sbonds>
5

>  <LC50_mmol_log>
0.7287594751678744

>  <OB:bonds>
5

>  <OB:logP>
1.1689

>  <OB:MR>
27.3108

>  <OB:MW>
88.1482

>  <OB:TPSA>
20.23

>  <knn-inside>
true

>  <knn-propability>
0.3670096281876768

>  <centroid-inside>
true

>  <centroid-propability>
0.8584343884824123

>  <leverage-inside>
true

>  <leverage-propability>
0.0038153907690617623

>  <prop-inside>
true

>  <prop-propability>
49.104112758174566

$$$$
Benzene
 OpenBabel05311314203D

  6  6  0  0  0  0  0  0  0  0999 V2000
    1.2076   -0.6976   -0.0000 C   0  0  0  0  0
   -0.0001   -1.3950   -0.0000 C   0  0  0  0  0
   -1.2082   -0.6975   -0.0000 C   0  0  0  0  0
   -1.2080    0.6973   -0.0000 C   0  0  0  0  0
   -0.0002    1.3946   -0.0000 C   0  0  0  0  0
    1.2078    0.6972   -0.0000 C   0  0  0  0  0
  1  2  2  0  0  0
  1  6  1  0  0  0
  2  3  1  0  0  0
  3  4  2  0  0  0
  4  5  1  0  0  0
  5  6  2  0  0  0
M  END
>  <DSSTox_RID>
21742

>  <DSSTox_CID>
135

>  <DSSTox_Generic_SID>
39242

>  <DSSTox_FileID>
52_EPAFHM_v4b

>  <STRUCTURE_Formula>
C6H6

>  <STRUCTURE_MolecularWeight>
78.1118

>  <STRUCTURE_ChemicalType>
defined organic

>  <STRUCTURE_TestedForm_DefinedOrganic>
parent

>  <STRUCTURE_Shown>
tested chemical

>  <TestSubstance_ChemicalName>
Benzene

>  <TestSubstance_CASRN>
71-43-2

>  <TestSubstance_Description>
single chemical compound

>  <STRUCTURE_ChemicalName_IUPAC>
benzene

>  <STRUCTURE_SMILES>
C1=CC=CC=C1

>  <STRUCTURE_Parent_SMILES>
C1=CC=CC=C1

>  <STRUCTURE_InChIKey>
DDONTYVCNKUBEJ-HVQIEQEQAH

>  <STRUCTURE_InChI>
InChI=1/C6H6/c1-2-4-6-5-3-1/h1-6H

>  <Endpoint>
LC50

>  <StudyType>
Acute Toxicity

>  <ChemClass_FHM>
Benzenes

>  <Species>
fathead minnow

>  <MLOGP>
measured LogP

>  <CLOGP>
2.13

>  <LC50_mmol>
0.225

>  <LC50_mg>
17.6

>  <ActivityScore_EPAFHM>
38

>  <ActivityOutcome_EPAFHM>
active

>  <LC50_Note>
nonmonotonical pattern of death; LC50 is geometric mean of 2 experiments

>  <LC50_Ratio>
1.2

>  <MOA>
MOA not determined due to conflicting evidence

>  <FishBehaviorTest>
TYPE II Hyperactive

>  <ExcessToxicityIndex>
1.8

>  <OB:abonds>
6

>  <OB:atoms>
6

>  <OB:HBA1>
0

>  <OB:HBA2>
0

>  <OB:dbonds>
0

>  <OB:HBD>
0

>  <OB:sbonds>
0

>  <LC50_mmol_log>
-0.6478174818886375

>  <OB:bonds>
6

>  <OB:logP>
1.6866

>  <OB:MR>
26.442

>  <OB:MW>
78.1118

>  <OB:TPSA>
0.0

>  <knn-inside>
true

>  <knn-propability>
0.8938576257593271

>  <centroid-inside>
true

>  <centroid-propability>
1.0286303393672211

>  <leverage-inside>
true

>  <leverage-propability>
0.005934638659979509

>  <prop-inside>
true

>  <prop-propability>
21.85656731252288

$$$$
1,1,1-Trichloroethane
 OpenBabel05311314203D

  5  4  0  0  0  0  0  0  0  0999 V2000
   -0.0000   -1.5000    0.0000 C   0  0  0  0  0
   -0.0000    0.0000    0.0000 C   0  0  0  0  0
   -1.4151   -0.0183    1.5262 Cl  0  0  0  0  0
   -0.0000    1.5000    0.0000 Cl  0  0  0  0  0
    1.6878   -0.0183    1.2177 Cl  0  0  0  0  0
  1  2  1  0  0  0
  2  3  1  0  0  0
  2  4  1  0  0  0
  2  5  1  0  0  0
M  END
>  <DSSTox_RID>
21743

>  <DSSTox_CID>
1381

>  <DSSTox_Generic_SID>
21381

>  <DSSTox_FileID>
53_EPAFHM_v4b

>  <STRUCTURE_Formula>
C2H3Cl3

>  <STRUCTURE_MolecularWeight>
133.4042

>  <STRUCTURE_ChemicalType>
defined organic

>  <STRUCTURE_TestedForm_DefinedOrganic>
parent

>  <STRUCTURE_Shown>
tested chemical

>  <TestSubstance_ChemicalName>
1,1,1-Trichloroethane

>  <TestSubstance_CASRN>
71-55-6

>  <TestSubstance_Description>
single chemical compound

>  <STRUCTURE_ChemicalName_IUPAC>
1,1,1-trichloroethane

>  <STRUCTURE_SMILES>
CC(Cl)(Cl)Cl

>  <STRUCTURE_Parent_SMILES>
CC(Cl)(Cl)Cl

>  <STRUCTURE_InChIKey>
WAXLDLQCOKYMOE-WVTSSHAKAE

>  <STRUCTURE_InChI>
InChI=1/C2H3Cl3/c1-2(3,4)5/h1H3

>  <Endpoint>
LC50

>  <StudyType>
Acute Toxicity

>  <ChemClass_FHM>
Saturated Hydrocarbons

>  <Species>
fathead minnow

>  <MLOGP>
measured LogP

>  <CLOGP>
2.49

>  <LC50_mmol>
0.355

>  <LC50_mg>
47.3

>  <ActivityScore_EPAFHM>
36

>  <ActivityOutcome_EPAFHM>
active

>  <LC50_Note>
LC50 is geometric mean of 2 experiments

>  <LC50_Ratio>
1

>  <MOA_Confidence>
High-Moderate

>  <MOA>
Baseline narcosis

>  <FishBehaviorTest>
TYPE II Hyperactive

>  <ExcessToxicityIndex>
0.7

>  <OB:abonds>
0

>  <OB:atoms>
5

>  <OB:HBA1>
0

>  <OB:HBA2>
0

>  <OB:dbonds>
0

>  <OB:HBD>
0

>  <OB:sbonds>
4

>  <LC50_mmol_log>
-0.44977164694490596

>  <OB:bonds>
4

>  <OB:logP>
2.3765

>  <OB:MR>
26.154

>  <OB:MW>
133.404

>  <OB:TPSA>
0.0

>  <knn-inside>
true

>  <knn-propability>
0.37734915951957915

>  <centroid-inside>
true

>  <centroid-propability>
0.9948208082071793

>  <leverage-inside>
true

>  <leverage-propability>
0.008845044260823932

>  <prop-inside>
true

>  <prop-propability>
32.618249902917654

$$$$
Thiopental, sodium salt
 OpenBabel05311314203D

 17 16  0  0  0  0  0  0  0  0999 V2000
   -3.2542   -2.5143   -1.3213 S   0  0  0  0  0
   -1.7550   -1.8654   -0.8601 C   0  0  0  0  0
   -1.8561   -1.0582    0.1299 N   0  0  0  0  0
   -0.7255   -0.4484    0.6179 C   0  0  0  0  0
    0.6426   -0.7264   -0.0072 C   0  0  0  0  0
    1.1678    0.6412   -0.6069 C   0  0  0  0  0
    2.6233    0.5925   -1.1025 C   0  0  0  0  0
    0.2295    1.1898   -1.7198 C   0  0  0  0  0
    0.6477    2.5559   -2.2759 C   0  0  0  0  0
   -0.3966    3.1093   -3.2344 C   0  0  0  0  0
    1.5659   -1.2413    1.1384 C   0  0  0  0  0
    1.0681   -2.5107    1.8318 C   0  0  0  0  0
    0.6111   -1.7874   -1.0931 C   0  0  0  0  0
   -0.6196   -2.2030   -1.4903 N   0  0  0  0  0
    1.6251   -2.2635   -1.5985 O   0  0  0  0  0
   -0.8431    0.3351    1.5598 O   0  0  0  0  0
   -4.1225   -1.1273    0.5652 Na  0  0  0  0  0
  1  2  1  0  0  0
  2  3  2  0  0  0
  2 14  1  0  0  0
  3  4  1  0  0  0
  4  5  1  0  0  0
  4 16  2  0  0  0
  5  6  1  0  0  0
  5 11  1  0  0  0
  5 13  1  0  0  0
  6  7  1  0  0  0
  6  8  1  0  0  0
  8  9  1  0  0  0
  9 10  1  0  0  0
 11 12  1  0  0  0
 13 14  1  0  0  0
 13 15  2  0  0  0
M  CHG  3   1  -1   2   1  17   1
M  END
>  <DSSTox_RID>
21744

>  <DSSTox_CID>
1744

>  <DSSTox_Generic_SID>
21744

>  <DSSTox_FileID>
54_EPAFHM_v4b

>  <STRUCTURE_Formula>
C11H17N2NaO2S

>  <STRUCTURE_MolecularWeight>
264.31727

>  <STRUCTURE_ChemicalType>
defined organic

>  <STRUCTURE_TestedForm_DefinedOrganic>
salt Na

>  <STRUCTURE_Shown>
tested chemical

>  <TestSubstance_ChemicalName>
Thiopental, sodium salt

>  <TestSubstance_CASRN>
71-73-8

>  <TestSubstance_Description>
single chemical compound

>  <ChemicalNote>
tautomers

>  <STRUCTURE_ChemicalName_IUPAC>
sodium 5-ethyl-5-(1-methylbutyl)-4,6-dioxo-1,4,5,6-tetrahydropyrimidine-2-thiolate

>  <STRUCTURE_SMILES>
[S-]C1=NC(C(C(C)CCC)(CC)C(N1)=O)=O.[Na+]

>  <STRUCTURE_Parent_SMILES>
SC1=NC(C(C(C)CCC)(CC)C(N1)=O)=O

>  <STRUCTURE_InChIKey>
ABBQHOQBGMUPJH-CHMDKIRAAV

>  <STRUCTURE_InChI>
InChI=1/C11H18N2O2S.Na/c1-4-6-7(3)11(5-2)8(14)12-10(16)13-9(11)15;/h7H,4-6H2,1-3H3,(H2,12,13,14,15,16);/q;+1/p-1

>  <Endpoint>
LC50

>  <StudyType>
Acute Toxicity

>  <ChemClass_FHM>
Barbitals

>  <Species>
fathead minnow

>  <MLOGP>
measured LogP

>  <CLOGP>
2.1

>  <LC50_mmol>
0.0991

>  <LC50_mg>
26.2

>  <ActivityScore_EPAFHM>
42

>  <ActivityOutcome_EPAFHM>
active

>  <LC50_Ratio>
1.08

>  <MOA_Confidence>
High

>  <MOA>
Neurodepressant

>  <FishBehaviorTest>
TYPE I Depressed motor activity

>  <ExcessToxicityIndex>
6.1

>  <OB:abonds>
0

>  <OB:atoms>
17

>  <OB:HBA1>
4

>  <OB:HBA2>
5

>  <OB:dbonds>
3

>  <OB:HBD>
1

>  <OB:sbonds>
13

>  <LC50_mmol_log>
-1.0039263455147247

>  <OB:bonds>
16

>  <OB:logP>
1.7933

>  <OB:MR>
73.2787

>  <OB:MW>
264.32

>  <OB:TPSA>
90.62

>  <knn-inside>
true

>  <knn-propability>
1.8293954007991604

>  <centroid-inside>
true

>  <centroid-propability>
2.0685182824229007

>  <leverage-inside>
true

>  <leverage-propability>
0.01799768108012772

>  <prop-inside>
true

>  <prop-propability>
0.3389060377817958

$$$$
Acetonitrile
 OpenBabel05311314203D

  3  2  0  0  0  0  0  0  0  0999 V2000
    1.5000    0.0000    0.0000 C   0  0  0  0  0
    0.0000    0.0000    0.0000 C   0  0  0  0  0
   -1.5000    0.0000    0.0000 N   0  0  0  0  0
  1  2  1  0  0  0
  2  3  3  0  0  0
M  END
>  <DSSTox_RID>
21745

>  <DSSTox_CID>
9

>  <DSSTox_Generic_SID>
20009

>  <DSSTox_FileID>
55_EPAFHM_v4b

>  <STRUCTURE_Formula>
C2H3N

>  <STRUCTURE_MolecularWeight>
41.0519

>  <STRUCTURE_ChemicalType>
defined organic

>  <STRUCTURE_TestedForm_DefinedOrganic>
parent

>  <STRUCTURE_Shown>
tested chemical

>  <TestSubstance_ChemicalName>
Acetonitrile

>  <TestSubstance_CASRN>
75-05-8

>  <TestSubstance_Description>
single chemical compound

>  <STRUCTURE_ChemicalName_IUPAC>
acetonitrile

>  <STRUCTURE_SMILES>
CC#N

>  <STRUCTURE_Parent_SMILES>
CC#N

>  <STRUCTURE_InChIKey>
PNHLTSXYSPWIQK-BUAZLWDPAL

>  <STRUCTURE_InChI>
InChI=1/C2H3N/c1-2-3/h1H3

>  <Endpoint>
LC50

>  <StudyType>
Acute Toxicity

>  <ChemClass_FHM>
Nitriles

>  <Species>
fathead minnow

>  <MLOGP>
measured LogP

>  <CLOGP>
-0.34

>  <LC50_mmol>
40.05

>  <LC50_mg>
1644.0

>  <ActivityScore_EPAFHM>
14

>  <ActivityOutcome_EPAFHM>
active

>  <LC50_Ratio>
1.43

>  <MOA_Confidence>
Moderate

>  <MOA>
Baseline narcosis

>  <ExcessToxicityIndex>
2.9

>  <OB:abonds>
0

>  <OB:atoms>
3

>  <OB:HBA1>
1

>  <OB:HBA2>
1

>  <OB:dbonds>
0

>  <OB:HBD>
0

>  <OB:sbonds>
1

>  <LC50_mmol_log>
1.6026025204202565

>  <OB:bonds>
2

>  <OB:logP>
0.52988

>  <OB:MR>
11.477

>  <OB:MW>
41.0519

>  <OB:TPSA>
23.79

>  <knn-inside>
true

>  <knn-propability>
0.8894023128682811

>  <centroid-inside>
true

>  <centroid-propability>
1.519431164444841

>  <leverage-inside>
true

>  <leverage-propability>
0.008213623533371165

>  <prop-inside>
true

>  <prop-propability>
0.28458121988063606

$$$$
Ethanal
 OpenBabel05311314203D

  3  2  0  0  0  0  0  0  0  0999 V2000
    1.2646   -0.2664   -0.0011 C   0  0  0  0  0
   -0.0551    0.4351   -0.0080 C   0  0  0  0  0
   -1.1167   -0.1398   -0.2425 O   0  0  0  0  0
  1  2  1  0  0  0
  2  3  2  0  0  0
M  END
>  <DSSTox_RID>
21746

>  <DSSTox_CID>
2

>  <DSSTox_Generic_SID>
39224

>  <DSSTox_FileID>
56_EPAFHM_v4b

>  <STRUCTURE_Formula>
C2H4O

>  <STRUCTURE_MolecularWeight>
44.0526

>  <STRUCTURE_ChemicalType>
defined organic

>  <STRUCTURE_TestedForm_DefinedOrganic>
parent

>  <STRUCTURE_Shown>
tested chemical

>  <TestSubstance_ChemicalName>
Ethanal

>  <TestSubstance_CASRN>
75-07-0

>  <TestSubstance_Description>
single chemical compound

>  <STRUCTURE_ChemicalName_IUPAC>
acetaldehyde

>  <STRUCTURE_SMILES>
CC=O

>  <STRUCTURE_Parent_SMILES>
CC=O

>  <STRUCTURE_InChIKey>
HTZCNXWZYVXIMZ-ZAVLMUMRAS

>  <STRUCTURE_InChI>
InChI=1/C2H4O/c1-2-3/h2H,1H3

>  <Endpoint>
LC50

>  <StudyType>
Acute Toxicity

>  <ChemClass_FHM>
Aldehydes

>  <Species>
fathead minnow

>  <CLOGP>
-0.22

>  <LC50_mmol>
0.767

>  <LC50_mg>
33.8

>  <ActivityScore_EPAFHM>
32

>  <ActivityOutcome_EPAFHM>
active

>  <LC50_Note>
LC50 is geometric mean of 2 experiments

>  <LC50_Ratio>
1.95

>  <MOA_Confidence>
Moderate

>  <MOA>
Electrophile or proelectrophile reactivity

>  <ExcessToxicityIndex>
129.0

>  <OB:abonds>
0

>  <OB:atoms>
3

>  <OB:HBA1>
1

>  <OB:HBA2>
1

>  <OB:dbonds>
1

>  <OB:HBD>
0

>  <OB:sbonds>
1

>  <LC50_mmol_log>
-0.11520463605101904

>  <OB:bonds>
2

>  <OB:logP>
0.2052

>  <OB:MR>
11.928

>  <OB:MW>
44.0526

>  <OB:TPSA>
17.07

>  <knn-inside>
true

>  <knn-propability>
0.7018252088188582

>  <centroid-inside>
true

>  <centroid-propability>
1.5468440045849468

>  <leverage-inside>
true

>  <leverage-propability>
0.0062374094829806635

>  <prop-inside>
true

>  <prop-propability>
0.27777285252434386

$$$$
Dichloromethane
 OpenBabel05311314203D

  3  2  0  0  0  0  0  0  0  0999 V2000
    1.4576   -0.4341   -0.0360 Cl  0  0  0  0  0
    0.0000    0.5615    0.0383 C   0  0  0  0  0
   -1.4576   -0.4341   -0.0360 Cl  0  0  0  0  0
  1  2  1  0  0  0
  2  3  1  0  0  0
M  END
>  <DSSTox_RID>
21747

>  <DSSTox_CID>
868

>  <DSSTox_Generic_SID>
20868

>  <DSSTox_FileID>
57_EPAFHM_v4b

>  <STRUCTURE_Formula>
CH2Cl2

>  <STRUCTURE_MolecularWeight>
84.9326

>  <STRUCTURE_ChemicalType>
defined organic

>  <STRUCTURE_TestedForm_DefinedOrganic>
parent

>  <STRUCTURE_Shown>
tested chemical

>  <TestSubstance_ChemicalName>
Dichloromethane

>  <TestSubstance_CASRN>
75-09-2

>  <TestSubstance_Description>
single chemical compound

>  <STRUCTURE_ChemicalName_IUPAC>
dichloromethane

>  <STRUCTURE_SMILES>
ClCCl

>  <STRUCTURE_Parent_SMILES>
ClCCl

>  <STRUCTURE_InChIKey>
QGMRQYFBGABWDR-LWVXCWMEAA

>  <STRUCTURE_InChI>
InChI=1/CH2Cl2/c2-1-3/h1H2

>  <Endpoint>
LC50

>  <StudyType>
Acute Toxicity

>  <ChemClass_FHM>
Saturated Hydrocarbons

>  <Species>
fathead minnow

>  <MLOGP>
measured LogP

>  <CLOGP>
1.25

>  <LC50_mmol>
3.885

>  <LC50_mg>
330.0

>  <ActivityScore_EPAFHM>
25

>  <ActivityOutcome_EPAFHM>
active

>  <LC50_Ratio>
1

>  <MOA_Confidence>
High-Moderate

>  <MOA>
Baseline narcosis

>  <FishBehaviorTest>
Insufficient data

>  <ExcessToxicityIndex>
1.0

>  <OB:abonds>
0

>  <OB:atoms>
3

>  <OB:HBA1>
0

>  <OB:HBA2>
0

>  <OB:dbonds>
0

>  <OB:HBD>
0

>  <OB:sbonds>
2

>  <LC50_mmol_log>
0.589391023136933

>  <OB:bonds>
2

>  <OB:logP>
1.4215

>  <OB:MR>
16.513

>  <OB:MW>
84.9326

>  <OB:TPSA>
0.0

>  <knn-inside>
true

>  <knn-propability>
1.2228202108051756

>  <centroid-inside>
true

>  <centroid-propability>
1.362815725193388

>  <leverage-inside>
true

>  <leverage-propability>
0.008064939699783674

>  <prop-inside>
true

>  <prop-propability>
2.667688906474132

$$$$
Iodoform
 OpenBabel05311314203D

  4  3  0  0  0  0  0  0  0  0999 V2000
    1.0132    1.4670    0.0000 I   0  0  0  0  0
   -0.1607   -0.2785    0.0000 C   0  0  0  0  0
    1.1897   -1.7010    0.0000 I   0  0  0  0  0
   -2.0505   -1.0079    0.0000 I   0  0  0  0  0
  1  2  1  0  0  0
  2  3  1  0  0  0
  2  4  1  0  0  0
M  END
>  <DSSTox_RID>
21748

>  <DSSTox_CID>
743

>  <DSSTox_Generic_SID>
20743

>  <DSSTox_FileID>
58_EPAFHM_v4b

>  <STRUCTURE_Formula>
CHI3

>  <STRUCTURE_MolecularWeight>
393.7321

>  <STRUCTURE_ChemicalType>
defined organic

>  <STRUCTURE_TestedForm_DefinedOrganic>
parent

>  <STRUCTURE_Shown>
tested chemical

>  <TestSubstance_ChemicalName>
Iodoform

>  <TestSubstance_CASRN>
75-47-8

>  <TestSubstance_Description>
single chemical compound

>  <STRUCTURE_ChemicalName_IUPAC>
triiodomethane

>  <STRUCTURE_SMILES>
IC(I)I

>  <STRUCTURE_Parent_SMILES>
IC(I)I

>  <STRUCTURE_InChIKey>
OYFDBQOWYVLNGE-SEVGTUAZAE

>  <STRUCTURE_InChI>
InChI=1/CHI3/c2-1(3)4/h1H

>  <Endpoint>
LC50

>  <StudyType>
Acute Toxicity

>  <ChemClass_FHM>
Saturated Hydrocarbons

>  <Species>
fathead minnow

>  <CLOGP>
3.54

>  <LC50_mmol>
0.00742

>  <LC50_mg>
2.92

>  <ActivityScore_EPAFHM>
54

>  <ActivityOutcome_EPAFHM>
active

>  <LC50_Ratio>
1.7

>  <MOA>
MOA not determined due to conflicting evidence

>  <FishBehaviorTest>
TYPE III Spontaneous motor activity

>  <ExcessToxicityIndex>
4.6

>  <OB:abonds>
0

>  <OB:atoms>
4

>  <OB:HBA1>
0

>  <OB:HBA2>
0

>  <OB:dbonds>
0

>  <OB:HBD>
0

>  <OB:sbonds>
3

>  <LC50_mmol_log>
-2.129596094720973

>  <OB:bonds>
3

>  <OB:logP>
2.575

>  <OB:MR>
45.81

>  <OB:MW>
393.732

>  <OB:TPSA>
0.0

>  <knn-inside>
false

>  <knn-propability>
4.7742649015406755

>  <centroid-inside>
true

>  <centroid-propability>
1.997511042365668

>  <leverage-inside>
false

>  <leverage-propability>
0.10839151141871503

>  <prop-inside>
true

>  <prop-propability>
1.420464626593306

$$$$
Tetramethylammonium chloride
 OpenBabel05311314203D

  6  4  0  0  0  0  0  0  0  0999 V2000
    0.5008   -0.0008    0.0000 N   0  0  0  0  0
    0.5008   -1.4985    0.0000 C   0  0  0  0  0
   -1.0015   -0.0008    0.0000 C   0  0  0  0  0
    0.5008    1.5015    0.0000 C   0  0  0  0  0
    1.9985   -0.0008    0.0000 C   0  0  0  0  0
   -3.1819    2.6558   -0.7680 Cl  0  0  0  0  0
  1  2  1  0  0  0
  1  3  1  0  0  0
  1  4  1  0  0  0
  1  5  1  0  0  0
M  CHG  2   1   1   6  -1
M  END
>  <DSSTox_RID>
21749

>  <DSSTox_CID>
1749

>  <DSSTox_Generic_SID>
21749

>  <DSSTox_FileID>
59_EPAFHM_v4b

>  <STRUCTURE_Formula>
C4H12ClN

>  <STRUCTURE_MolecularWeight>
109.5978

>  <STRUCTURE_ChemicalType>
defined organic

>  <STRUCTURE_TestedForm_DefinedOrganic>
salt Cl

>  <STRUCTURE_Shown>
tested chemical

>  <TestSubstance_ChemicalName>
Tetramethylammonium chloride

>  <TestSubstance_CASRN>
75-57-0

>  <TestSubstance_Description>
single chemical compound

>  <ChemicalNote>
ammonium

>  <STRUCTURE_ChemicalName_IUPAC>
N,N,N-trimethylmethanaminium chloride

>  <STRUCTURE_SMILES>
[N+](C)(C)(C)C.[Cl-]

>  <STRUCTURE_Parent_SMILES>
[N+](C)(C)(C)C

>  <STRUCTURE_InChIKey>
JCSCWTRLJDAVPB-WYDGUFSUAA

>  <STRUCTURE_InChI>
InChI=1/C4H12N.ClH/c1-5(2,3)4;/h1-4H3;1H/q+1;/p-1

>  <Endpoint>
LC50

>  <StudyType>
Acute Toxicity

>  <ChemClass_FHM>
Ammonium compounds

>  <Species>
fathead minnow

>  <CLOGP>
-99.99

>  <LC50_mmol>
4.215

>  <LC50_mg>
462.0

>  <ActivityScore_EPAFHM>
25

>  <ActivityOutcome_EPAFHM>
active

>  <LC50_Ratio>
1.26

>  <MOA>
MOA not determined due to insufficient evidence

>  <FishBehaviorTest>
TYPE III Spontaneous motor activity

>  <ExcessToxicityIndex>
0.0

>  <OB:abonds>
0

>  <OB:atoms>
6

>  <OB:HBA1>
0

>  <OB:HBA2>
0

>  <OB:dbonds>
0

>  <OB:HBD>
0

>  <OB:sbonds>
4

>  <LC50_mmol_log>
0.6247975789607612

>  <OB:bonds>
4

>  <OB:logP>
-2.6736

>  <OB:MR>
29.5694

>  <OB:MW>
109.598

>  <OB:TPSA>
0.0

>  <knn-inside>
false

>  <knn-propability>
3.607922062620654

>  <centroid-inside>
true

>  <centroid-propability>
1.7340701399910479

>  <leverage-inside>
true

>  <leverage-propability>
0.005374998890517957

>  <prop-inside>
true

>  <prop-propability>
0.965958971855187

$$$$
2-Methyl-2-propanol
 OpenBabel05311314203D

  5  4  0  0  0  0  0  0  0  0999 V2000
   -0.0000    0.0000    0.0000 C   0  0  0  0  0
   -0.0000   -1.5000    0.0000 C   0  0  0  0  0
   -1.5000    0.0000    0.0000 C   0  0  0  0  0
   -0.0000    1.5000    0.0000 C   0  0  0  0  0
    1.5000    0.0000    0.0000 O   0  0  0  0  0
  1  2  1  0  0  0
  1  3  1  0  0  0
  1  4  1  0  0  0
  1  5  1  0  0  0
M  END
>  <DSSTox_RID>
21750

>  <DSSTox_CID>
204

>  <DSSTox_Generic_SID>
20204

>  <DSSTox_FileID>
60_EPAFHM_v4b

>  <STRUCTURE_Formula>
C4H10O

>  <STRUCTURE_MolecularWeight>
74.1216

>  <STRUCTURE_ChemicalType>
defined organic

>  <STRUCTURE_TestedForm_DefinedOrganic>
parent

>  <STRUCTURE_Shown>
tested chemical

>  <TestSubstance_ChemicalName>
2-Methyl-2-propanol

>  <TestSubstance_CASRN>
75-65-0

>  <TestSubstance_Description>
single chemical compound

>  <STRUCTURE_ChemicalName_IUPAC>
2-methylpropan-2-ol

>  <STRUCTURE_SMILES>
CC(C)(C)O

>  <STRUCTURE_Parent_SMILES>
CC(C)(C)O

>  <STRUCTURE_InChIKey>
RSOGMCWSWGCLEV-RKJBDPKRAY

>  <STRUCTURE_InChI>
InChI=1/C4H10O/c1-4(2,3)5/h5H,1-3H3

>  <Endpoint>
LC50

>  <StudyType>
Acute Toxicity

>  <ChemClass_FHM>
Basic Alcohols

>  <Species>
fathead minnow

>  <MLOGP>
measured LogP

>  <CLOGP>
0.35

>  <LC50_mmol>
86.48

>  <LC50_mg>
6410.0

>  <ActivityScore_EPAFHM>
10

>  <ActivityOutcome_EPAFHM>
active

>  <LC50_Ratio>
1

>  <MOA_Confidence>
High-Moderate

>  <MOA>
Baseline narcosis

>  <FishBehaviorTest>
TYPE I Depressed motor activity

>  <ExcessToxicityIndex>
0.3

>  <OB:abonds>
0

>  <OB:atoms>
5

>  <OB:HBA1>
1

>  <OB:HBA2>
1

>  <OB:dbonds>
0

>  <OB:HBD>
1

>  <OB:sbonds>
4

>  <LC50_mmol_log>
1.936915680945254

>  <OB:bonds>
4

>  <OB:logP>
0.7772

>  <OB:MR>
22.5418

>  <OB:MW>
74.1216

>  <OB:TPSA>
20.23

>  <knn-inside>
true

>  <knn-propability>
0.06590087346725304

>  <centroid-inside>
true

>  <centroid-propability>
1.0816427703159452

>  <leverage-inside>
true

>  <leverage-propability>
0.004153820134796286

>  <prop-inside>
true

>  <prop-propability>
14.885384429193453

$$$$
2,2,2-Trifluoroethanol
 OpenBabel05311314213D

  6  5  0  0  0  0  0  0  0  0999 V2000
   -0.3739   -0.0203   -0.1167 C   0  0  0  0  0
   -0.3316   -1.1952    0.5539 F   0  0  0  0  0
   -1.5035    0.6232    0.2518 F   0  0  0  0  0
   -0.4652   -0.2994   -1.4336 F   0  0  0  0  0
    0.8631    0.8152    0.2034 C   0  0  0  0  0
    2.1028    0.1339   -0.0410 O   0  0  0  0  0
  1  2  1  0  0  0
  1  3  1  0  0  0
  1  4  1  0  0  0
  1  5  1  0  0  0
  5  6  1  0  0  0
M  END
>  <DSSTox_RID>
21751

>  <DSSTox_CID>
1751

>  <DSSTox_Generic_SID>
21751

>  <DSSTox_FileID>
61_EPAFHM_v4b

>  <STRUCTURE_Formula>
C2H3F3O

>  <STRUCTURE_MolecularWeight>
100.0398

>  <STRUCTURE_ChemicalType>
defined organic

>  <STRUCTURE_TestedForm_DefinedOrganic>
parent

>  <STRUCTURE_Shown>
tested chemical

>  <TestSubstance_ChemicalName>
2,2,2-Trifluoroethanol

>  <TestSubstance_CASRN>
75-89-8

>  <TestSubstance_Description>
single chemical compound

>  <STRUCTURE_ChemicalName_IUPAC>
2,2,2-trifluoroethanol

>  <STRUCTURE_SMILES>
C(F)(F)(F)CO

>  <STRUCTURE_Parent_SMILES>
C(F)(F)(F)CO

>  <STRUCTURE_InChIKey>
GALZVYXKCSOHPU-HEKJODHDAC

>  <STRUCTURE_InChI>
InChI=1/C2H3F3O/c3-2(4,5)1-6/h6H,1H2

>  <Endpoint>
LC50

>  <StudyType>
Acute Toxicity

>  <ChemClass_FHM>
Basic Alcohols

>  <Species>
fathead minnow

>  <MLOGP>
measured LogP

>  <CLOGP>
0.41

>  <LC50_mmol>
1.19

>  <LC50_mg>
119.0

>  <ActivityScore_EPAFHM>
30

>  <ActivityOutcome_EPAFHM>
active

>  <LC50_Note>
48hr to 96hr LC50_Ratio

>  <LC50_Ratio>
1.37

>  <MOA_Confidence>
Moderate

>  <MOA>
Electrophile or proelectrophile reactivity

>  <FishBehaviorTest>
TYPE II Hyperactive

>  <ExcessToxicityIndex>
19.5

>  <OB:abonds>
0

>  <OB:atoms>
6

>  <OB:HBA1>
1

>  <OB:HBA2>
1

>  <OB:dbonds>
0

>  <OB:HBD>
1

>  <OB:sbonds>
5

>  <LC50_mmol_log>
0.07554696139253074

>  <OB:bonds>
5

>  <OB:logP>
0.541

>  <OB:MR>
13.0808

>  <OB:MW>
100.04

>  <OB:TPSA>
20.23

>  <knn-inside>
true

>  <knn-propability>
1.2971549503324766

>  <centroid-inside>
true

>  <centroid-propability>
1.1681497635543077

>  <leverage-inside>
true

>  <leverage-propability>
0.013539467099270829

>  <prop-inside>
true

>  <prop-propability>
7.979187047536471

$$$$
3,3-Dimethyl-2-butanone
 OpenBabel05311314213D

  7  6  0  0  0  0  0  0  0  0999 V2000
   -0.0083    1.5742   -1.3432 C   0  0  0  0  0
    0.0000    0.8574    0.0000 C   0  0  0  0  0
   -0.0213    1.5068    1.0509 O   0  0  0  0  0
    0.0000   -0.6430    0.0000 C   0  0  0  0  0
    1.5004   -0.6430    0.0000 C   0  0  0  0  0
    0.0000   -2.1435    0.0000 C   0  0  0  0  0
   -1.5004   -0.6430    0.0000 C   0  0  0  0  0
  1  2  1  0  0  0
  2  3  2  0  0  0
  2  4  1  0  0  0
  4  5  1  0  0  0
  4  6  1  0  0  0
  4  7  1  0  0  0
M  END
>  <DSSTox_RID>
21752

>  <DSSTox_CID>
1752

>  <DSSTox_Generic_SID>
21752

>  <DSSTox_FileID>
62_EPAFHM_v4b

>  <STRUCTURE_Formula>
C6H12O

>  <STRUCTURE_MolecularWeight>
100.1589

>  <STRUCTURE_ChemicalType>
defined organic

>  <STRUCTURE_TestedForm_DefinedOrganic>
parent

>  <STRUCTURE_Shown>
tested chemical

>  <TestSubstance_ChemicalName>
3,3-Dimethyl-2-butanone

>  <TestSubstance_CASRN>
75-97-8

>  <TestSubstance_Description>
single chemical compound

>  <STRUCTURE_ChemicalName_IUPAC>
3,3-dimethylbutan-2-one

>  <STRUCTURE_SMILES>
CC(=O)C(C)(C)C

>  <STRUCTURE_Parent_SMILES>
CC(=O)C(C)(C)C

>  <STRUCTURE_InChIKey>
CCAWSKATORXZPB-SKVQIMKBAL

>  <STRUCTURE_InChI>
InChI=1/C6H12O/c1-5(7)6(2,3)4/h1-4H3

>  <Endpoint>
LC50

>  <StudyType>
Acute Toxicity

>  <ChemClass_FHM>
Basic Ketones

>  <Species>
fathead minnow

>  <CLOGP>
0.97

>  <LC50_mmol>
0.869

>  <LC50_mg>
87.0

>  <ActivityScore_EPAFHM>
32

>  <ActivityOutcome_EPAFHM>
active

>  <LC50_Ratio>
1.77

>  <MOA_Confidence>
Moderate

>  <MOA>
Baseline narcosis

>  <ExcessToxicityIndex>
7.9

>  <OB:abonds>
0

>  <OB:atoms>
7

>  <OB:HBA1>
1

>  <OB:HBA2>
1

>  <OB:dbonds>
1

>  <OB:HBD>
0

>  <OB:sbonds>
5

>  <LC50_mmol_log>
-0.060980223551333534

>  <OB:bonds>
6

>  <OB:logP>
1.6215

>  <OB:MR>
30.896

>  <OB:MW>
100.159

>  <OB:TPSA>
17.07

>  <knn-inside>
true

>  <knn-propability>
0.08666540378645858

>  <centroid-inside>
true

>  <centroid-propability>
0.6837177681277219

>  <leverage-inside>
true

>  <leverage-propability>
0.003571198665670624

>  <prop-inside>
true

>  <prop-propability>
98.89263922420567

$$$$
Pentachloroethane
 OpenBabel05311314213D

  7  6  0  0  0  0  0  0  0  0999 V2000
    1.3908   -0.7071    1.5645 Cl  0  0  0  0  0
    0.0000   -0.6430    0.0000 C   0  0  0  0  0
    0.0000    0.8574    0.0000 C   0  0  0  0  0
   -1.0926    1.4300   -1.3387 Cl  0  0  0  0  0
   -0.2998    1.9297    1.4190 Cl  0  0  0  0  0
    0.0000   -2.1435    0.0000 Cl  0  0  0  0  0
   -1.7525   -0.7580    1.1589 Cl  0  0  0  0  0
  1  2  1  0  0  0
  2  3  1  0  0  0
  2  6  1  0  0  0
  2  7  1  0  0  0
  3  4  1  0  0  0
  3  5  1  0  0  0
M  END
>  <DSSTox_RID>
21753

>  <DSSTox_CID>
1104

>  <DSSTox_Generic_SID>
21104

>  <DSSTox_FileID>
63_EPAFHM_v4b

>  <STRUCTURE_Formula>
C2HCl5

>  <STRUCTURE_MolecularWeight>
202.2943

>  <STRUCTURE_ChemicalType>
defined organic

>  <STRUCTURE_TestedForm_DefinedOrganic>
parent

>  <STRUCTURE_Shown>
tested chemical

>  <TestSubstance_ChemicalName>
Pentachloroethane

>  <TestSubstance_CASRN>
76-01-7

>  <TestSubstance_Description>
single chemical compound

>  <STRUCTURE_ChemicalName_IUPAC>
1,1,1,2,2-pentachloroethane

>  <STRUCTURE_SMILES>
ClC(C(Cl)Cl)(Cl)Cl

>  <STRUCTURE_Parent_SMILES>
ClC(C(Cl)Cl)(Cl)Cl

>  <STRUCTURE_InChIKey>
GOOCRIHPADOQAS-DOAHZLGOFA

>  <STRUCTURE_InChI>
InChI=1/C2HCl5/c3-1(4)2(5,6)7/h1H

>  <Endpoint>
LC50

>  <StudyType>
Acute Toxicity

>  <ChemClass_FHM>
Saturated Hydrocarbons

>  <Species>
fathead minnow

>  <CLOGP>
3.63

>  <LC50_mmol>
0.0372

>  <LC50_mg>
7.53

>  <ActivityScore_EPAFHM>
46

>  <ActivityOutcome_EPAFHM>
active

>  <LC50_Ratio>
1

>  <MOA_Confidence>
High-Moderate

>  <MOA>
Baseline narcosis

>  <ExcessToxicityIndex>
0.8

>  <OB:abonds>
0

>  <OB:atoms>
7

>  <OB:HBA1>
0

>  <OB:HBA2>
0

>  <OB:dbonds>
0

>  <OB:HBD>
0

>  <OB:sbonds>
6

>  <LC50_mmol_log>
-1.4294570601181025

>  <OB:bonds>
6

>  <OB:logP>
3.1603

>  <OB:MR>
35.746

>  <OB:MW>
202.294

>  <OB:TPSA>
0.0

>  <knn-inside>
true

>  <knn-propability>
1.343601195082572

>  <centroid-inside>
true

>  <centroid-propability>
0.9109509786592724

>  <leverage-inside>
true

>  <leverage-propability>
0.014394099867260835

>  <prop-inside>
true

>  <prop-propability>
23.37904568060485

$$$$
5,5-Dimethylhydantoin
 OpenBabel05311314213D

  9  9  0  0  0  0  0  0  0  0999 V2000
   -0.6605   -1.9920   -0.8101 C   0  0  0  0  0
   -0.7637   -0.7038   -0.0059 C   0  0  0  0  0
   -1.9856   -0.6753    0.9014 C   0  0  0  0  0
   -0.7193    0.4633   -0.8610 N   0  0  0  0  0
    0.3533    1.2751   -0.5817 C   0  0  0  0  0
    0.5886    2.3375   -1.1301 O   0  0  0  0  0
    1.0858    0.7002    0.3982 N   0  0  0  0  0
    0.5181   -0.4665    0.8109 C   0  0  0  0  0
    0.9575   -1.1871    1.6943 O   0  0  0  0  0
  1  2  1  0  0  0
  2  3  1  0  0  0
  2  4  1  0  0  0
  2  8  1  0  0  0
  4  5  1  0  0  0
  5  6  2  0  0  0
  5  7  1  0  0  0
  7  8  1  0  0  0
  8  9  2  0  0  0
M  END
>  <DSSTox_RID>
21754

>  <DSSTox_CID>
1754

>  <DSSTox_Generic_SID>
21754

>  <DSSTox_FileID>
64_EPAFHM_v4b

>  <STRUCTURE_Formula>
C5H8N2O2

>  <STRUCTURE_MolecularWeight>
128.1292

>  <STRUCTURE_ChemicalType>
defined organic

>  <STRUCTURE_TestedForm_DefinedOrganic>
parent

>  <STRUCTURE_Shown>
tested chemical

>  <TestSubstance_ChemicalName>
5,5-Dimethylhydantoin

>  <TestSubstance_CASRN>
77-71-4

>  <TestSubstance_Description>
single chemical compound

>  <STRUCTURE_ChemicalName_IUPAC>
5,5-dimethylimidazolidine-2,4-dione

>  <STRUCTURE_SMILES>
CC1(C)NC(=O)NC1=O

>  <STRUCTURE_Parent_SMILES>
CC1(C)NC(=O)NC1=O

>  <STRUCTURE_InChIKey>
OCPJHWIWRPUYEV-CIYXDTIAAU

>  <STRUCTURE_InChI>
InChI=1/C5H8N2O2/c1-5(2)3(8)6-4(9)7-5/h1-2H3,(H2,6,7,8,9)

>  <Endpoint>
LC50

>  <StudyType>
Acute Toxicity

>  <ChemClass_FHM>
5 Membered ring aliphatics

>  <Species>
fathead minnow

>  <CLOGP>
-0.65

>  <LC50_mmol>
128.5

>  <LC50_mg>
16460.0

>  <ActivityScore_EPAFHM>
9

>  <ActivityOutcome_EPAFHM>
active

>  <LC50_Ratio>
1.23

>  <MOA>
MOA not determined due to insufficient evidence

>  <FishBehaviorTest>
TYPE III Spontaneous motor activity

>  <ExcessToxicityIndex>
1.8

>  <OB:abonds>
0

>  <OB:atoms>
9

>  <OB:HBA1>
4

>  <OB:HBA2>
4

>  <OB:dbonds>
2

>  <OB:HBD>
2

>  <OB:sbonds>
7

>  <LC50_mmol_log>
2.1089031276673134

>  <OB:bonds>
9

>  <OB:logP>
0.262

>  <OB:MR>
38.2954

>  <OB:MW>
128.129

>  <OB:TPSA>
58.2

>  <knn-inside>
true

>  <knn-propability>
1.1151251897845875

>  <centroid-inside>
true

>  <centroid-propability>
0.9687323464931371

>  <leverage-inside>
true

>  <leverage-propability>
0.0048536698745157356

>  <prop-inside>
true

>  <prop-propability>
26.397436529128967

$$$$
3-Methyl-3-pentanol
 OpenBabel05311314213D

  7  6  0  0  0  0  0  0  0  0999 V2000
    0.7515   -1.4198    1.9701 C   0  0  0  0  0
    0.9073   -1.0491    0.5031 C   0  0  0  0  0
   -0.1679   -0.0947   -0.0572 C   0  0  0  0  0
    0.1181    0.1016   -1.4497 O   0  0  0  0  0
   -0.0957    1.2834    0.6139 C   0  0  0  0  0
   -1.6077   -0.6369    0.0448 C   0  0  0  0  0
   -1.8280   -1.9792   -0.6439 C   0  0  0  0  0
  1  2  1  0  0  0
  2  3  1  0  0  0
  3  4  1  0  0  0
  3  5  1  0  0  0
  3  6  1  0  0  0
  6  7  1  0  0  0
M  END
>  <DSSTox_RID>
21755

>  <DSSTox_CID>
1755

>  <DSSTox_Generic_SID>
21755

>  <DSSTox_FileID>
65_EPAFHM_v4b

>  <STRUCTURE_Formula>
C6H14O

>  <STRUCTURE_MolecularWeight>
102.176

>  <STRUCTURE_ChemicalType>
defined organic

>  <STRUCTURE_TestedForm_DefinedOrganic>
parent

>  <STRUCTURE_Shown>
tested chemical

>  <TestSubstance_ChemicalName>
3-Methyl-3-pentanol

>  <TestSubstance_CASRN>
77-74-7

>  <TestSubstance_Description>
single chemical compound

>  <STRUCTURE_ChemicalName_IUPAC>
3-methylpentan-3-ol

>  <STRUCTURE_SMILES>
CCC(O)(C)CC

>  <STRUCTURE_Parent_SMILES>
CCC(O)(C)CC

>  <STRUCTURE_InChIKey>
YMCUIHWOJISRAT-GJVMUPNVAK

>  <STRUCTURE_InChI>
InChI=1/C6H14O/c1-4-6(3,7)5-2/h7H,4-5H2,1-3H3

>  <Endpoint>
LC50

>  <StudyType>
Acute Toxicity

>  <ChemClass_FHM>
Basic Alcohols

>  <Species>
fathead minnow

>  <CLOGP>
1.53

>  <LC50_mmol>
6.577

>  <LC50_mg>
672.0

>  <ActivityScore_EPAFHM>
22

>  <ActivityOutcome_EPAFHM>
active

>  <LC50_Ratio>
1.1

>  <MOA_Confidence>
High-Moderate

>  <MOA>
Baseline narcosis

>  <FishBehaviorTest>
TYPE I Depressed motor activity

>  <ExcessToxicityIndex>
0.3

>  <OB:abonds>
0

>  <OB:atoms>
7

>  <OB:HBA1>
1

>  <OB:HBA2>
1

>  <OB:dbonds>
0

>  <OB:HBD>
1

>  <OB:sbonds>
6

>  <LC50_mmol_log>
0.8180278418592563

>  <OB:bonds>
6

>  <OB:logP>
1.5574

>  <OB:MR>
32.1558

>  <OB:MW>
102.175

>  <OB:TPSA>
20.23

>  <knn-inside>
true

>  <knn-propability>
0.20612932964008662

>  <centroid-inside>
true

>  <centroid-propability>
0.6412970973495642

>  <leverage-inside>
true

>  <leverage-propability>
0.0037514565612262745

>  <prop-inside>
true

>  <prop-propability>
116.37514834122408

$$$$
3-Methyl-1-pentyn-3-ol
 OpenBabel05311314213D

  7  6  0  0  0  0  0  0  0  0999 V2000
    2.2839   -0.8613   -0.7673 C   0  0  0  0  0
    1.2617   -0.3233   -0.4322 C   0  0  0  0  0
   -0.0499    0.3989    0.0000 C   0  0  0  0  0
    0.7016    1.6981    0.0000 O   0  0  0  0  0
   -0.7677    0.9511   -1.3537 C   0  0  0  0  0
   -0.8013   -0.9003    0.0000 C   0  0  0  0  0
   -2.2516   -0.7437    0.4757 C   0  0  0  0  0
  1  2  3  0  0  0
  2  3  1  0  0  0
  3  4  1  0  0  0
  3  5  1  0  0  0
  3  6  1  0  0  0
  6  7  1  0  0  0
M  END
>  <DSSTox_RID>
21756

>  <DSSTox_CID>
1756

>  <DSSTox_Generic_SID>
21756

>  <DSSTox_FileID>
66_EPAFHM_v4b

>  <STRUCTURE_Formula>
C6H10O

>  <STRUCTURE_MolecularWeight>
98.1444

>  <STRUCTURE_ChemicalType>
defined organic

>  <STRUCTURE_TestedForm_DefinedOrganic>
parent

>  <STRUCTURE_Shown>
tested chemical

>  <TestSubstance_ChemicalName>
3-Methyl-1-pentyn-3-ol

>  <TestSubstance_CASRN>
77-75-8

>  <TestSubstance_Description>
single chemical compound

>  <ChemicalNote>
meparfynol

>  <STRUCTURE_ChemicalName_IUPAC>
3-methylpent-1-yn-3-ol

>  <STRUCTURE_SMILES>
C#CC(O)(C)CC

>  <STRUCTURE_Parent_SMILES>
C#CC(O)(C)CC

>  <STRUCTURE_InChIKey>
YGLQBTFHZLVVPF-QMPWZYSNAB

>  <STRUCTURE_InChI>
InChI=1/C6H10O/c1-4-6(3,7)5-2/h1,7H,5H2,2-3H3

>  <Endpoint>
LC50

>  <StudyType>
Acute Toxicity

>  <ChemClass_FHM>
Alkyne Alcohols

>  <Species>
fathead minnow

>  <CLOGP>
0.86

>  <LC50_mmol>
12.43

>  <LC50_mg>
1220.0

>  <ActivityScore_EPAFHM>
19

>  <ActivityOutcome_EPAFHM>
active

>  <LC50_Ratio>
1.02

>  <MOA_Confidence>
High-Moderate

>  <MOA>
Baseline narcosis

>  <FishBehaviorTest>
TYPE II Hyperactive

>  <ExcessToxicityIndex>
0.7

>  <OB:abonds>
0

>  <OB:atoms>
7

>  <OB:HBA1>
1

>  <OB:HBA2>
1

>  <OB:dbonds>
0

>  <OB:HBD>
1

>  <OB:sbonds>
5

>  <LC50_mmol_log>
1.0944711286416449

>  <OB:bonds>
6

>  <OB:logP>
0.7806

>  <OB:MR>
30.3178

>  <OB:MW>
98.143

>  <OB:TPSA>
20.23

>  <knn-inside>
true

>  <knn-propability>
0.649124130746537

>  <centroid-inside>
true

>  <centroid-propability>
0.7708812760251932

>  <leverage-inside>
true

>  <leverage-propability>
0.0023281878827386415

>  <prop-inside>
true

>  <prop-propability>
56.284188604783274

$$$$
1-Ethynyl-cyclohexanol
 OpenBabel05311314213D

  9  9  0  0  0  0  0  0  0  0999 V2000
    1.9949    0.5527    0.0982 C   0  0  0  0  0
    2.2281   -0.9363   -0.1585 C   0  0  0  0  0
    0.9978   -1.7970    0.1033 C   0  0  0  0  0
   -0.2306   -1.2407   -0.6143 C   0  0  0  0  0
   -0.5013    0.2440   -0.2909 C   0  0  0  0  0
   -1.8237    0.4080    0.3493 C   0  0  0  0  0
   -2.8989    0.5479    0.8661 C   0  0  0  0  0
   -0.5218    0.9537   -1.5335 O   0  0  0  0  0
    0.5869    0.8698    0.5985 C   0  0  0  0  0
  1  2  1  0  0  0
  1  9  1  0  0  0
  2  3  1  0  0  0
  3  4  1  0  0  0
  4  5  1  0  0  0
  5  6  1  0  0  0
  5  8  1  0  0  0
  5  9  1  0  0  0
  6  7  3  0  0  0
M  END
>  <DSSTox_RID>
21757

>  <DSSTox_CID>
1757

>  <DSSTox_Generic_SID>
21757

>  <DSSTox_FileID>
67_EPAFHM_v4b

>  <STRUCTURE_Formula>
C8H12O

>  <STRUCTURE_MolecularWeight>
124.1822

>  <STRUCTURE_ChemicalType>
defined organic

>  <STRUCTURE_TestedForm_DefinedOrganic>
parent

>  <STRUCTURE_Shown>
tested chemical

>  <TestSubstance_ChemicalName>
1-Ethynyl-cyclohexanol

>  <TestSubstance_CASRN>
78-27-3

>  <TestSubstance_Description>
single chemical compound

>  <STRUCTURE_ChemicalName_IUPAC>
1-ethynylcyclohexanol

>  <STRUCTURE_SMILES>
C1CCCC(C#C)(O)C1

>  <STRUCTURE_Parent_SMILES>
C1CCCC(C#C)(O)C1

>  <STRUCTURE_InChIKey>
XTFNQJYHXWLJRI-YHCHYBHTAM

>  <STRUCTURE_InChI>
InChI=1/C8H12O/c1-2-8(9)6-4-3-5-7-8/h1,9H,3-7H2

>  <Endpoint>
LC50

>  <StudyType>
Acute Toxicity

>  <ChemClass_FHM>
Alkyne Alcohols

>  <Species>
fathead minnow

>  <MLOGP>
measured LogP

>  <CLOGP>
1.73

>  <LC50_mmol>
2.061

>  <LC50_mg>
256.0

>  <ActivityScore_EPAFHM>
28

>  <ActivityOutcome_EPAFHM>
active

>  <LC50_Note>
48hr to 96hr LC50_Ratio

>  <LC50_Ratio>
1.12

>  <MOA_Confidence>
High-Moderate

>  <MOA>
Baseline narcosis

>  <FishBehaviorTest>
TYPE I Depressed motor activity

>  <ExcessToxicityIndex>
0.6

>  <OB:abonds>
0

>  <OB:atoms>
9

>  <OB:HBA1>
1

>  <OB:HBA2>
1

>  <OB:dbonds>
0

>  <OB:HBD>
1

>  <OB:sbonds>
8

>  <LC50_mmol_log>
0.31407799177921286

>  <OB:bonds>
9

>  <OB:logP>
1.3148

>  <OB:MR>
37.8178

>  <OB:MW>
124.18

>  <OB:TPSA>
20.23

>  <knn-inside>
true

>  <knn-propability>
0.4749712074767775

>  <centroid-inside>
true

>  <centroid-propability>
0.36622312744194435

>  <leverage-inside>
true

>  <leverage-propability>
0.001983431882765193

>  <prop-inside>
true

>  <prop-propability>
234.40042220393084

$$$$
Tris(2-butoxyethyl) phosphate
 OpenBabel05311314213D

 26 25  0  0  0  0  0  0  0  0999 V2000
    6.6275    4.6836    2.1160 C   0  0  0  0  0
    5.3374    4.4126    1.3583 C   0  0  0  0  0
    4.6758    3.1140    1.8135 C   0  0  0  0  0
    3.4048    2.8353    1.0209 C   0  0  0  0  0
    2.8278    1.6079    1.4760 O   0  0  0  0  0
    1.7444    1.2194    0.6316 C   0  0  0  0  0
    1.1609   -0.1184    1.0748 C   0  0  0  0  0
    0.3911   -0.6116    0.0000 O   0  0  0  0  0
   -0.3643   -1.9094    0.0000 P   0  0  0  0  0
   -1.6621   -1.1540    0.0000 O   0  0  0  0  0
    0.9335   -2.6648    0.0000 O   0  0  0  0  0
    1.5514   -3.0139   -1.2265 C   0  0  0  0  0
    2.8540   -3.7459   -0.9382 C   0  0  0  0  0
    3.4776   -4.1094   -2.1675 O   0  0  0  0  0
    4.6923   -4.8257   -1.9439 C   0  0  0  0  0
    5.3015   -5.1794   -3.2954 C   0  0  0  0  0
    6.5943   -5.9746   -3.1358 C   0  0  0  0  0
    7.2061   -6.3240   -4.4829 C   0  0  0  0  0
   -1.1197   -3.2072    0.0000 O   0  0  0  0  0
   -1.3944   -3.9607    1.1611 C   0  0  0  0  0
   -2.1617   -5.1983    0.7123 C   0  0  0  0  0
   -2.3058   -6.1351    1.7786 O   0  0  0  0  0
   -2.9783   -7.3108    1.3187 C   0  0  0  0  0
   -3.0638   -8.3210    2.4558 C   0  0  0  0  0
   -3.7510   -9.6064    1.9972 C   0  0  0  0  0
   -3.8458  -10.6263    3.1189 C   0  0  0  0  0
  1  2  1  0  0  0
  2  3  1  0  0  0
  3  4  1  0  0  0
  4  5  1  0  0  0
  5  6  1  0  0  0
  6  7  1  0  0  0
  7  8  1  0  0  0
  8  9  1  0  0  0
  9 10  2  0  0  0
  9 11  1  0  0  0
  9 19  1  0  0  0
 11 12  1  0  0  0
 12 13  1  0  0  0
 13 14  1  0  0  0
 14 15  1  0  0  0
 15 16  1  0  0  0
 16 17  1  0  0  0
 17 18  1  0  0  0
 19 20  1  0  0  0
 20 21  1  0  0  0
 21 22  1  0  0  0
 22 23  1  0  0  0
 23 24  1  0  0  0
 24 25  1  0  0  0
 25 26  1  0  0  0
M  END
>  <DSSTox_RID>
21758

>  <DSSTox_CID>
1758

>  <DSSTox_Generic_SID>
21758

>  <DSSTox_FileID>
68_EPAFHM_v4b

>  <STRUCTURE_Formula>
C18H39O7P

>  <STRUCTURE_MolecularWeight>
398.4718

>  <STRUCTURE_ChemicalType>
defined organic

>  <STRUCTURE_TestedForm_DefinedOrganic>
parent

>  <STRUCTURE_Shown>
tested chemical

>  <TestSubstance_ChemicalName>
Tris(2-butoxyethyl) phosphate

>  <TestSubstance_CASRN>
78-51-3

>  <TestSubstance_Description>
single chemical compound

>  <STRUCTURE_ChemicalName_IUPAC>
tris[2-(butyloxy)ethyl] phosphate

>  <STRUCTURE_SMILES>
CCCCOCCOP(=O)(OCCOCCCC)OCCOCCCC

>  <STRUCTURE_Parent_SMILES>
CCCCOCCOP(=O)(OCCOCCCC)OCCOCCCC

>  <STRUCTURE_InChIKey>
HBZJKDLOGZXMGH-ZUVDDSJYAB

>  <STRUCTURE_InChI>
InChI=1/C18H39O7P/c1-4-7-10-20-13-16-23-26(19,24-17-14-21-11-8-5-2)25-18-15-22-12-9-6-3/h4-18H2,1-3H3

>  <Endpoint>
LC50

>  <StudyType>
Acute Toxicity

>  <ChemClass_FHM>
Phosphorus compounds

>  <Species>
fathead minnow

>  <CLOGP>
4.09

>  <LC50_mmol>
0.0281

>  <LC50_mg>
11.2

>  <ActivityScore_EPAFHM>
48

>  <ActivityOutcome_EPAFHM>
active

>  <LC50_Ratio>
1.03

>  <MOA_Confidence>
Moderate

>  <MOA>
Baseline narcosis

>  <FishBehaviorTest>
TYPE II Hyperactive

>  <ExcessToxicityIndex>
0.4

>  <OB:abonds>
0

>  <OB:atoms>
26

>  <OB:HBA1>
7

>  <OB:HBA2>
7

>  <OB:dbonds>
1

>  <OB:HBD>
0

>  <OB:sbonds>
24

>  <LC50_mmol_log>
-1.5512936800949202

>  <OB:bonds>
25

>  <OB:logP>
4.5944

>  <OB:MR>
103.814

>  <OB:MW>
398.472

>  <OB:TPSA>
82.26

>  <knn-inside>
false

>  <knn-propability>
4.123947807331898

>  <centroid-inside>
false

>  <centroid-propability>
3.3399557524775054

>  <leverage-inside>
true

>  <leverage-propability>
0.022216510357421955

>  <prop-inside>
false

>  <prop-propability>
2.0274815719169E-4

$$$$
2-Methyl-1-propanol
 OpenBabel05311314213D

  5  4  0  0  0  0  0  0  0  0999 V2000
   -0.7453   -2.1581    0.4171 O   0  0  0  0  0
   -0.7176   -0.8342   -0.1016 C   0  0  0  0  0
    0.5142   -0.0938    0.4247 C   0  0  0  0  0
    0.4864    1.3670   -0.0176 C   0  0  0  0  0
    1.8079   -0.7649   -0.0391 C   0  0  0  0  0
  1  2  1  0  0  0
  2  3  1  0  0  0
  3  4  1  0  0  0
  3  5  1  0  0  0
M  END
>  <DSSTox_RID>
21759

>  <DSSTox_CID>
1759

>  <DSSTox_Generic_SID>
21759

>  <DSSTox_FileID>
69_EPAFHM_v4b

>  <STRUCTURE_Formula>
C4H10O

>  <STRUCTURE_MolecularWeight>
74.1216

>  <STRUCTURE_ChemicalType>
defined organic

>  <STRUCTURE_TestedForm_DefinedOrganic>
parent

>  <STRUCTURE_Shown>
tested chemical

>  <TestSubstance_ChemicalName>
2-Methyl-1-propanol

>  <TestSubstance_CASRN>
78-83-1

>  <TestSubstance_Description>
single chemical compound

>  <STRUCTURE_ChemicalName_IUPAC>
2-methylpropan-1-ol

>  <STRUCTURE_SMILES>
OCC(C)C

>  <STRUCTURE_Parent_SMILES>
OCC(C)C

>  <STRUCTURE_InChIKey>
CECREIRZLPLYDM-RAUXBKROBB

>  <STRUCTURE_InChI>
InChI=1/C4H10O/c1-4(2)3-5/h4-5H,3H2,1-2H3

>  <Endpoint>
LC50

>  <StudyType>
Acute Toxicity

>  <ChemClass_FHM>
Basic Alcohols

>  <Species>
fathead minnow

>  <MLOGP>
measured LogP

>  <CLOGP>
0.76

>  <LC50_mmol>
19.29

>  <LC50_mg>
1430.0

>  <ActivityScore_EPAFHM>
17

>  <ActivityOutcome_EPAFHM>
active

>  <LC50_Ratio>
1

>  <MOA_Confidence>
High

>  <MOA>
Baseline narcosis

>  <MOA_MixtureTest>
Baseline narcosis

>  <ExcessToxicityIndex>
0.6

>  <OB:abonds>
0

>  <OB:atoms>
5

>  <OB:HBA1>
1

>  <OB:HBA2>
1

>  <OB:dbonds>
0

>  <OB:HBD>
1

>  <OB:sbonds>
4

>  <LC50_mmol_log>
1.2853322276438846

>  <OB:bonds>
4

>  <OB:logP>
0.6347

>  <OB:MR>
22.5038

>  <OB:MW>
74.1216

>  <OB:TPSA>
20.23

>  <knn-inside>
true

>  <knn-propability>
0.18805526087015145

>  <centroid-inside>
true

>  <centroid-propability>
1.0983221233438942

>  <leverage-inside>
true

>  <leverage-propability>
0.003856271535561978

>  <prop-inside>
true

>  <prop-propability>
13.222785123788107

$$$$
1,2-Dichloropropane
 OpenBabel05311314213D

  5  4  0  0  0  0  0  0  0  0999 V2000
    1.8104   -0.9051    0.0205 C   0  0  0  0  0
    0.5523   -0.1461   -0.3866 C   0  0  0  0  0
   -0.6869   -0.7570    0.2683 C   0  0  0  0  0
   -2.1990   -0.0597   -0.3700 Cl  0  0  0  0  0
    0.7469    1.5737    0.0790 Cl  0  0  0  0  0
  1  2  1  0  0  0
  2  3  1  0  0  0
  2  5  1  0  0  0
  3  4  1  0  0  0
M  END
>  <DSSTox_RID>
21760

>  <DSSTox_CID>
448

>  <DSSTox_Generic_SID>
20448

>  <DSSTox_FileID>
70_EPAFHM_v4b

>  <STRUCTURE_Formula>
C3H6Cl2

>  <STRUCTURE_MolecularWeight>
112.9857

>  <STRUCTURE_ChemicalType>
defined organic

>  <STRUCTURE_TestedForm_DefinedOrganic>
parent

>  <STRUCTURE_Shown>
tested chemical

>  <TestSubstance_ChemicalName>
1,2-Dichloropropane

>  <TestSubstance_CASRN>
78-87-5

>  <TestSubstance_Description>
single chemical compound

>  <STRUCTURE_ChemicalName_IUPAC>
1,2-dichloropropane

>  <STRUCTURE_SMILES>
CC(Cl)CCl

>  <STRUCTURE_Parent_SMILES>
CC(Cl)CCl

>  <STRUCTURE_InChIKey>
IFSMVRLWYHJWRE-QTLSDRRFAQ

>  <STRUCTURE_InChI>
InChI=1/C3H6Cl2/c1-3(5)2-4/h3H,2H2,1H3

>  <Endpoint>
LC50

>  <StudyType>
Acute Toxicity

>  <ChemClass_FHM>
Saturated Hydrocarbons

>  <Species>
fathead minnow

>  <CLOGP>
1.99

>  <LC50_mmol>
1.124

>  <LC50_mg>
127.0

>  <ActivityScore_EPAFHM>
31

>  <ActivityOutcome_EPAFHM>
active

>  <LC50_Ratio>
1.35

>  <MOA_Confidence>
High

>  <MOA>
Baseline narcosis

>  <MOA_MixtureTest>
Baseline narcosis

>  <ExcessToxicityIndex>
0.7

>  <OB:abonds>
0

>  <OB:atoms>
5

>  <OB:HBA1>
0

>  <OB:HBA2>
0

>  <OB:dbonds>
0

>  <OB:HBD>
0

>  <OB:sbonds>
4

>  <LC50_mmol_log>
0.05076631123304232

>  <OB:bonds>
4

>  <OB:logP>
1.8525

>  <OB:MR>
26.127

>  <OB:MW>
112.986

>  <OB:TPSA>
0.0

>  <knn-inside>
true

>  <knn-propability>
0.2560502292965309

>  <centroid-inside>
true

>  <centroid-propability>
1.0218879912668652

>  <leverage-inside>
true

>  <leverage-propability>
0.0062289018515980805

>  <prop-inside>
true

>  <prop-propability>
28.058033347065123

$$$$
1,2-Diaminopropane
 OpenBabel05311314213D

  5  4  0  0  0  0  0  0  0  0999 V2000
   -0.8863   -2.2073    0.3412 N   0  0  0  0  0
   -0.7330   -0.8072   -0.1577 C   0  0  0  0  0
    0.5194   -0.0657    0.4072 C   0  0  0  0  0
    0.5814    1.3596   -0.0688 N   0  0  0  0  0
    1.8270   -0.7401    0.0087 C   0  0  0  0  0
  1  2  1  0  0  0
  2  3  1  0  0  0
  3  4  1  0  0  0
  3  5  1  0  0  0
M  CHG  2   1   1   4   1
M  END
>  <DSSTox_RID>
21761

>  <DSSTox_CID>
1761

>  <DSSTox_Generic_SID>
21761

>  <DSSTox_FileID>
71_EPAFHM_v4b

>  <STRUCTURE_Formula>
C3H10N2

>  <STRUCTURE_MolecularWeight>
74.1249

>  <STRUCTURE_ChemicalType>
defined organic

>  <STRUCTURE_TestedForm_DefinedOrganic>
parent

>  <STRUCTURE_Shown>
tested chemical

>  <TestSubstance_ChemicalName>
1,2-Diaminopropane

>  <TestSubstance_CASRN>
78-90-0

>  <TestSubstance_Description>
single chemical compound

>  <STRUCTURE_ChemicalName_IUPAC>
propane-1,2-diamine

>  <STRUCTURE_SMILES>
NCC(N)C

>  <STRUCTURE_Parent_SMILES>
NCC(N)C

>  <STRUCTURE_InChIKey>
JMAKOZQGDOEORJ-YDKZJQTBAN

>  <STRUCTURE_InChI>
InChI=1/C3H10N2/c1-3(5)2-4/h3H,2,4-5H2,1H3

>  <Endpoint>
LC50

>  <StudyType>
Acute Toxicity

>  <ChemClass_FHM>
Primary aliphatic amines

>  <Species>
fathead minnow

>  <CLOGP>
-0.91

>  <LC50_mmol>
13.63

>  <LC50_mg>
1010.0

>  <ActivityScore_EPAFHM>
19

>  <ActivityOutcome_EPAFHM>
active

>  <LC50_Note>
48hr to 96hr LC50_Ratio

>  <LC50_Ratio>
3.18

>  <MOA_Confidence>
High

>  <MOA>
Polar narcosis

>  <MOA_MixtureTest>
Polar narcosis

>  <ExcessToxicityIndex>
29.6

>  <OB:abonds>
0

>  <OB:atoms>
5

>  <OB:HBA1>
0

>  <OB:HBA2>
0

>  <OB:dbonds>
0

>  <OB:HBD>
2

>  <OB:sbonds>
4

>  <LC50_mmol_log>
1.1344958558346736

>  <OB:bonds>
4

>  <OB:logP>
-2.1413

>  <OB:MR>
24.4652

>  <OB:MW>
76.1408

>  <OB:TPSA>
55.28

>  <knn-inside>
true

>  <knn-propability>
0.7731166438546749

>  <centroid-inside>
true

>  <centroid-propability>
1.737939549076303

>  <leverage-inside>
true

>  <leverage-propability>
0.008914617251680265

>  <prop-inside>
true

>  <prop-propability>
0.4753305509852965

$$$$
2-Butanol
 OpenBabel05311314213D

  5  4  0  0  0  0  0  0  0  0999 V2000
    1.7362   -0.6601    0.1382 C   0  0  0  0  0
    0.4604   -0.1124   -0.4860 C   0  0  0  0  0
    0.3240    1.2583   -0.1210 O   0  0  0  0  0
   -0.7709   -0.9021   -0.0331 C   0  0  0  0  0
   -2.0498   -0.4060   -0.6948 C   0  0  0  0  0
  1  2  1  0  0  0
  2  3  1  0  0  0
  2  4  1  0  0  0
  4  5  1  0  0  0
M  END
>  <DSSTox_RID>
21762

>  <DSSTox_CID>
1762

>  <DSSTox_Generic_SID>
21762

>  <DSSTox_FileID>
72_EPAFHM_v4b

>  <STRUCTURE_Formula>
C4H10O

>  <STRUCTURE_MolecularWeight>
74.1216

>  <STRUCTURE_ChemicalType>
defined organic

>  <STRUCTURE_TestedForm_DefinedOrganic>
parent

>  <STRUCTURE_Shown>
tested chemical

>  <TestSubstance_ChemicalName>
2-Butanol

>  <TestSubstance_CASRN>
78-92-2

>  <TestSubstance_Description>
single chemical compound

>  <STRUCTURE_ChemicalName_IUPAC>
butan-2-ol

>  <STRUCTURE_SMILES>
CC(O)CC

>  <STRUCTURE_Parent_SMILES>
CC(O)CC

>  <STRUCTURE_InChIKey>
XPRYSTWNPJOMMA-WVWNMDTPAV

>  <STRUCTURE_InChI>
InChI=1/C4H10O/c1-3-4(2)5/h4-5H,3H2,1-2H3

>  <Endpoint>
LC50

>  <StudyType>
Acute Toxicity

>  <ChemClass_FHM>
Basic Alcohols

>  <Species>
fathead minnow

>  <MLOGP>
measured LogP

>  <CLOGP>
0.61

>  <LC50_mmol>
49.51

>  <LC50_mg>
3670.0

>  <ActivityScore_EPAFHM>
13

>  <ActivityOutcome_EPAFHM>
active

>  <LC50_Ratio>
1.07

>  <MOA_Confidence>
High-Moderate

>  <MOA>
Baseline narcosis

>  <FishBehaviorTest>
TYPE I Depressed motor activity

>  <ExcessToxicityIndex>
0.3

>  <OB:abonds>
0

>  <OB:atoms>
5

>  <OB:HBA1>
1

>  <OB:HBA2>
1

>  <OB:dbonds>
0

>  <OB:HBD>
1

>  <OB:sbonds>
4

>  <LC50_mmol_log>
1.694692926331484

>  <OB:bonds>
4

>  <OB:logP>
0.7772

>  <OB:MR>
22.5038

>  <OB:MW>
74.1216

>  <OB:TPSA>
20.23

>  <knn-inside>
true

>  <knn-propability>
0.0647912397180211

>  <centroid-inside>
true

>  <centroid-propability>
1.0822632077916103

>  <leverage-inside>
true

>  <leverage-propability>
0.0041513598906947734

>  <prop-inside>
true

>  <prop-propability>
14.839578109677179

$$$$
2-Butanone
 OpenBabel05311314213D

  5  4  0  0  0  0  0  0  0  0999 V2000
    0.8430    0.6343    1.3858 C   0  0  0  0  0
    0.3551    0.3038   -0.0000 C   0  0  0  0  0
   -0.7176   -0.7560   -0.1220 C   0  0  0  0  0
   -2.0956   -0.1569    0.0782 C   0  0  0  0  0
    0.7826    0.8979   -0.9899 O   0  0  0  0  0
  1  2  1  0  0  0
  2  3  1  0  0  0
  2  5  2  0  0  0
  3  4  1  0  0  0
M  END
>  <DSSTox_RID>
21763

>  <DSSTox_CID>
1516

>  <DSSTox_Generic_SID>
21516

>  <DSSTox_FileID>
73_EPAFHM_v4b

>  <STRUCTURE_Formula>
C4H8O

>  <STRUCTURE_MolecularWeight>
72.1057

>  <STRUCTURE_ChemicalType>
defined organic

>  <STRUCTURE_TestedForm_DefinedOrganic>
parent

>  <STRUCTURE_Shown>
tested chemical

>  <TestSubstance_ChemicalName>
2-Butanone

>  <TestSubstance_CASRN>
78-93-3

>  <TestSubstance_Description>
single chemical compound

>  <STRUCTURE_ChemicalName_IUPAC>
butan-2-one

>  <STRUCTURE_SMILES>
CCC(=O)C

>  <STRUCTURE_Parent_SMILES>
CCC(=O)C

>  <STRUCTURE_InChIKey>
YGVQJWIUXPJMGT-IROIKXEVAM

>  <STRUCTURE_InChI>
InChI=1/C4H8O/c1-3-4(2)5/h3H2,1-2H3

>  <Endpoint>
LC50

>  <StudyType>
Acute Toxicity

>  <ChemClass_FHM>
Basic Ketones

>  <Species>
fathead minnow

>  <MLOGP>
measured LogP

>  <CLOGP>
0.29

>  <LC50_mmol>
44.66

>  <LC50_mg>
3220.0

>  <ActivityScore_EPAFHM>
14

>  <ActivityOutcome_EPAFHM>
active

>  <LC50_Ratio>
1.02

>  <MOA_Confidence>
Moderate

>  <MOA>
Baseline narcosis

>  <ExcessToxicityIndex>
0.7

>  <OB:abonds>
0

>  <OB:atoms>
5

>  <OB:HBA1>
1

>  <OB:HBA2>
1

>  <OB:dbonds>
1

>  <OB:HBD>
0

>  <OB:sbonds>
3

>  <LC50_mmol_log>
1.6499187187354192

>  <OB:bonds>
4

>  <OB:logP>
0.9854

>  <OB:MR>
21.542

>  <OB:MW>
72.1057

>  <OB:TPSA>
17.07

>  <knn-inside>
true

>  <knn-propability>
0.29984028867210893

>  <centroid-inside>
true

>  <centroid-propability>
1.0977168305297396

>  <leverage-inside>
true

>  <leverage-propability>
0.004534071812081158

>  <prop-inside>
true

>  <prop-propability>
14.324858104720777

$$$$
1-Amino-2-propanol
 OpenBabel05311314213D

  5  4  0  0  0  0  0  0  0  0999 V2000
    0.3187    1.1314    0.2365 O   0  0  0  0  0
    0.5412   -0.1427   -0.3548 C   0  0  0  0  0
    1.8607   -0.7043    0.1568 C   0  0  0  0  0
   -0.6635   -1.0318   -0.0050 C   0  0  0  0  0
   -0.6167   -2.3459   -0.6928 N   0  0  0  0  0
  1  2  1  0  0  0
  2  3  1  0  0  0
  2  4  1  0  0  0
  4  5  1  0  0  0
M  CHG  1   5   1
M  END
>  <DSSTox_RID>
21764

>  <DSSTox_CID>
1764

>  <DSSTox_Generic_SID>
21764

>  <DSSTox_FileID>
74_EPAFHM_v4b

>  <STRUCTURE_Formula>
C3H9NO

>  <STRUCTURE_MolecularWeight>
75.1097

>  <STRUCTURE_ChemicalType>
defined organic

>  <STRUCTURE_TestedForm_DefinedOrganic>
parent

>  <STRUCTURE_Shown>
tested chemical

>  <TestSubstance_ChemicalName>
1-Amino-2-propanol

>  <TestSubstance_CASRN>
78-96-6

>  <TestSubstance_Description>
single chemical compound

>  <STRUCTURE_ChemicalName_IUPAC>
1-aminopropan-2-ol

>  <STRUCTURE_SMILES>
OC(C)CN

>  <STRUCTURE_Parent_SMILES>
OC(C)CN

>  <STRUCTURE_InChIKey>
CIIYQGUSAWIJAR-WNKSYMCVAH

>  <STRUCTURE_InChI>
InChI=1/C3H9NO/c1-3(5)2-4/h3,5H,2,4H2,1H3

>  <Endpoint>
LC50

>  <StudyType>
Acute Toxicity

>  <ChemClass_FHM>
Basic Alcohols

>  <Species>
fathead minnow

>  <MLOGP>
measured LogP

>  <CLOGP>
-0.96

>  <LC50_mmol>
33.55

>  <LC50_mg>
2520.0

>  <ActivityScore_EPAFHM>
15

>  <ActivityOutcome_EPAFHM>
active

>  <LC50_Note>
48hr to 96hr LC50_Ratio

>  <LC50_Ratio>
1.19

>  <MOA>
MOA not determined due to insufficient evidence

>  <ExcessToxicityIndex>
13.4

>  <OB:abonds>
0

>  <OB:atoms>
5

>  <OB:HBA1>
1

>  <OB:HBA2>
1

>  <OB:dbonds>
0

>  <OB:HBD>
2

>  <OB:sbonds>
4

>  <LC50_mmol_log>
1.5256925245050108

>  <OB:bonds>
4

>  <OB:logP>
-1.3909

>  <OB:MR>
21.6619

>  <OB:MW>
76.1176

>  <OB:TPSA>
47.87

>  <knn-inside>
true

>  <knn-propability>
1.0871742595192655

>  <centroid-inside>
true

>  <centroid-propability>
1.5412446137311513

>  <leverage-inside>
true

>  <leverage-propability>
0.005489034902513202

>  <prop-inside>
true

>  <prop-propability>
0.838304995773938

$$$$
1,1,2-Trichloroethane
 OpenBabel05311314213D

  5  4  0  0  0  0  0  0  0  0999 V2000
    1.5191   -0.3398    1.3303 Cl  0  0  0  0  0
    0.6142   -0.2720   -0.2099 C   0  0  0  0  0
   -0.7912   -0.8282   -0.0063 C   0  0  0  0  0
   -1.6755   -1.0031   -1.5483 Cl  0  0  0  0  0
    0.5854    1.4191   -0.7807 Cl  0  0  0  0  0
  1  2  1  0  0  0
  2  3  1  0  0  0
  2  5  1  0  0  0
  3  4  1  0  0  0
M  END
>  <DSSTox_RID>
21765

>  <DSSTox_CID>
1380

>  <DSSTox_Generic_SID>
21380

>  <DSSTox_FileID>
75_EPAFHM_v4b

>  <STRUCTURE_Formula>
C2H3Cl3

>  <STRUCTURE_MolecularWeight>
133.4042

>  <STRUCTURE_ChemicalType>
defined organic

>  <STRUCTURE_TestedForm_DefinedOrganic>
parent

>  <STRUCTURE_Shown>
tested chemical

>  <TestSubstance_ChemicalName>
1,1,2-Trichloroethane

>  <TestSubstance_CASRN>
79-00-5

>  <TestSubstance_Description>
single chemical compound

>  <STRUCTURE_ChemicalName_IUPAC>
1,1,2-trichloroethane

>  <STRUCTURE_SMILES>
ClC(CCl)Cl

>  <STRUCTURE_Parent_SMILES>
ClC(CCl)Cl

>  <STRUCTURE_InChIKey>
IFYYODMKZQMYJB-RTGSJGRTAJ

>  <STRUCTURE_InChI>
InChI=1/C2H3Cl3/c3-1-2(4)5/h2H,1H2

>  <Endpoint>
LC50

>  <StudyType>
Acute Toxicity

>  <ChemClass_FHM>
Saturated Hydrocarbons

>  <Species>
fathead minnow

>  <CLOGP>
2.05

>  <LC50_mmol>
0.612

>  <LC50_mg>
81.6

>  <ActivityScore_EPAFHM>
33

>  <ActivityOutcome_EPAFHM>
active

>  <LC50_Ratio>
1.3

>  <MOA_Confidence>
High

>  <MOA>
Baseline narcosis

>  <MOA_MixtureTest>
Baseline narcosis

>  <ExcessToxicityIndex>
1.1

>  <OB:abonds>
0

>  <OB:atoms>
5

>  <OB:HBA1>
0

>  <OB:HBA2>
0

>  <OB:dbonds>
0

>  <OB:HBD>
0

>  <OB:sbonds>
4

>  <LC50_mmol_log>
-0.21324857785443882

>  <OB:bonds>
4

>  <OB:logP>
2.0289

>  <OB:MR>
26.116

>  <OB:MW>
133.404

>  <OB:TPSA>
0.0

>  <knn-inside>
true

>  <knn-propability>
0.5161745752913802

>  <centroid-inside>
true

>  <centroid-propability>
0.9904243629221343

>  <leverage-inside>
true

>  <leverage-propability>
0.007981883491825326

>  <prop-inside>
true

>  <prop-propability>
33.351106483227134

$$$$
Trichloroethylene
 OpenBabel05311314213D

  5  4  0  0  0  0  0  0  0  0999 V2000
    1.9464   -0.9056    0.0000 Cl  0  0  0  0  0
    0.4501   -0.0362    0.0000 C   0  0  0  0  0
   -0.7020   -0.7116   -0.0000 C   0  0  0  0  0
   -2.2714   -0.0211    0.0000 Cl  0  0  0  0  0
    0.5412    1.6871    0.0000 Cl  0  0  0  0  0
  1  2  1  0  0  0
  2  3  2  0  0  0
  2  5  1  0  0  0
  3  4  1  0  0  0
M  END
>  <DSSTox_RID>
21766

>  <DSSTox_CID>
1382

>  <DSSTox_Generic_SID>
21383

>  <DSSTox_FileID>
76_EPAFHM_v4b

>  <STRUCTURE_Formula>
C2HCl3

>  <STRUCTURE_MolecularWeight>
131.3883

>  <STRUCTURE_ChemicalType>
defined organic

>  <STRUCTURE_TestedForm_DefinedOrganic>
parent

>  <STRUCTURE_Shown>
tested chemical

>  <TestSubstance_ChemicalName>
Trichloroethylene

>  <TestSubstance_CASRN>
79-01-6

>  <TestSubstance_Description>
single chemical compound

>  <STRUCTURE_ChemicalName_IUPAC>
1,1,2-trichloroethene

>  <STRUCTURE_SMILES>
ClC(=CCl)Cl

>  <STRUCTURE_Parent_SMILES>
ClC(=CCl)Cl

>  <STRUCTURE_InChIKey>
YBMZCEYQNGVTTD-HNCRWOIVAY

>  <STRUCTURE_InChI>
InChI=1/C2HCl3/c3-1-2(4)5/h1H

>  <Endpoint>
LC50

>  <StudyType>
Acute Toxicity

>  <ChemClass_FHM>
Unsaturated Hydrocarbons

>  <Species>
fathead minnow

>  <MLOGP>
measured LogP

>  <CLOGP>
2.42

>  <LC50_mmol>
0.336

>  <LC50_mg>
44.1

>  <ActivityScore_EPAFHM>
36

>  <ActivityOutcome_EPAFHM>
active

>  <LC50_Ratio>
1.3

>  <MOA_Confidence>
High-Moderate

>  <MOA>
Baseline narcosis

>  <ExcessToxicityIndex>
0.9

>  <OB:abonds>
0

>  <OB:atoms>
5

>  <OB:HBA1>
0

>  <OB:HBA2>
0

>  <OB:dbonds>
1

>  <OB:HBD>
0

>  <OB:sbonds>
3

>  <LC50_mmol_log>
-0.4736607226101559

>  <OB:bonds>
4

>  <OB:logP>
2.5017

>  <OB:MR>
25.642

>  <OB:MW>
131.388

>  <OB:TPSA>
0.0

>  <knn-inside>
true

>  <knn-propability>
0.4891880378378621

>  <centroid-inside>
true

>  <centroid-propability>
1.0087663617128078

>  <leverage-inside>
true

>  <leverage-propability>
0.009176260089397738

>  <prop-inside>
true

>  <prop-propability>
30.009352406127093

$$$$
Methyl acetate
 OpenBabel05311314213D

  5  4  0  0  0  0  0  0  0  0999 V2000
    1.8533   -0.6999   -0.1021 C   0  0  0  0  0
    0.5289   -0.1475    0.3270 C   0  0  0  0  0
    0.3106    1.0355    0.5448 O   0  0  0  0  0
   -0.3812   -1.1533    0.4388 O   0  0  0  0  0
   -1.6785   -0.7173    0.8469 C   0  0  0  0  0
  1  2  1  0  0  0
  2  3  2  0  0  0
  2  4  1  0  0  0
  4  5  1  0  0  0
M  END
>  <DSSTox_RID>
21767

>  <DSSTox_CID>
1767

>  <DSSTox_Generic_SID>
21767

>  <DSSTox_FileID>
77_EPAFHM_v4b

>  <STRUCTURE_Formula>
C3H6O2

>  <STRUCTURE_MolecularWeight>
74.0785

>  <STRUCTURE_ChemicalType>
defined organic

>  <STRUCTURE_TestedForm_DefinedOrganic>
parent

>  <STRUCTURE_Shown>
tested chemical

>  <TestSubstance_ChemicalName>
Methyl acetate

>  <TestSubstance_CASRN>
79-20-9

>  <TestSubstance_Description>
single chemical compound

>  <STRUCTURE_ChemicalName_IUPAC>
methyl acetate

>  <STRUCTURE_SMILES>
CC(=O)OC

>  <STRUCTURE_Parent_SMILES>
CC(=O)OC

>  <STRUCTURE_InChIKey>
ZKZNHHTZVRRCEF-LBHDNNRBAS

>  <STRUCTURE_InChI>
InChI=1/C3H6O2/c1-3(4)5-2/h1-2H3

>  <Endpoint>
LC50

>  <StudyType>
Acute Toxicity

>  <ChemClass_FHM>
Basic Esters

>  <Species>
fathead minnow

>  <MLOGP>
measured LogP

>  <CLOGP>
0.18

>  <LC50_mmol>
4.819

>  <LC50_mg>
357.0

>  <ActivityScore_EPAFHM>
24

>  <ActivityOutcome_EPAFHM>
active

>  <LC50_Note>
LC50 is geometric mean of 2 experiments; 48hr to 96hr LC50_Ratio

>  <LC50_Ratio>
1.25

>  <MOA_Confidence>
High

>  <MOA>
Arylate and ester narcosis

>  <FishBehaviorTest>
TYPE II Hyperactive; Insufficient data

>  <MOA_MixtureTest>
Baseline narcosis

>  <ExcessToxicityIndex>
8.8

>  <OB:abonds>
0

>  <OB:atoms>
5

>  <OB:HBA1>
2

>  <OB:HBA2>
2

>  <OB:dbonds>
1

>  <OB:HBD>
0

>  <OB:sbonds>
3

>  <LC50_mmol_log>
0.6829569263012084

>  <OB:bonds>
4

>  <OB:logP>
0.1793

>  <OB:MR>
17.82

>  <OB:MW>
74.0785

>  <OB:TPSA>
26.3

>  <knn-inside>
true

>  <knn-propability>
0.7497191800574845

>  <centroid-inside>
true

>  <centroid-propability>
1.2286357819072748

>  <leverage-inside>
true

>  <leverage-propability>
0.004317986657545238

>  <prop-inside>
true

>  <prop-propability>
5.515063331365179

$$$$
1,1,2,2-Tetrachloroethane
 OpenBabel05311314213D

  6  5  0  0  0  0  0  0  0  0999 V2000
   -0.7626    1.9681   -0.8544 Cl  0  0  0  0  0
    0.0576    0.7539    0.1760 C   0  0  0  0  0
   -0.1732   -0.6751   -0.3428 C   0  0  0  0  0
    0.4201   -1.9010    0.8208 Cl  0  0  0  0  0
    0.5561   -0.9920   -1.9444 Cl  0  0  0  0  0
    1.7824    1.1973    0.3372 Cl  0  0  0  0  0
  1  2  1  0  0  0
  2  3  1  0  0  0
  2  6  1  0  0  0
  3  4  1  0  0  0
  3  5  1  0  0  0
M  END
>  <DSSTox_RID>
21768

>  <DSSTox_CID>
1318

>  <DSSTox_Generic_SID>
21318

>  <DSSTox_FileID>
78_EPAFHM_v4b

>  <STRUCTURE_Formula>
C2H2Cl4

>  <STRUCTURE_MolecularWeight>
167.8493

>  <STRUCTURE_ChemicalType>
defined organic

>  <STRUCTURE_TestedForm_DefinedOrganic>
parent

>  <STRUCTURE_Shown>
tested chemical

>  <TestSubstance_ChemicalName>
1,1,2,2-Tetrachloroethane

>  <TestSubstance_CASRN>
79-34-5

>  <TestSubstance_Description>
single chemical compound

>  <STRUCTURE_ChemicalName_IUPAC>
1,1,2,2-tetrachloroethane

>  <STRUCTURE_SMILES>
ClC(C(Cl)Cl)Cl

>  <STRUCTURE_Parent_SMILES>
ClC(C(Cl)Cl)Cl

>  <STRUCTURE_InChIKey>
KQKMEVIJDSTWKH-HRAPNCNDAO

>  <STRUCTURE_InChI>
InChI=1/C2H2Cl4/c3-1(4)2(5)6/h1-2H

>  <Endpoint>
LC50

>  <StudyType>
Acute Toxicity

>  <ChemClass_FHM>
Saturated Hydrocarbons

>  <Species>
fathead minnow

>  <MLOGP>
measured LogP

>  <CLOGP>
2.39

>  <LC50_mmol>
0.121

>  <LC50_mg>
20.3

>  <ActivityScore_EPAFHM>
41

>  <ActivityOutcome_EPAFHM>
active

>  <LC50_Ratio>
1.1

>  <MOA_Confidence>
High-Moderate

>  <MOA>
Baseline narcosis

>  <ExcessToxicityIndex>
1.6

>  <OB:abonds>
0

>  <OB:atoms>
6

>  <OB:HBA1>
0

>  <OB:HBA2>
0

>  <OB:dbonds>
0

>  <OB:HBD>
0

>  <OB:sbonds>
5

>  <LC50_mmol_log>
-0.9172146296835499

>  <OB:bonds>
5

>  <OB:logP>
2.5938

>  <OB:MR>
30.912

>  <OB:MW>
167.849

>  <OB:TPSA>
0.0

>  <knn-inside>
true

>  <knn-propability>
0.90246964502317

>  <centroid-inside>
true

>  <centroid-propability>
0.8852535508655437

>  <leverage-inside>
true

>  <leverage-propability>
0.01061779557021024

>  <prop-inside>
true

>  <prop-propability>
41.78510695472471

$$$$
beta-Ionone
 OpenBabel05311314213D

 14 14  0  0  0  0  0  0  0  0999 V2000
   -2.0202   -0.6333   -0.2344 C   0  0  0  0  0
   -1.5878   -1.8422   -1.0980 C   0  0  0  0  0
   -2.6122   -1.1711    1.0878 C   0  0  0  0  0
   -3.1252    0.1058   -1.0343 C   0  0  0  0  0
   -3.4694    1.4561   -0.4278 C   0  0  0  0  0
   -2.2416    2.3566   -0.3844 C   0  0  0  0  0
   -0.9549    1.6647    0.0187 C   0  0  0  0  0
    0.1424    2.6487    0.3542 C   0  0  0  0  0
   -0.8426    0.3146    0.0817 C   0  0  0  0  0
    0.3995   -0.3432    0.4744 C   0  0  0  0  0
    1.5247   -0.3009   -0.2544 C   0  0  0  0  0
    2.7427   -1.0288    0.1942 C   0  0  0  0  0
    3.9638   -0.8808   -0.6727 C   0  0  0  0  0
    2.7545   -1.7022    1.2212 O   0  0  0  0  0
  1  2  1  0  0  0
  1  3  1  0  0  0
  1  4  1  0  0  0
  1  9  1  0  0  0
  4  5  1  0  0  0
  5  6  1  0  0  0
  6  7  1  0  0  0
  7  8  1  0  0  0
  7  9  2  0  0  0
  9 10  1  0  0  0
 10 11  2  0  0  0
 11 12  1  0  0  0
 12 13  1  0  0  0
 12 14  2  0  0  0
M  END
>  <DSSTox_RID>
21769

>  <DSSTox_CID>
1769

>  <DSSTox_Generic_SID>
21769

>  <DSSTox_FileID>
79_EPAFHM_v4b

>  <STRUCTURE_Formula>
C13H20O

>  <STRUCTURE_MolecularWeight>
192.2973

>  <STRUCTURE_ChemicalType>
defined organic

>  <STRUCTURE_TestedForm_DefinedOrganic>
parent

>  <STRUCTURE_Shown>
tested chemical

>  <TestSubstance_ChemicalName>
beta-Ionone

>  <TestSubstance_CASRN>
79-77-6

>  <TestSubstance_Description>
single chemical compound

>  <ChemicalNote>
stereochem

>  <STRUCTURE_ChemicalName_IUPAC>
(3E)-4-(2,6,6-trimethylcyclohex-1-en-1-yl)but-3-en-2-one

>  <STRUCTURE_SMILES>
C1(C)(C)CCCC(C)=C1C=CC(C)=O

>  <STRUCTURE_Parent_SMILES>
C1(C)(C)CCCC(C)=C1C=CC(C)=O

>  <STRUCTURE_InChIKey>
KGEYSSCMSCPSBB-CHHFFRNIAY

>  <STRUCTURE_InChI>
InChI=1/C13H20O/c1-10-6-5-9-13(3,4)12(10)8-7-11(2)14/h7-8H,5-6,9H2,1-4H3/b8-7+

>  <Endpoint>
LC50

>  <StudyType>
Acute Toxicity

>  <ChemClass_FHM>
Basic Ketones

>  <Species>
fathead minnow

>  <CLOGP>
3.96

>  <LC50_mmol>
0.0265

>  <LC50_mg>
5.09

>  <ActivityScore_EPAFHM>
48

>  <ActivityOutcome_EPAFHM>
active

>  <LC50_Note>
48hr to 96hr LC50_Ratio

>  <LC50_Ratio>
1

>  <MOA_Confidence>
High-Moderate

>  <MOA>
Baseline narcosis

>  <FishBehaviorTest>
TYPE I Depressed motor activity

>  <ExcessToxicityIndex>
0.7

>  <OB:abonds>
0

>  <OB:atoms>
14

>  <OB:HBA1>
1

>  <OB:HBA2>
1

>  <OB:dbonds>
3

>  <OB:HBD>
0

>  <OB:sbonds>
11

>  <LC50_mmol_log>
-1.576754126063192

>  <OB:bonds>
14

>  <OB:logP>
3.6582

>  <OB:MR>
61.483

>  <OB:MW>
192.297

>  <OB:TPSA>
17.07

>  <knn-inside>
true

>  <knn-propability>
1.056815465633851

>  <centroid-inside>
true

>  <centroid-propability>
0.9242668219281923

>  <leverage-inside>
true

>  <leverage-propability>
0.0062096246979427595

>  <prop-inside>
true

>  <prop-propability>
13.313235562216624

$$$$
4,4'-Isopropylidenebis(2,6-dichlorophenol)
 OpenBabel05311314213D

 21 22  0  0  0  0  0  0  0  0999 V2000
   -1.5663    2.9846   -2.7048 Cl  0  0  0  0  0
   -1.5341    2.1402   -1.2009 C   0  0  0  0  0
   -1.5008    2.8443    0.0050 C   0  0  0  0  0
   -1.4891    4.2165    0.0135 O   0  0  0  0  0
   -1.4863    2.1445    1.2101 C   0  0  0  0  0
   -1.4656    2.9626    2.7296 Cl  0  0  0  0  0
   -1.4922    0.7446    1.2100 C   0  0  0  0  0
   -1.5448    0.7428   -1.2081 C   0  0  0  0  0
   -1.5017    0.0033    0.0000 C   0  0  0  0  0
   -1.5017   -1.5017    0.0000 C   0  0  0  0  0
    0.0032   -1.5017    0.0000 C   0  0  0  0  0
    0.7413   -1.5481    1.2085 C   0  0  0  0  0
    2.1391   -1.5382    1.2020 C   0  0  0  0  0
    2.9824   -1.5759    2.7079 Cl  0  0  0  0  0
    2.8446   -1.5011   -0.0019 C   0  0  0  0  0
    4.2168   -1.4903   -0.0093 O   0  0  0  0  0
    0.7459   -1.4881   -1.2092 C   0  0  0  0  0
    2.1456   -1.4823   -1.2078 C   0  0  0  0  0
    2.9656   -1.4564   -2.7266 Cl  0  0  0  0  0
   -1.5017   -2.9981    0.0000 C   0  0  0  0  0
   -2.9981   -1.5017    0.0000 C   0  0  0  0  0
  1  2  1  0  0  0
  2  3  2  0  0  0
  2  8  1  0  0  0
  3  4  1  0  0  0
  3  5  1  0  0  0
  5  6  1  0  0  0
  5  7  2  0  0  0
  7  9  1  0  0  0
  8  9  2  0  0  0
  9 10  1  0  0  0
 10 11  1  0  0  0
 10 20  1  0  0  0
 10 21  1  0  0  0
 11 12  2  0  0  0
 11 17  1  0  0  0
 12 13  1  0  0  0
 13 14  1  0  0  0
 13 15  2  0  0  0
 15 16  1  0  0  0
 15 18  1  0  0  0
 17 18  2  0  0  0
 18 19  1  0  0  0
M  END
>  <DSSTox_RID>
21770

>  <DSSTox_CID>
1770

>  <DSSTox_Generic_SID>
21770

>  <DSSTox_FileID>
80_EPAFHM_v4b

>  <STRUCTURE_Formula>
C15H12Cl4O2

>  <STRUCTURE_MolecularWeight>
366.0706

>  <STRUCTURE_ChemicalType>
defined organic

>  <STRUCTURE_TestedForm_DefinedOrganic>
parent

>  <STRUCTURE_Shown>
tested chemical

>  <TestSubstance_ChemicalName>
4,4'-Isopropylidenebis(2,6-dichlorophenol)

>  <TestSubstance_CASRN>
79-95-8

>  <TestSubstance_Description>
single chemical compound

>  <STRUCTURE_ChemicalName_IUPAC>
4,4'-propane-2,2-diylbis(2,6-dichlorophenol)

>  <STRUCTURE_SMILES>
ClC1=C(O)C(Cl)=CC(=C1)C(C2=CC(Cl)=C(O)C(=C2)Cl)(C)C

>  <STRUCTURE_Parent_SMILES>
ClC1=C(O)C(Cl)=CC(=C1)C(C2=CC(Cl)=C(O)C(=C2)Cl)(C)C

>  <STRUCTURE_InChIKey>
SFWLSCHXGRUFTP-UPYIFDSGAQ

>  <STRUCTURE_InChI>
InChI=1/C15H12Cl4O2/c1-15(2,7-3-9(16)13(20)10(17)4-7)8-5-11(18)14(21)12(19)6-8/h3-6,20-21H,1-2H3

>  <Endpoint>
LC50

>  <StudyType>
Acute Toxicity

>  <ChemClass_FHM>
Chlorinated Phenols

>  <Species>
fathead minnow

>  <CLOGP>
6.44

>  <LC50_mmol>
0.00363

>  <LC50_mg>
1.33

>  <ActivityScore_EPAFHM>
57

>  <ActivityOutcome_EPAFHM>
active

>  <LC50_Ratio>
1.21

>  <MOA_Confidence>
Moderate

>  <MOA>
Baseline narcosis

>  <FishBehaviorTest>
TYPE II Hyperactive

>  <ExcessToxicityIndex>
2.5

>  <OB:abonds>
12

>  <OB:atoms>
21

>  <OB:HBA1>
2

>  <OB:HBA2>
2

>  <OB:dbonds>
0

>  <OB:HBD>
2

>  <OB:sbonds>
10

>  <LC50_mmol_log>
-2.4400933749638876

>  <OB:bonds>
22

>  <OB:logP>
6.0373

>  <OB:MR>
89.478

>  <OB:MW>
366.067

>  <OB:TPSA>
40.46

>  <knn-inside>
true

>  <knn-propability>
2.0850175995504405

>  <centroid-inside>
true

>  <centroid-propability>
2.7146183514113558

>  <leverage-inside>
true

>  <leverage-propability>
0.013912000747520302

>  <prop-inside>
false

>  <prop-propability>
0.001435323271607289

$$$$
p-tert-Pentylphenol
 OpenBabel05311314213D

 12 12  0  0  0  0  0  0  0  0999 V2000
    1.7539    1.9913    1.3883 C   0  0  0  0  0
    1.7676    1.3130    0.0000 C   0  0  0  0  0
    1.7676   -0.1875    0.0000 C   0  0  0  0  0
    1.7676   -1.6881    0.0000 C   0  0  0  0  0
    3.2682   -0.1875    0.0000 C   0  0  0  0  0
    0.2670   -0.1875    0.0000 C   0  0  0  0  0
   -0.4619   -0.1475   -1.2154 C   0  0  0  0  0
   -1.8594   -0.1672   -1.2229 C   0  0  0  0  0
   -2.5482   -0.2429   -0.0176 C   0  0  0  0  0
   -3.9118   -0.2613    0.0207 O   0  0  0  0  0
   -1.8680   -0.3080    1.1909 C   0  0  0  0  0
   -0.4717   -0.2876    1.2024 C   0  0  0  0  0
  1  2  1  0  0  0
  2  3  1  0  0  0
  3  4  1  0  0  0
  3  5  1  0  0  0
  3  6  1  0  0  0
  6  7  2  0  0  0
  6 12  1  0  0  0
  7  8  1  0  0  0
  8  9  2  0  0  0
  9 10  1  0  0  0
  9 11  1  0  0  0
 11 12  2  0  0  0
M  END
>  <DSSTox_RID>
21771

>  <DSSTox_CID>
1771

>  <DSSTox_Generic_SID>
21771

>  <DSSTox_FileID>
81_EPAFHM_v4b

>  <STRUCTURE_Formula>
C11H16O

>  <STRUCTURE_MolecularWeight>
164.2441

>  <STRUCTURE_ChemicalType>
defined organic

>  <STRUCTURE_TestedForm_DefinedOrganic>
parent

>  <STRUCTURE_Shown>
tested chemical

>  <TestSubstance_ChemicalName>
p-tert-Pentylphenol

>  <TestSubstance_CASRN>
80-46-6

>  <TestSubstance_Description>
single chemical compound

>  <STRUCTURE_ChemicalName_IUPAC>
4-(1,1-dimethylpropyl)phenol

>  <STRUCTURE_SMILES>
C(C1C=CC(=CC=1)O)(CC)(C)C

>  <STRUCTURE_Parent_SMILES>
C(C1C=CC(=CC=1)O)(CC)(C)C

>  <STRUCTURE_InChIKey>
UZAYSYMCXBNUHK-VWSAODMOAI

>  <STRUCTURE_InChI>
InChI=1/C11H16O/c1-4-11(2,3)9-5-7-10(12)8-6-9/h5-8,12H,4H2,1-3H3

>  <Endpoint>
LC50

>  <StudyType>
Acute Toxicity

>  <ChemClass_FHM>
Phenols

>  <Species>
fathead minnow

>  <CLOGP>
3.98

>  <LC50_mmol>
0.0158

>  <LC50_mg>
2.59

>  <ActivityScore_EPAFHM>
50

>  <ActivityOutcome_EPAFHM>
active

>  <LC50_Ratio>
1.25

>  <MOA_Confidence>
High

>  <MOA>
Baseline narcosis; Polar narcosis

>  <MOA_MixtureTest>
Baseline narcosis; Polar narcosis

>  <ExcessToxicityIndex>
1.2

>  <OB:abonds>
6

>  <OB:atoms>
12

>  <OB:HBA1>
1

>  <OB:HBA2>
1

>  <OB:dbonds>
0

>  <OB:HBD>
1

>  <OB:sbonds>
6

>  <LC50_mmol_log>
-1.8013429130455774

>  <OB:bonds>
12

>  <OB:logP>
3.0798

>  <OB:MR>
52.542

>  <OB:MW>
164.244

>  <OB:TPSA>
20.23

>  <knn-inside>
true

>  <knn-propability>
0.8933222327546028

>  <centroid-inside>
true

>  <centroid-propability>
0.5078512981344973

>  <leverage-inside>
true

>  <leverage-propability>
0.004063135998318265

>  <prop-inside>
true

>  <prop-propability>
82.61431501719929

$$$$
1,8-Diamino-p-menthane
 OpenBabel05311314213D

 12 12  0  0  0  0  0  0  0  0999 V2000
    0.4068   -2.0734   -1.2162 C   0  0  0  0  0
   -0.5173   -1.5880   -0.0658 C   0  0  0  0  0
   -0.8141   -0.0000    0.0000 C   0  0  0  0  0
   -0.2502    0.9336   -1.2895 C   0  0  0  0  0
    0.7092    0.2177   -2.2872 C   0  0  0  0  0
    1.4262   -1.0542   -1.7764 C   0  0  0  0  0
    2.0839   -1.6981   -2.9755 N   0  0  0  0  0
    2.5761   -0.7541   -0.8036 C   0  0  0  0  0
   -2.3149   -0.0000    0.0000 C   0  0  0  0  0
   -2.3436    1.5872    0.4010 C   0  0  0  0  0
   -3.8156   -0.0000    0.0000 N   0  0  0  0  0
   -2.5128   -0.3535   -1.6369 C   0  0  0  0  0
  1  2  1  0  0  0
  1  6  1  0  0  0
  2  3  1  0  0  0
  3  4  1  0  0  0
  3  9  1  0  0  0
  4  5  1  0  0  0
  5  6  1  0  0  0
  6  7  1  0  0  0
  6  8  1  0  0  0
  9 10  1  0  0  0
  9 11  1  0  0  0
  9 12  1  0  0  0
M  CHG  2   7   1  11   1
M  END
>  <DSSTox_RID>
21772

>  <DSSTox_CID>
1772

>  <DSSTox_Generic_SID>
21772

>  <DSSTox_FileID>
82_EPAFHM_v4b

>  <STRUCTURE_Formula>
C10H22N2

>  <STRUCTURE_MolecularWeight>
170.2951

>  <STRUCTURE_ChemicalType>
defined organic

>  <STRUCTURE_TestedForm_DefinedOrganic>
parent

>  <STRUCTURE_Shown>
tested chemical

>  <TestSubstance_ChemicalName>
1,8-Diamino-p-menthane

>  <TestSubstance_CASRN>
80-52-4

>  <TestSubstance_Description>
single chemical compound

>  <STRUCTURE_ChemicalName_IUPAC>
4-(1-amino-1-methylethyl)-1-methylcyclohexanamine

>  <STRUCTURE_SMILES>
C1CC(CCC1(N)C)C(C)(N)C

>  <STRUCTURE_Parent_SMILES>
C1CC(CCC1(N)C)C(C)(N)C

>  <STRUCTURE_InChIKey>
FCVRXQOJXBOYCC-JPPOFDOLAM

>  <STRUCTURE_InChI>
InChI=1/C10H22N2/c1-9(2,11)8-4-6-10(3,12)7-5-8/h8H,4-7,11-12H2,1-3H3

>  <Endpoint>
LC50

>  <StudyType>
Acute Toxicity

>  <ChemClass_FHM>
Primary aliphatic amines

>  <Species>
fathead minnow

>  <CLOGP>
1.23

>  <LC50_mmol>
0.383

>  <LC50_mg>
65.3

>  <ActivityScore_EPAFHM>
36

>  <ActivityOutcome_EPAFHM>
active

>  <LC50_Note>
48hr to 96hr LC50_Ratio

>  <LC50_Ratio>
1.08

>  <MOA>
MOA not determined due to insufficient evidence

>  <FishBehaviorTest>
TYPE II Hyperactive

>  <ExcessToxicityIndex>
10.2

>  <OB:abonds>
0

>  <OB:atoms>
12

>  <OB:HBA1>
0

>  <OB:HBA2>
0

>  <OB:dbonds>
0

>  <OB:HBD>
2

>  <OB:sbonds>
12

>  <LC50_mmol_log>
-0.41680122603137726

>  <OB:bonds>
12

>  <OB:logP>
0.1977

>  <OB:MR>
56.0762

>  <OB:MW>
172.311

>  <OB:TPSA>
55.28

>  <knn-inside>
true

>  <knn-propability>
1.775358429157845

>  <centroid-inside>
true

>  <centroid-propability>
1.0183716159990504

>  <leverage-inside>
true

>  <leverage-propability>
0.009438285097073352

>  <prop-inside>
true

>  <prop-propability>
9.901504743494426

$$$$
alpha,alpha-2,6-Tetrachlorotoluene
 OpenBabel05311314213D

 11 11  0  0  0  0  0  0  0  0999 V2000
   -2.3569   -0.6386   -1.5706 Cl  0  0  0  0  0
   -1.6731   -0.0935   -0.0196 C   0  0  0  0  0
   -2.3414   -1.0050    1.3563 Cl  0  0  0  0  0
   -0.1618   -0.0958   -0.0280 C   0  0  0  0  0
    0.5560    1.1114    0.1195 C   0  0  0  0  0
   -0.2233    2.6462    0.3157 Cl  0  0  0  0  0
    1.9578    1.1384    0.1154 C   0  0  0  0  0
    2.6836   -0.0355   -0.0354 C   0  0  0  0  0
    2.0058   -1.2388   -0.1825 C   0  0  0  0  0
    0.6034   -1.2738   -0.1793 C   0  0  0  0  0
   -0.0995   -2.8449   -0.3723 Cl  0  0  0  0  0
  1  2  1  0  0  0
  2  3  1  0  0  0
  2  4  1  0  0  0
  4  5  2  0  0  0
  4 10  1  0  0  0
  5  6  1  0  0  0
  5  7  1  0  0  0
  7  8  2  0  0  0
  8  9  1  0  0  0
  9 10  2  0  0  0
 10 11  1  0  0  0
M  END
>  <DSSTox_RID>
21773

>  <DSSTox_CID>
1773

>  <DSSTox_Generic_SID>
21773

>  <DSSTox_FileID>
83_EPAFHM_v4b

>  <STRUCTURE_Formula>
C7H4Cl4

>  <STRUCTURE_MolecularWeight>
229.9206

>  <STRUCTURE_ChemicalType>
defined organic

>  <STRUCTURE_TestedForm_DefinedOrganic>
parent

>  <STRUCTURE_Shown>
tested chemical

>  <TestSubstance_ChemicalName>
alpha,alpha-2,6-Tetrachlorotoluene

>  <TestSubstance_CASRN>
81-19-6

>  <TestSubstance_Description>
single chemical compound

>  <STRUCTURE_ChemicalName_IUPAC>
1,3-dichloro-2-(dichloromethyl)benzene

>  <STRUCTURE_SMILES>
ClC(Cl)C1=C(Cl)C=CC=C1Cl

>  <STRUCTURE_Parent_SMILES>
ClC(Cl)C1=C(Cl)C=CC=C1Cl

>  <STRUCTURE_InChIKey>
NBKVLGOCFNDMIU-OANYZPJUAS

>  <STRUCTURE_InChI>
InChI=1/C7H4Cl4/c8-4-2-1-3-5(9)6(4)7(10)11/h1-3,7H

>  <Endpoint>
LC50

>  <StudyType>
Acute Toxicity

>  <ChemClass_FHM>
Chlorinated Benzenes

>  <Species>
fathead minnow

>  <CLOGP>
4.64

>  <LC50_mmol>
0.00422

>  <LC50_mg>
0.97

>  <ActivityScore_EPAFHM>
57

>  <ActivityOutcome_EPAFHM>
active

>  <LC50_Ratio>
1.65

>  <MOA_Confidence>
Moderate

>  <MOA>
Baseline narcosis

>  <ExcessToxicityIndex>
2.7

>  <OB:abonds>
6

>  <OB:atoms>
11

>  <OB:HBA1>
0

>  <OB:HBA2>
0

>  <OB:dbonds>
0

>  <OB:HBD>
0

>  <OB:sbonds>
5

>  <LC50_mmol_log>
-2.374687549038326

>  <OB:bonds>
11

>  <OB:logP>
4.4696

>  <OB:MR>
51.02

>  <OB:MW>
229.919

>  <OB:TPSA>
0.0

>  <knn-inside>
true

>  <knn-propability>
1.572316690838962

>  <centroid-inside>
true

>  <centroid-propability>
1.1532880278858089

>  <leverage-inside>
true

>  <leverage-propability>
0.010693523299168608

>  <prop-inside>
true

>  <prop-propability>
5.1205720677982045

$$$$
Acenaphthene
 OpenBabel05311314213D

 12 14  0  0  0  0  0  0  0  0999 V2000
   -2.4023   -0.2952    0.0046 C   0  0  0  0  0
   -2.4371    1.1118    0.0042 C   0  0  0  0  0
   -1.2600    1.8884    0.0022 C   0  0  0  0  0
    0.0001    1.2630    0.0003 C   0  0  0  0  0
    1.2603    1.8883   -0.0016 C   0  0  0  0  0
    2.4373    1.1115   -0.0037 C   0  0  0  0  0
    2.4023   -0.2954   -0.0045 C   0  0  0  0  0
    1.1432   -0.8801   -0.0026 C   0  0  0  0  0
    0.0000   -0.1081    0.0001 C   0  0  0  0  0
   -1.1432   -0.8800    0.0027 C   0  0  0  0  0
   -0.7828   -2.3253    0.0035 C   0  0  0  0  0
    0.7827   -2.3253   -0.0037 C   0  0  0  0  0
  1  2  2  0  0  0
  1 10  1  0  0  0
  2  3  1  0  0  0
  3  4  2  0  0  0
  4  5  1  0  0  0
  4  9  1  0  0  0
  5  6  2  0  0  0
  6  7  1  0  0  0
  7  8  2  0  0  0
  8  9  1  0  0  0
  8 12  1  0  0  0
  9 10  2  0  0  0
 10 11  1  0  0  0
 11 12  1  0  0  0
M  END
>  <DSSTox_RID>
21774

>  <DSSTox_CID>
1774

>  <DSSTox_Generic_SID>
21774

>  <DSSTox_FileID>
84_EPAFHM_v4b

>  <STRUCTURE_Formula>
C12H10

>  <STRUCTURE_MolecularWeight>
154.2078

>  <STRUCTURE_ChemicalType>
defined organic

>  <STRUCTURE_TestedForm_DefinedOrganic>
parent

>  <STRUCTURE_Shown>
tested chemical

>  <TestSubstance_ChemicalName>
Acenaphthene

>  <TestSubstance_CASRN>
83-32-9

>  <TestSubstance_Description>
single chemical compound

>  <STRUCTURE_ChemicalName_IUPAC>
1,2-dihydroacenaphthylene

>  <STRUCTURE_SMILES>
C1=CC=C2C=CC=C3C2=C1CC3

>  <STRUCTURE_Parent_SMILES>
C1=CC=C2C=CC=C3C2=C1CC3

>  <STRUCTURE_InChIKey>
VMCUTLYGUWHGLF-IWIHSOHZAW

>  <STRUCTURE_InChI>
InChI=1/C12H10/c1-3-9-4-2-6-11-8-7-10(5-1)12(9)11/h1-6H,7-8H2

>  <Endpoint>
LC50

>  <StudyType>
Acute Toxicity

>  <ChemClass_FHM>
Benzenes

>  <Species>
fathead minnow

>  <MLOGP>
measured LogP

>  <CLOGP>
3.92

>  <LC50_mmol>
0.0112

>  <LC50_mg>
1.73

>  <ActivityScore_EPAFHM>
52

>  <ActivityOutcome_EPAFHM>
active

>  <LC50_Note>
72hr to 96hr LC50_Ratio

>  <LC50_Ratio>
1.06

>  <MOA_Confidence>
Moderate

>  <MOA>
Baseline narcosis

>  <ExcessToxicityIndex>
1.8

>  <OB:abonds>
11

>  <OB:atoms>
12

>  <OB:HBA1>
0

>  <OB:HBA2>
0

>  <OB:dbonds>
0

>  <OB:HBD>
0

>  <OB:sbonds>
3

>  <LC50_mmol_log>
-1.9507819773298183

>  <OB:bonds>
14

>  <OB:logP>
2.9384

>  <OB:MR>
51.766

>  <OB:MW>
154.208

>  <OB:TPSA>
0.0

>  <knn-inside>
true

>  <knn-propability>
1.3683791492912578

>  <centroid-inside>
true

>  <centroid-propability>
0.8332909311398236

>  <leverage-inside>
true

>  <leverage-propability>
0.011063053028350481

>  <prop-inside>
true

>  <prop-propability>
26.80819987108489

$$$$
3-Methylindole
 OpenBabel05311314223D

 10 11  0  0  0  0  0  0  0  0999 V2000
    1.3627    1.3275   -0.0002 N   0  0  0  0  0
    2.2019    0.2460    0.0013 C   0  0  0  0  0
    1.4321   -0.9004    0.0024 C   0  0  0  0  0
    0.0636   -0.4814    0.0014 C   0  0  0  0  0
    0.0516    0.9135   -0.0001 C   0  0  0  0  0
    1.9276   -2.3011    0.0046 C   0  0  0  0  0
   -1.1711   -1.1638    0.0018 C   0  0  0  0  0
   -1.1317    1.6621   -0.0012 C   0  0  0  0  0
   -2.3637   -0.4312    0.0006 C   0  0  0  0  0
   -2.3414    0.9614   -0.0008 C   0  0  0  0  0
  1  2  1  0  0  0
  1  5  1  0  0  0
  2  3  2  0  0  0
  3  6  1  0  0  0
  3  4  1  0  0  0
  4  5  2  0  0  0
  4  7  1  0  0  0
  5  8  1  0  0  0
  7  9  2  0  0  0
  8 10  2  0  0  0
  9 10  1  0  0  0
M  END
>  <DSSTox_RID>
21775

>  <DSSTox_CID>
1775

>  <DSSTox_Generic_SID>
21775

>  <DSSTox_FileID>
85_EPAFHM_v4b

>  <STRUCTURE_Formula>
C9H9N

>  <STRUCTURE_MolecularWeight>
131.1745

>  <STRUCTURE_ChemicalType>
defined organic

>  <STRUCTURE_TestedForm_DefinedOrganic>
parent

>  <STRUCTURE_Shown>
tested chemical

>  <TestSubstance_ChemicalName>
3-Methylindole

>  <TestSubstance_CASRN>
83-34-1

>  <TestSubstance_Description>
single chemical compound

>  <STRUCTURE_ChemicalName_IUPAC>
3-methyl-1H-indole

>  <STRUCTURE_SMILES>
CC1=CNC2=C1C=CC=C2

>  <STRUCTURE_Parent_SMILES>
CC1=CNC2=C1C=CC=C2

>  <STRUCTURE_InChIKey>
NSTRPPVDLHXPEO-JJLPIMABAT

>  <STRUCTURE_InChI>
InChI=1/C9H9N/c1-7-6-10-9-5-3-2-4-8(7)9/h2-6,10H,1H3

>  <Endpoint>
LC50

>  <StudyType>
Acute Toxicity

>  <ChemClass_FHM>
5 Membered ring aromatics

>  <Species>
fathead minnow

>  <CLOGP>
2.79

>  <LC50_mmol>
0.0673911469073639

>  <LC50_mg>
8.84

>  <ActivityScore_EPAFHM>
44

>  <ActivityOutcome_EPAFHM>
active

>  <LC50_Ratio>
2.06

>  <MOA_Confidence>
High-Moderate

>  <MOA>
Electrophile or proelectrophile reactivity

>  <FishBehaviorTest>
TYPE II Hyperactive

>  <ExcessToxicityIndex>
2.1

>  <OB:abonds>
10

>  <OB:atoms>
10

>  <OB:HBA1>
0

>  <OB:HBA2>
0

>  <OB:dbonds>
0

>  <OB:HBD>
1

>  <OB:sbonds>
1

>  <LC50_mmol_log>
-1.1713971524530356

>  <OB:bonds>
11

>  <OB:logP>
2.4763

>  <OB:MR>
43.2647

>  <OB:MW>
131.174

>  <OB:TPSA>
15.79

>  <knn-inside>
true

>  <knn-propability>
0.5939283277323455

>  <centroid-inside>
true

>  <centroid-propability>
0.32907859445038357

>  <leverage-inside>
true

>  <leverage-propability>
0.004747521539608793

>  <prop-inside>
true

>  <prop-propability>
209.85796516945632

$$$$
Rotenone
 OpenBabel05311314223D

 29 33  0  0  0  0  0  0  0  0999 V2000
    1.6636    1.1912    0.1793 C   0  0  0  0  0
    0.5410   -1.0222    0.1226 C   0  0  0  0  0
   -0.7155   -0.2703    0.5315 C   0  0  0  0  0
    1.7715   -0.1979    0.0340 C   0  0  0  0  0
    2.8221    1.9447    0.1676 C   0  0  0  0  0
   -2.0443   -0.9294    0.2315 C   0  0  0  0  0
    0.4727    1.8474    0.3388 O   0  0  0  0  0
   -0.6218    1.0790   -0.1785 C   0  0  0  0  0
   -3.1076   -0.1752   -0.2805 C   0  0  0  0  0
    5.1043    2.2112   -0.0655 O   0  0  0  0  0
    4.0512    1.3392   -0.0315 C   0  0  0  0  0
    2.9983    3.4096    0.2821 C   0  0  0  0  0
    4.5386    3.4972    0.3098 C   0  0  0  0  0
   -2.2775   -2.2809    0.5316 C   0  0  0  0  0
   -3.0277    1.1650   -0.5597 O   0  0  0  0  0
   -4.3441   -0.7667   -0.5557 C   0  0  0  0  0
    3.0242   -0.8064   -0.1657 C   0  0  0  0  0
   -3.5096   -2.8860    0.2497 C   0  0  0  0  0
   -4.5575   -2.1210   -0.2905 C   0  0  0  0  0
    5.1130    4.5690   -0.5978 C   0  0  0  0  0
   -1.9225    1.8334    0.0485 C   0  0  0  0  0
    0.6170   -2.2341   -0.0502 O   0  0  0  0  0
    4.1810   -0.0251   -0.2077 C   0  0  0  0  0
    5.7392    5.6515   -0.1044 C   0  0  0  0  0
   -3.7793   -4.2078    0.5099 O   0  0  0  0  0
   -5.7360   -2.7849   -0.5215 O   0  0  0  0  0
    4.9768    4.3612   -2.0823 C   0  0  0  0  0
   -6.8190   -2.0359   -1.0532 C   0  0  0  0  0
   -2.6599   -5.0863    0.5074 C   0  0  0  0  0
  1  4  2  0  0  0
  1  5  1  0  0  0
  1  7  1  0  0  0
  2  4  1  0  0  0
  2 22  2  0  0  0
  2  3  1  0  0  0
  3  8  1  0  0  0
  3  6  1  0  0  0
  4 17  1  0  0  0
  5 11  2  0  0  0
  5 12  1  0  0  0
  6 14  1  0  0  0
  6  9  2  0  0  0
  7  8  1  0  0  0
  8 21  1  0  0  0
  9 15  1  0  0  0
  9 16  1  0  0  0
 10 11  1  0  0  0
 10 13  1  0  0  0
 11 23  1  0  0  0
 12 13  1  0  0  0
 13 20  1  0  0  0
 14 18  2  0  0  0
 15 21  1  0  0  0
 16 19  2  0  0  0
 17 23  2  0  0  0
 18 25  1  0  0  0
 18 19  1  0  0  0
 19 26  1  0  0  0
 20 24  2  0  0  0
 20 27  1  0  0  0
 25 29  1  0  0  0
 26 28  1  0  0  0
M  END
>  <DSSTox_RID>
21776

>  <DSSTox_CID>
1248

>  <DSSTox_Generic_SID>
21248

>  <DSSTox_FileID>
86_EPAFHM_v4b

>  <STRUCTURE_Formula>
C23H22O6

>  <STRUCTURE_MolecularWeight>
394.4172

>  <STRUCTURE_ChemicalType>
defined organic

>  <STRUCTURE_TestedForm_DefinedOrganic>
parent

>  <STRUCTURE_Shown>
tested chemical

>  <TestSubstance_ChemicalName>
Rotenone

>  <TestSubstance_CASRN>
83-79-4

>  <TestSubstance_Description>
single chemical compound

>  <ChemicalNote>
stereochem

>  <STRUCTURE_ChemicalName_IUPAC>
(2R,6aS,12aS)-2-isopropenyl-8,9-dimethoxy-1,2,12,12a-tetrahydrochromeno[3,4-b]furo[2,3-h]chromen-6(6aH)-one

>  <STRUCTURE_SMILES>
O=C([C@](C(C=C4OC)=C(C=C4OC)OC3)([H])[C@]3([H])O2)C(C=C5)=C2C1=C5O[C@@H]([C@@](C)=C)C1

>  <STRUCTURE_Parent_SMILES>
O=C([C@](C(C=C4OC)=C(C=C4OC)OC3)([H])[C@]3([H])O2)C(C=C5)=C2C1=C5O[C@@H]([C@@](C)=C)C1

>  <STRUCTURE_InChIKey>
WEKLVTWATWFCLH-RGTUHNJAAZ

>  <STRUCTURE_InChI>
InChI=1/C23H22O6/c1-11(2)16-8-14-15(28-16)6-5-12-22(24)21-13-7-18(25-3)19(26-4)9-17(13)27-10-20(21)29-23(12)14/h5-7,9,16,20-21H,1,8,10H2,2-4H3/t16-,20-,21+/m1/s1

>  <Endpoint>
LC50

>  <StudyType>
Acute Toxicity

>  <ChemClass_FHM>
Other pesticides

>  <Species>
fathead minnow

>  <MLOGP>
measured LogP

>  <CLOGP>
4.1

>  <LC50_mmol>
1.32E-5

>  <LC50_mg>
0.0052

>  <ActivityScore_EPAFHM>
83

>  <ActivityOutcome_EPAFHM>
active

>  <LC50_Note>
LC50 is geometric mean of 2 experiments

>  <LC50_Ratio>
1.2

>  <MOA_Confidence>
High

>  <MOA>
Respiratory blocker or inhibitor

>  <FishAcuteToxSyndrome>
Respiratory blocker or inhibitor

>  <FishBehaviorTest>
TYPE II Hyperactive

>  <MOA_MixtureTest>
Respiratory blocker or inhibitor

>  <ExcessToxicityIndex>
1430.0

>  <OB:abonds>
12

>  <OB:atoms>
29

>  <OB:HBA1>
6

>  <OB:HBA2>
6

>  <OB:dbonds>
2

>  <OB:HBD>
0

>  <OB:sbonds>
19

>  <LC50_mmol_log>
-4.87942606879415

>  <OB:bonds>
33

>  <OB:logP>
3.7033

>  <OB:MR>
106.155

>  <OB:MW>
394.417

>  <OB:TPSA>
63.22

>  <knn-inside>
false

>  <knn-propability>
4.292208726121155

>  <centroid-inside>
false

>  <centroid-propability>
3.582715329895414

>  <leverage-inside>
false

>  <leverage-propability>
0.055793640092830554

>  <prop-inside>
false

>  <prop-propability>
2.4319845705820348E-4

$$$$
Diphenyl phthalate
 OpenBabel05311314223D

 24 26  0  0  0  0  0  0  0  0999 V2000
    3.5411   -0.9773   -2.7646 C   0  0  0  0  0
    4.8439   -0.8855   -3.2541 C   0  0  0  0  0
    5.8711   -1.6005   -2.6385 C   0  0  0  0  0
    5.5956   -2.4072   -1.5331 C   0  0  0  0  0
    4.2913   -2.5075   -1.0431 C   0  0  0  0  0
    3.2713   -1.7836   -1.6570 C   0  0  0  0  0
    1.9125   -1.8634   -1.2810 O   0  0  0  0  0
    1.5228   -2.1166    0.0220 C   0  0  0  0  0
    2.2044   -2.3288    1.0092 O   0  0  0  0  0
    0.0562   -2.2053    0.0245 C   0  0  0  0  0
   -0.4692   -3.5043    0.1559 C   0  0  0  0  0
   -1.8471   -3.7106    0.1715 C   0  0  0  0  0
   -2.7089   -2.6240    0.0642 C   0  0  0  0  0
   -2.1907   -1.3315   -0.0526 C   0  0  0  0  0
   -0.8009   -1.0985   -0.0695 C   0  0  0  0  0
   -0.3893    0.3339   -0.1677 C   0  0  0  0  0
   -1.2080    1.2361   -0.2735 O   0  0  0  0  0
    0.9817    0.4738   -0.1010 O   0  0  0  0  0
    1.6361    1.7174   -0.2385 C   0  0  0  0  0
    2.8807    1.8122    0.3857 C   0  0  0  0  0
    3.6182    2.9910    0.2784 C   0  0  0  0  0
    3.1149    4.0634   -0.4588 C   0  0  0  0  0
    1.8797    3.9535   -1.0991 C   0  0  0  0  0
    1.1402    2.7739   -0.9995 C   0  0  0  0  0
  1  2  2  0  0  0
  1  6  1  0  0  0
  2  3  1  0  0  0
  3  4  2  0  0  0
  4  5  1  0  0  0
  5  6  2  0  0  0
  6  7  1  0  0  0
  7  8  1  0  0  0
  8  9  2  0  0  0
  8 10  1  0  0  0
 10 11  2  0  0  0
 10 15  1  0  0  0
 11 12  1  0  0  0
 12 13  2  0  0  0
 13 14  1  0  0  0
 14 15  2  0  0  0
 15 16  1  0  0  0
 16 17  2  0  0  0
 16 18  1  0  0  0
 18 19  1  0  0  0
 19 20  2  0  0  0
 19 24  1  0  0  0
 20 21  1  0  0  0
 21 22  2  0  0  0
 22 23  1  0  0  0
 23 24  2  0  0  0
M  END
>  <DSSTox_RID>
21778

>  <DSSTox_CID>
1778

>  <DSSTox_Generic_SID>
21778

>  <DSSTox_FileID>
88_EPAFHM_v4b

>  <STRUCTURE_Formula>
C20H14O4

>  <STRUCTURE_MolecularWeight>
318.3282

>  <STRUCTURE_ChemicalType>
defined organic

>  <STRUCTURE_TestedForm_DefinedOrganic>
parent

>  <STRUCTURE_Shown>
tested chemical

>  <TestSubstance_ChemicalName>
Diphenyl phthalate

>  <TestSubstance_CASRN>
84-62-8

>  <TestSubstance_Description>
single chemical compound

>  <STRUCTURE_ChemicalName_IUPAC>
diphenyl benzene-1,2-dicarboxylate

>  <STRUCTURE_SMILES>
C1=CC=CC=C1OC(=O)C2=CC=CC=C2C(=O)OC3=CC=CC=C3

>  <STRUCTURE_Parent_SMILES>
C1=CC=CC=C1OC(=O)C2=CC=CC=C2C(=O)OC3=CC=CC=C3

>  <STRUCTURE_InChIKey>
DZLHROQMZYKRJU-VHHNWLFEAN

>  <STRUCTURE_InChI>
InChI=1/C20H14O4/c21-19(23-15-9-3-1-4-10-15)17-13-7-8-14-18(17)20(22)24-16-11-5-2-6-12-16/h1-14H

>  <Endpoint>
LC50

>  <StudyType>
Acute Toxicity

>  <ChemClass_FHM>
Phthalates

>  <Species>
fathead minnow

>  <CLOGP>
4.53

>  <LC50_mmol>
2.51E-4

>  <LC50_mg>
0.08

>  <ActivityScore_EPAFHM>
70

>  <ActivityOutcome_EPAFHM>
active

>  <LC50_Ratio>
5.75

>  <MOA>
MOA not determined due to insufficient evidence

>  <FishBehaviorTest>
TYPE I Depressed motor activity; Tested in electronic diluter system

>  <ExcessToxicityIndex>
47.3

>  <OB:abonds>
18

>  <OB:atoms>
24

>  <OB:HBA1>
4

>  <OB:HBA2>
4

>  <OB:dbonds>
2

>  <OB:HBD>
0

>  <OB:sbonds>
6

>  <LC50_mmol_log>
-3.600326278518962

>  <OB:bonds>
26

>  <OB:logP>
4.125

>  <OB:MR>
89.243

>  <OB:MW>
318.323

>  <OB:TPSA>
52.6

>  <knn-inside>
true

>  <knn-propability>
1.6669558164976748

>  <centroid-inside>
true

>  <centroid-propability>
2.5838986839783353

>  <leverage-inside>
true

>  <leverage-propability>
0.023230432316626283

>  <prop-inside>
false

>  <prop-propability>
0.006989151095983291

$$$$
Diethyl phthalate
 OpenBabel05311314223D

 16 16  0  0  0  0  0  0  0  0999 V2000
    3.1469   -0.9487   -2.2370 C   0  0  0  0  0
    2.7949   -2.1502   -1.3780 C   0  0  0  0  0
    1.3958   -2.1311   -1.0635 O   0  0  0  0  0
    1.0483   -1.3600   -0.0038 C   0  0  0  0  0
    1.7902   -0.7566    0.7496 O   0  0  0  0  0
   -0.4255   -1.2922    0.0559 C   0  0  0  0  0
   -1.1781   -2.4774    0.0188 C   0  0  0  0  0
   -2.5715   -2.4235    0.1110 C   0  0  0  0  0
   -3.2170   -1.1960    0.2575 C   0  0  0  0  0
   -2.4725   -0.0175    0.3004 C   0  0  0  0  0
   -1.0751   -0.0628    0.1828 C   0  0  0  0  0
   -0.3781    1.2347    0.0935 C   0  0  0  0  0
   -0.6591    2.2007    0.7822 O   0  0  0  0  0
    0.3936    1.2173   -1.0208 O   0  0  0  0  0
    0.8706    2.4955   -1.4606 C   0  0  0  0  0
   -0.1602    3.1060   -2.3927 C   0  0  0  0  0
  1  2  1  0  0  0
  2  3  1  0  0  0
  3  4  1  0  0  0
  4  5  2  0  0  0
  4  6  1  0  0  0
  6  7  2  0  0  0
  6 11  1  0  0  0
  7  8  1  0  0  0
  8  9  2  0  0  0
  9 10  1  0  0  0
 10 11  2  0  0  0
 11 12  1  0  0  0
 12 13  2  0  0  0
 12 14  1  0  0  0
 14 15  1  0  0  0
 15 16  1  0  0  0
M  END
>  <DSSTox_RID>
21780

>  <DSSTox_CID>
1780

>  <DSSTox_Generic_SID>
21780

>  <DSSTox_FileID>
90_EPAFHM_v4b

>  <STRUCTURE_Formula>
C12H14O4

>  <STRUCTURE_MolecularWeight>
222.2372

>  <STRUCTURE_ChemicalType>
defined organic

>  <STRUCTURE_TestedForm_DefinedOrganic>
parent

>  <STRUCTURE_Shown>
tested chemical

>  <TestSubstance_ChemicalName>
Diethyl phthalate

>  <TestSubstance_CASRN>
84-66-2

>  <TestSubstance_Description>
single chemical compound

>  <STRUCTURE_ChemicalName_IUPAC>
diethyl phthalate

>  <STRUCTURE_SMILES>
CCOC(=O)C1=CC=CC=C1C(=O)OCC

>  <STRUCTURE_Parent_SMILES>
CCOC(=O)C1=CC=CC=C1C(=O)OCC

>  <STRUCTURE_InChIKey>
OOJQQEMAUODIJK-XNIFRLGAAV

>  <STRUCTURE_InChI>
InChI=1/C12H14O4/c1-3-15-11(13)9-7-5-6-8-10(9)12(14)16-4-2/h5-8H,3-4H2,1-2H3

>  <Endpoint>
LC50

>  <StudyType>
Acute Toxicity

>  <ChemClass_FHM>
Phthalates

>  <Species>
fathead minnow

>  <MLOGP>
measured LogP

>  <CLOGP>
2.47

>  <LC50_mmol>
0.143

>  <LC50_mg>
31.8

>  <ActivityScore_EPAFHM>
40

>  <ActivityOutcome_EPAFHM>
active

>  <LC50_Ratio>
1.34

>  <MOA_Confidence>
Moderate

>  <MOA>
Baseline narcosis

>  <ExcessToxicityIndex>
1.9

>  <OB:abonds>
6

>  <OB:atoms>
16

>  <OB:HBA1>
4

>  <OB:HBA2>
4

>  <OB:dbonds>
2

>  <OB:HBD>
0

>  <OB:sbonds>
8

>  <LC50_mmol_log>
-0.8446639625349383

>  <OB:bonds>
16

>  <OB:logP>
2.04

>  <OB:MR>
58.615

>  <OB:MW>
222.237

>  <OB:TPSA>
52.6

>  <knn-inside>
true

>  <knn-propability>
0.8314388168382151

>  <centroid-inside>
true

>  <centroid-propability>
1.1191663327821797

>  <leverage-inside>
true

>  <leverage-propability>
0.005461166649413821

>  <prop-inside>
true

>  <prop-propability>
6.785153375316112

$$$$
Di-n-butylorthophthalate
 OpenBabel05311314223D

 20 20  0  0  0  0  0  0  0  0999 V2000
    4.1600   -2.0026   -0.3609 C   0  0  0  0  0
    3.3187   -3.1062   -0.2292 C   0  0  0  0  0
    1.9394   -2.9246   -0.1088 C   0  0  0  0  0
    1.3964   -1.6297   -0.1028 C   0  0  0  0  0
   -0.0679   -1.4648   -0.0442 C   0  0  0  0  0
   -0.7036   -0.7556   -0.8026 O   0  0  0  0  0
   -0.5424   -2.1929    0.9966 O   0  0  0  0  0
   -1.9475   -2.0541    1.2590 C   0  0  0  0  0
   -2.1937   -0.8257    2.1304 C   0  0  0  0  0
   -3.6603   -0.7011    2.5318 C   0  0  0  0  0
   -3.8971    0.5312    3.3906 C   0  0  0  0  0
    3.6250   -0.7138   -0.3546 C   0  0  0  0  0
    2.2421   -0.5197   -0.2073 C   0  0  0  0  0
    1.7840    0.8794   -0.0643 C   0  0  0  0  0
    2.3115    1.8198   -0.6357 O   0  0  0  0  0
    0.9075    0.9411    0.9664 O   0  0  0  0  0
    0.6748    2.2460    1.5181 C   0  0  0  0  0
    1.6125    2.4097    2.7092 C   0  0  0  0  0
    1.4575    3.7599    3.3964 C   0  0  0  0  0
    2.3925    3.8695    4.5914 C   0  0  0  0  0
  1  2  2  0  0  0
  1 12  1  0  0  0
  2  3  1  0  0  0
  3  4  2  0  0  0
  4  5  1  0  0  0
  4 13  1  0  0  0
  5  6  2  0  0  0
  5  7  1  0  0  0
  7  8  1  0  0  0
  8  9  1  0  0  0
  9 10  1  0  0  0
 10 11  1  0  0  0
 12 13  2  0  0  0
 13 14  1  0  0  0
 14 15  2  0  0  0
 14 16  1  0  0  0
 16 17  1  0  0  0
 17 18  1  0  0  0
 18 19  1  0  0  0
 19 20  1  0  0  0
M  END
>  <DSSTox_RID>
21781

>  <DSSTox_CID>
1781

>  <DSSTox_Generic_SID>
21781

>  <DSSTox_FileID>
91_EPAFHM_v4b

>  <STRUCTURE_Formula>
C16H22O4

>  <STRUCTURE_MolecularWeight>
278.3435

>  <STRUCTURE_ChemicalType>
defined organic

>  <STRUCTURE_TestedForm_DefinedOrganic>
parent

>  <STRUCTURE_Shown>
tested chemical

>  <TestSubstance_ChemicalName>
Di-n-butylorthophthalate

>  <TestSubstance_CASRN>
84-74-2

>  <TestSubstance_Description>
single chemical compound

>  <STRUCTURE_ChemicalName_IUPAC>
dibutyl phthalate

>  <STRUCTURE_SMILES>
C1=CC=C(C(=O)OCCCC)C(=C1)C(=O)OCCCC

>  <STRUCTURE_Parent_SMILES>
C1=CC=C(C(=O)OCCCC)C(=C1)C(=O)OCCCC

>  <STRUCTURE_InChIKey>
HHBBCMPBMPBRSR-NXHBLXACAL

>  <STRUCTURE_InChI>
InChI=1/C16H22O4/c1-3-5-11-19-15(17)13-9-7-8-10-14(13)16(18)20-12-6-4-2/h7-10H,3-6,11-12H2,1-2H3

>  <Endpoint>
LC50

>  <StudyType>
Acute Toxicity

>  <ChemClass_FHM>
Phthalates

>  <Species>
fathead minnow

>  <MLOGP>
measured LogP

>  <CLOGP>
4.72

>  <LC50_mmol>
0.00359

>  <LC50_mg>
1.0

>  <ActivityScore_EPAFHM>
57

>  <ActivityOutcome_EPAFHM>
active

>  <LC50_Note>
LC50 is geometric mean of 2 experiments

>  <LC50_Ratio>
1.48

>  <MOA_Confidence>
Moderate

>  <MOA>
Baseline narcosis

>  <ExcessToxicityIndex>
3.6

>  <OB:abonds>
6

>  <OB:atoms>
20

>  <OB:HBA1>
4

>  <OB:HBA2>
4

>  <OB:dbonds>
2

>  <OB:HBD>
0

>  <OB:sbonds>
12

>  <LC50_mmol_log>
-2.444905551421681

>  <OB:bonds>
20

>  <OB:logP>
3.6004

>  <OB:MR>
77.843

>  <OB:MW>
278.343

>  <OB:TPSA>
52.6

>  <knn-inside>
true

>  <knn-propability>
0.5601623537538424

>  <centroid-inside>
true

>  <centroid-propability>
1.886628560832079

>  <leverage-inside>
true

>  <leverage-propability>
0.008130332501269133

>  <prop-inside>
true

>  <prop-propability>
0.12442521995360176

$$$$
Azinphos-methyl
 OpenBabel05311314223D

 19 20  0  0  0  0  0  0  0  0999 V2000
   -1.1240    1.6583    1.9647 O   0  0  0  0  0
   -1.2332    0.4777    1.6437 C   0  0  0  0  0
   -2.3514   -0.3137    2.1474 C   0  0  0  0  0
   -2.4110   -1.6325    1.7259 C   0  0  0  0  0
   -3.4607   -2.4316    2.1945 C   0  0  0  0  0
   -4.4231   -1.9118    3.0659 C   0  0  0  0  0
   -4.3460   -0.5820    3.4773 C   0  0  0  0  0
   -3.3067    0.2245    3.0179 C   0  0  0  0  0
   -1.4704   -2.1939    0.8561 N   0  0  0  0  0
   -0.5066   -1.5080    0.4552 N   0  0  0  0  0
   -0.3575   -0.1976    0.8181 N   0  0  0  0  0
    0.8342    0.4674    0.3255 C   0  0  0  0  0
    2.2643    0.0635    1.3553 S   0  0  0  0  0
    3.7910    1.1121    0.3722 P   0  0  0  0  0
    4.2531    0.5973   -1.4520 S   0  0  0  0  0
    3.3633    2.6773    0.4837 O   0  0  0  0  0
    4.3364    3.6794    0.2573 C   0  0  0  0  0
    5.0731    1.1083    1.3722 O   0  0  0  0  0
    5.7035   -0.1216    1.6771 C   0  0  0  0  0
  1  2  2  0  0  0
  2  3  1  0  0  0
  2 11  1  0  0  0
  3  4  2  0  0  0
  3  8  1  0  0  0
  4  5  1  0  0  0
  4  9  1  0  0  0
  5  6  2  0  0  0
  6  7  1  0  0  0
  7  8  2  0  0  0
  9 10  2  0  0  0
 10 11  1  0  0  0
 11 12  1  0  0  0
 12 13  1  0  0  0
 13 14  1  0  0  0
 14 15  2  0  0  0
 14 16  1  0  0  0
 14 18  1  0  0  0
 16 17  1  0  0  0
 18 19  1  0  0  0
M  END
>  <DSSTox_RID>
21783

>  <DSSTox_CID>
122

>  <DSSTox_Generic_SID>
20122

>  <DSSTox_FileID>
93_EPAFHM_v4b

>  <STRUCTURE_Formula>
C10H12N3O3PS2

>  <STRUCTURE_MolecularWeight>
317.3243

>  <STRUCTURE_ChemicalType>
defined organic

>  <STRUCTURE_TestedForm_DefinedOrganic>
parent

>  <STRUCTURE_Shown>
tested chemical

>  <TestSubstance_ChemicalName>
Azinphos-methyl

>  <TestSubstance_CASRN>
86-50-0

>  <TestSubstance_Description>
single chemical compound

>  <STRUCTURE_ChemicalName_IUPAC>
O,O-dimethyl S-[(4-oxo-1,2,3-benzotriazin-3(4H)-yl)methyl] dithiophosphate

>  <STRUCTURE_SMILES>
O=C1C2=C(C=CC=C2)N=NN1CSP(=S)(OC)OC

>  <STRUCTURE_Parent_SMILES>
O=C1C2=C(C=CC=C2)N=NN1CSP(=S)(OC)OC

>  <STRUCTURE_InChIKey>
SGETWPSFQPGBOH-YLVQYAFFAZ

>  <STRUCTURE_InChI>
InChI=1/C10H12N3O3PS2/c1-15-17(18,16-2)19-7-13-10(14)8-5-3-4-6-9(8)11-12-13/h3-6H,7H2,1-2H3

>  <Endpoint>
LC50

>  <StudyType>
Acute Toxicity

>  <ChemClass_FHM>
Other pesticides

>  <Species>
fathead minnow

>  <MLOGP>
measured LogP

>  <CLOGP>
2.75

>  <LC50_mmol>
2.02E-4

>  <LC50_mg>
0.064

>  <ActivityScore_EPAFHM>
71

>  <ActivityOutcome_EPAFHM>
active

>  <LC50_Note>
LC50_Ratio not determined

>  <MOA_Confidence>
High

>  <MOA>
Acetylcholinesterase inhibition

>  <ExcessToxicityIndex>
761.0

>  <OB:abonds>
11

>  <OB:atoms>
19

>  <OB:HBA1>
7

>  <OB:HBA2>
8

>  <OB:dbonds>
2

>  <OB:HBD>
0

>  <OB:sbonds>
7

>  <LC50_mmol_log>
-3.694648630553376

>  <OB:bonds>
20

>  <OB:logP>
2.6501

>  <OB:MR>
80.003

>  <OB:MW>
317.324

>  <OB:TPSA>
133.44

>  <knn-inside>
true

>  <knn-propability>
2.410408667783332

>  <centroid-inside>
false

>  <centroid-propability>
3.2151981273317607

>  <leverage-inside>
true

>  <leverage-propability>
0.028295321059398512

>  <prop-inside>
false

>  <prop-propability>
0.004416467465844009

$$$$
Salicylanilide
 OpenBabel05311314233D

 16 17  0  0  0  0  0  0  0  0999 V2000
    2.2657    0.2261   -0.3985 C   0  0  0  0  0
    3.6126    0.6024   -0.3586 C   0  0  0  0  0
    3.9687    1.9027   -0.0106 C   0  0  0  0  0
    2.9775    2.8306    0.2951 C   0  0  0  0  0
    1.6321    2.4536    0.2580 C   0  0  0  0  0
    1.2633    1.1453   -0.0840 C   0  0  0  0  0
   -0.1167    0.8433   -0.0812 N   0  0  0  0  0
   -0.7049   -0.3866   -0.3154 C   0  0  0  0  0
   -0.1243   -1.4452   -0.5398 O   0  0  0  0  0
   -2.1936   -0.4353   -0.2127 C   0  0  0  0  0
   -2.8174   -1.6383    0.1569 C   0  0  0  0  0
   -2.1273   -2.7985    0.3935 O   0  0  0  0  0
   -4.2014   -1.7082    0.3047 C   0  0  0  0  0
   -4.9839   -0.5812    0.0602 C   0  0  0  0  0
   -4.3828    0.6107   -0.3428 C   0  0  0  0  0
   -2.9929    0.6858   -0.4849 C   0  0  0  0  0
  1  2  2  0  0  0
  1  6  1  0  0  0
  2  3  1  0  0  0
  3  4  2  0  0  0
  4  5  1  0  0  0
  5  6  2  0  0  0
  6  7  1  0  0  0
  7  8  1  0  0  0
  8  9  2  0  0  0
  8 10  1  0  0  0
 10 11  2  0  0  0
 10 16  1  0  0  0
 11 12  1  0  0  0
 11 13  1  0  0  0
 13 14  2  0  0  0
 14 15  1  0  0  0
 15 16  2  0  0  0
M  END
>  <DSSTox_RID>
21784

>  <DSSTox_CID>
1784

>  <DSSTox_Generic_SID>
21784

>  <DSSTox_FileID>
94_EPAFHM_v4b

>  <STRUCTURE_Formula>
C13H11NO2

>  <STRUCTURE_MolecularWeight>
213.2354

>  <STRUCTURE_ChemicalType>
defined organic

>  <STRUCTURE_TestedForm_DefinedOrganic>
parent

>  <STRUCTURE_Shown>
tested chemical

>  <TestSubstance_ChemicalName>
Salicylanilide

>  <TestSubstance_CASRN>
87-17-2

>  <TestSubstance_Description>
single chemical compound

>  <STRUCTURE_ChemicalName_IUPAC>
2-hydroxy-N-phenylbenzamide

>  <STRUCTURE_SMILES>
C1=CC=CC=C1NC(=O)C2=C(O)C=CC=C2

>  <STRUCTURE_Parent_SMILES>
C1=CC=CC=C1NC(=O)C2=C(O)C=CC=C2

>  <STRUCTURE_InChIKey>
RENFUYMVATWNCE-GJJCGCCSAJ

>  <STRUCTURE_InChI>
InChI=1/C13H11NO2/c15-12-9-5-4-8-11(12)13(16)14-10-6-2-1-3-7-10/h1-9,15H,(H,14,16)

>  <Endpoint>
LC50

>  <StudyType>
Acute Toxicity

>  <ChemClass_FHM>
Anilides and Ureas

>  <Species>
fathead minnow

>  <MLOGP>
measured LogP

>  <CLOGP>
3.27

>  <LC50_mmol>
0.0185

>  <LC50_mg>
3.95

>  <ActivityScore_EPAFHM>
50

>  <ActivityOutcome_EPAFHM>
active

>  <LC50_Ratio>
1.19

>  <MOA_Confidence>
Moderate

>  <MOA>
Baseline narcosis

>  <ExcessToxicityIndex>
3.0

>  <OB:abonds>
12

>  <OB:atoms>
16

>  <OB:HBA1>
3

>  <OB:HBA2>
3

>  <OB:dbonds>
1

>  <OB:HBD>
2

>  <OB:sbonds>
4

>  <LC50_mmol_log>
-1.7328282715969863

>  <OB:bonds>
17

>  <OB:logP>
2.7175

>  <OB:MR>
62.6792

>  <OB:MW>
213.232

>  <OB:TPSA>
49.33

>  <knn-inside>
true

>  <knn-propability>
0.6559720514342898

>  <centroid-inside>
true

>  <centroid-propability>
1.1805451583820128

>  <leverage-inside>
true

>  <leverage-propability>
0.005882065359720962

>  <prop-inside>
true

>  <prop-propability>
4.984704848822159

$$$$
Hexachloro-1,3-butadiene
 OpenBabel05311314233D

 10  9  0  0  0  0  0  0  0  0999 V2000
   -0.5019    1.9154   -0.5776 Cl  0  0  0  0  0
   -0.6824    0.2321   -0.1547 C   0  0  0  0  0
   -1.8820   -0.3039    0.1401 C   0  0  0  0  0
   -2.0639   -1.9824    0.5563 Cl  0  0  0  0  0
   -3.3544    0.6146    0.1273 Cl  0  0  0  0  0
    0.5689   -0.5099   -0.1412 C   0  0  0  0  0
    1.3006   -0.7415    0.9658 C   0  0  0  0  0
    2.7829   -1.6431    0.9458 Cl  0  0  0  0  0
    0.8219   -0.1438    2.5270 Cl  0  0  0  0  0
    1.0539   -1.1057   -1.7083 Cl  0  0  0  0  0
  1  2  1  0  0  0
  2  3  2  0  0  0
  2  6  1  0  0  0
  3  4  1  0  0  0
  3  5  1  0  0  0
  6  7  2  0  0  0
  6 10  1  0  0  0
  7  8  1  0  0  0
  7  9  1  0  0  0
M  END
>  <DSSTox_RID>
21785

>  <DSSTox_CID>
683

>  <DSSTox_Generic_SID>
20683

>  <DSSTox_FileID>
95_EPAFHM_v4b

>  <STRUCTURE_Formula>
C4Cl6

>  <STRUCTURE_MolecularWeight>
260.7608

>  <STRUCTURE_ChemicalType>
defined organic

>  <STRUCTURE_TestedForm_DefinedOrganic>
parent

>  <STRUCTURE_Shown>
tested chemical

>  <TestSubstance_ChemicalName>
Hexachloro-1,3-butadiene

>  <TestSubstance_CASRN>
87-68-3

>  <TestSubstance_Description>
single chemical compound

>  <STRUCTURE_ChemicalName_IUPAC>
1,1,2,3,4,4-hexachlorobuta-1,3-diene

>  <STRUCTURE_SMILES>
Cl\C(Cl)=C(Cl)/C(Cl)=C(Cl)\Cl

>  <STRUCTURE_Parent_SMILES>
Cl\C(Cl)=C(Cl)/C(Cl)=C(Cl)\Cl

>  <STRUCTURE_InChIKey>
HFSNJGVYBGTHKK-NPLQVGHBAN

>  <STRUCTURE_InChI>
InChI=1/C4Cl6/c5-1(3(7)8)2(6)4(9)10

>  <Endpoint>
LC50

>  <StudyType>
Acute Toxicity

>  <ChemClass_FHM>
Unsaturated Hydrocarbons

>  <Species>
fathead minnow

>  <MLOGP>
measured LogP

>  <CLOGP>
4.78

>  <LC50_mmol>
3.45E-4

>  <LC50_mg>
0.09

>  <ActivityScore_EPAFHM>
68

>  <ActivityOutcome_EPAFHM>
active

>  <LC50_Note>
48hr to 96hr LC50_Ratio

>  <LC50_Ratio>
2.4

>  <MOA_Confidence>
High-Moderate

>  <MOA>
Electrophile or proelectrophile reactivity

>  <ExcessToxicityIndex>
27.7

>  <OB:abonds>
0

>  <OB:atoms>
10

>  <OB:HBA1>
0

>  <OB:HBA2>
0

>  <OB:dbonds>
2

>  <OB:HBD>
0

>  <OB:sbonds>
7

>  <LC50_mmol_log>
-3.462180904926726

>  <OB:bonds>
9

>  <OB:logP>
4.7574

>  <OB:MR>
49.17

>  <OB:MW>
260.761

>  <OB:TPSA>
0.0

>  <knn-inside>
true

>  <knn-propability>
1.6477889746123637

>  <centroid-inside>
true

>  <centroid-propability>
1.3211122189879325

>  <leverage-inside>
true

>  <leverage-propability>
0.019516292682708082

>  <prop-inside>
true

>  <prop-propability>
3.393695363006697

$$$$
Pentachlorophenol
 OpenBabel05311314233D

 12 12  0  0  0  0  0  0  0  0999 V2000
   -2.8192   -0.0320    0.0000 O   0  0  0  0  0
   -1.4438   -0.0127    0.0000 C   0  0  0  0  0
   -0.7558    1.2072   -0.0000 C   0  0  0  0  0
    0.6464    1.2207   -0.0000 C   0  0  0  0  0
    1.3557    0.0032    0.0000 C   0  0  0  0  0
    0.6585   -1.2225    0.0000 C   0  0  0  0  0
   -0.7459   -1.2278    0.0000 C   0  0  0  0  0
   -1.6465   -2.7119    0.0000 Cl  0  0  0  0  0
    1.5320   -2.7292    0.0000 Cl  0  0  0  0  0
    3.0981    0.0144    0.0000 Cl  0  0  0  0  0
    1.4951    2.7399   -0.0000 Cl  0  0  0  0  0
   -1.6928    2.6683   -0.0000 Cl  0  0  0  0  0
  1  2  1  0  0  0
  2  3  2  0  0  0
  2  7  1  0  0  0
  3  4  1  0  0  0
  3 12  1  0  0  0
  4  5  2  0  0  0
  4 11  1  0  0  0
  5  6  1  0  0  0
  5 10  1  0  0  0
  6  7  2  0  0  0
  6  9  1  0  0  0
  7  8  1  0  0  0
M  END
>  <DSSTox_RID>
21786

>  <DSSTox_CID>
1106

>  <DSSTox_Generic_SID>
21106

>  <DSSTox_FileID>
96_EPAFHM_v4b

>  <STRUCTURE_Formula>
C6HCl5O

>  <STRUCTURE_MolecularWeight>
266.3365

>  <STRUCTURE_ChemicalType>
defined organic

>  <STRUCTURE_TestedForm_DefinedOrganic>
parent

>  <STRUCTURE_Shown>
tested chemical

>  <TestSubstance_ChemicalName>
Pentachlorophenol

>  <TestSubstance_CASRN>
87-86-5

>  <TestSubstance_Description>
single chemical compound

>  <STRUCTURE_ChemicalName_IUPAC>
pentachlorophenol

>  <STRUCTURE_SMILES>
OC1=C(C(=C(C(=C1Cl)Cl)Cl)Cl)Cl

>  <STRUCTURE_Parent_SMILES>
OC1=C(C(=C(C(=C1Cl)Cl)Cl)Cl)Cl

>  <STRUCTURE_InChIKey>
ZXSUVGFIBVCBBO-LFZJYFHMAV

>  <STRUCTURE_InChI>
InChI=1/C6HCl5O/c7-1-2(8)4(10)6(12)5(11)3(1)9/h12H

>  <Endpoint>
LC50

>  <StudyType>
Acute Toxicity

>  <ChemClass_FHM>
Chlorinated Phenols

>  <Species>
fathead minnow

>  <MLOGP>
measured LogP

>  <CLOGP>
5.12

>  <LC50_mmol>
9.12E-4

>  <LC50_mg>
0.245

>  <ActivityScore_EPAFHM>
64

>  <ActivityOutcome_EPAFHM>
active

>  <LC50_Note>
pH during test was 7.5; LC50 is geometric mean of 9 experiments; corrected Main Citation LC50 value; LC50_Ratio not determined

>  <MOA_Confidence>
High

>  <MOA>
Uncoupler of oxidative phosphorylation

>  <FishAcuteToxSyndrome>
Uncoupler of oxidative phosphorylation

>  <FishBehaviorTest>
TYPE II Hyperactive

>  <MOA_MixtureTest>
Uncoupler of oxidative phosphorylation

>  <ExcessToxicityIndex>
11.9

>  <OB:abonds>
6

>  <OB:atoms>
12

>  <OB:HBA1>
1

>  <OB:HBA2>
1

>  <OB:dbonds>
0

>  <OB:HBD>
1

>  <OB:sbonds>
6

>  <LC50_mmol_log>
-3.040005161671584

>  <OB:bonds>
12

>  <OB:logP>
4.6592

>  <OB:MR>
53.515

>  <OB:MW>
266.337

>  <OB:TPSA>
20.23

>  <knn-inside>
true

>  <knn-propability>
1.3998345046317313

>  <centroid-inside>
true

>  <centroid-propability>
1.2218410513636189

>  <leverage-inside>
true

>  <leverage-propability>
0.011963608676132905

>  <prop-inside>
true

>  <prop-propability>
5.298140495118161

$$$$
2,4,6-Trichlorophenol
 OpenBabel05311314233D

 10 10  0  0  0  0  0  0  0  0999 V2000
    2.5172    0.0333   -0.0000 O   0  0  0  0  0
    1.1463    0.0144   -0.0000 C   0  0  0  0  0
    0.4488   -1.1981    0.0000 C   0  0  0  0  0
   -0.9445   -1.2135    0.0000 C   0  0  0  0  0
   -1.6407   -0.0055   -0.0000 C   0  0  0  0  0
   -0.9590    1.2106   -0.0000 C   0  0  0  0  0
    0.4369    1.2194   -0.0000 C   0  0  0  0  0
    1.2488    2.7417   -0.0000 Cl  0  0  0  0  0
   -3.3611   -0.0170   -0.0000 Cl  0  0  0  0  0
    1.3051   -2.6958    0.0000 Cl  0  0  0  0  0
  1  2  1  0  0  0
  2  3  2  0  0  0
  2  7  1  0  0  0
  3  4  1  0  0  0
  3 10  1  0  0  0
  4  5  2  0  0  0
  5  6  1  0  0  0
  5  9  1  0  0  0
  6  7  2  0  0  0
  7  8  1  0  0  0
M  END
>  <DSSTox_RID>
21787

>  <DSSTox_CID>
1386

>  <DSSTox_Generic_SID>
21386

>  <DSSTox_FileID>
97_EPAFHM_v4b

>  <STRUCTURE_Formula>
C6H3Cl3O

>  <STRUCTURE_MolecularWeight>
197.4464

>  <STRUCTURE_ChemicalType>
defined organic

>  <STRUCTURE_TestedForm_DefinedOrganic>
parent

>  <STRUCTURE_Shown>
tested chemical

>  <TestSubstance_ChemicalName>
2,4,6-Trichlorophenol

>  <TestSubstance_CASRN>
88-06-2

>  <TestSubstance_Description>
single chemical compound

>  <STRUCTURE_ChemicalName_IUPAC>
2,4,6-trichlorophenol

>  <STRUCTURE_SMILES>
OC1=C(C=C(C=C1Cl)Cl)Cl

>  <STRUCTURE_Parent_SMILES>
OC1=C(C=C(C=C1Cl)Cl)Cl

>  <STRUCTURE_InChIKey>
NILAFVHZBLTYHS-JWQUOLMXAE

>  <STRUCTURE_InChI>
InChI=1/C6H3Cl3O/c7-3-1-4(8)6(10)5(9)2-3/h1-2,10H

>  <Endpoint>
LC50

>  <StudyType>
Acute Toxicity

>  <ChemClass_FHM>
Chlorinated Phenols

>  <Species>
fathead minnow

>  <MLOGP>
measured LogP

>  <CLOGP>
3.69

>  <LC50_mmol>
0.0248

>  <LC50_mg>
4.89

>  <ActivityScore_EPAFHM>
48

>  <ActivityOutcome_EPAFHM>
active

>  <LC50_Note>
LC50 is geometric mean of 3 experiments

>  <LC50_Ratio>
1.86

>  <MOA_Confidence>
Low

>  <MOA>
Polar narcosis

>  <FishBehaviorTest>
TYPE III Spontaneous motor activity

>  <ExcessToxicityIndex>
0.6

>  <OB:abonds>
6

>  <OB:atoms>
10

>  <OB:HBA1>
1

>  <OB:HBA2>
1

>  <OB:dbonds>
0

>  <OB:HBD>
1

>  <OB:sbonds>
4

>  <LC50_mmol_log>
-1.6055483191737838

>  <OB:bonds>
10

>  <OB:logP>
3.3524

>  <OB:MR>
43.495

>  <OB:MW>
197.446

>  <OB:TPSA>
20.23

>  <knn-inside>
true

>  <knn-propability>
0.9143827715966704

>  <centroid-inside>
true

>  <centroid-propability>
0.5376656838542963

>  <leverage-inside>
true

>  <leverage-propability>
0.005420989099130897

>  <prop-inside>
true

>  <prop-propability>
84.90356529161743

$$$$
3-Trifluoromethyl-4-nitrophenol
 OpenBabel05311314233D

 14 14  0  0  0  0  0  0  0  0999 V2000
    2.6107   -2.6653    0.7256 O   0  0  0  0  0
    1.8765   -1.5740    0.3741 C   0  0  0  0  0
    0.4847   -1.6073    0.3641 C   0  0  0  0  0
   -0.2667   -0.4639    0.0000 C   0  0  0  0  0
   -1.7670   -0.4639    0.0000 C   0  0  0  0  0
   -1.8315   -1.6512   -0.7920 F   0  0  0  0  0
   -1.8300   -0.9422    1.3446 F   0  0  0  0  0
   -3.2672   -0.4639    0.0000 F   0  0  0  0  0
    0.4494    0.7033   -0.3512 C   0  0  0  0  0
   -0.2537    1.9385   -0.7400 N   0  0  0  0  0
   -1.4888    1.8987   -0.7818 O   0  0  0  0  0
    0.4254    2.9393   -1.0009 O   0  0  0  0  0
    1.8563    0.7237   -0.3372 C   0  0  0  0  0
    2.5647   -0.4199    0.0274 C   0  0  0  0  0
  1  2  1  0  0  0
  2  3  2  0  0  0
  2 14  1  0  0  0
  3  4  1  0  0  0
  4  5  1  0  0  0
  4  9  2  0  0  0
  5  6  1  0  0  0
  5  7  1  0  0  0
  5  8  1  0  0  0
  9 10  1  0  0  0
  9 13  1  0  0  0
 10 11  1  0  0  0
 10 12  2  0  0  0
 13 14  2  0  0  0
M  CHG  2  10   1  11  -1
M  END
>  <DSSTox_RID>
21788

>  <DSSTox_CID>
1788

>  <DSSTox_Generic_SID>
21788

>  <DSSTox_FileID>
98_EPAFHM_v4b

>  <STRUCTURE_Formula>
C7H4F3NO3

>  <STRUCTURE_MolecularWeight>
207.1068

>  <STRUCTURE_ChemicalType>
defined organic

>  <STRUCTURE_TestedForm_DefinedOrganic>
parent

>  <STRUCTURE_Shown>
tested chemical

>  <TestSubstance_ChemicalName>
3-Trifluoromethyl-4-nitrophenol

>  <TestSubstance_CASRN>
88-30-2

>  <TestSubstance_Description>
single chemical compound

>  <STRUCTURE_ChemicalName_IUPAC>
4-nitro-3-(trifluoromethyl)phenol

>  <STRUCTURE_SMILES>
OC1=CC(C(F)(F)F)=C([N+]([O-])=O)C=C1

>  <STRUCTURE_Parent_SMILES>
OC1=CC(C(F)(F)F)=C([N+]([O-])=O)C=C1

>  <STRUCTURE_InChIKey>
LBXYWPGGGFBCCX-VNQLQQDAAW

>  <STRUCTURE_InChI>
InChI=1/C7H4F3NO3/c8-7(9,10)5-3-4(12)1-2-6(5)11(13)14/h1-3,12H

>  <Endpoint>
LC50

>  <StudyType>
Acute Toxicity

>  <ChemClass_FHM>
Chlorinated Phenols

>  <Species>
fathead minnow

>  <CLOGP>
3.0

>  <LC50_mmol>
0.0441

>  <LC50_mg>
9.14

>  <ActivityScore_EPAFHM>
46

>  <ActivityOutcome_EPAFHM>
active

>  <LC50_Ratio>
1.02

>  <MOA_Confidence>
High-Moderate

>  <MOA>
Polar narcosis

>  <FishBehaviorTest>
TYPE II Hyperactive

>  <ExcessToxicityIndex>
2.1

>  <OB:abonds>
6

>  <OB:atoms>
14

>  <OB:HBA1>
2

>  <OB:HBA2>
1

>  <OB:dbonds>
1

>  <OB:HBD>
1

>  <OB:sbonds>
7

>  <LC50_mmol_log>
-1.3555614105321614

>  <OB:bonds>
14

>  <OB:logP>
2.8424

>  <OB:MR>
42.289

>  <OB:MW>
207.107

>  <OB:TPSA>
66.05

>  <knn-inside>
true

>  <knn-propability>
1.308087438104785

>  <centroid-inside>
true

>  <centroid-propability>
1.1379183171145626

>  <leverage-inside>
true

>  <leverage-propability>
0.017161867135589193

>  <prop-inside>
true

>  <prop-propability>
8.519277802884542

$$$$
Anthranilamide
 OpenBabel05311314233D

 10 10  0  0  0  0  0  0  0  0999 V2000
    0.5179    1.1035    0.0403 C   0  0  0  0  0
   -0.0484    2.3967   -0.0268 N   0  0  0  0  0
    1.9132    0.9891   -0.0583 C   0  0  0  0  0
    2.5381   -0.2607   -0.0632 C   0  0  0  0  0
    1.7744   -1.4218   -0.0081 C   0  0  0  0  0
    0.3838   -1.3323    0.0179 C   0  0  0  0  0
   -0.2519   -0.0791    0.0031 C   0  0  0  0  0
   -1.7419   -0.0949   -0.0488 C   0  0  0  0  0
   -2.3976   -1.0368    0.3783 O   0  0  0  0  0
   -2.3545    0.9707   -0.6477 N   0  0  0  0  0
  1  2  1  0  0  0
  1  3  2  0  0  0
  1  7  1  0  0  0
  3  4  1  0  0  0
  4  5  2  0  0  0
  5  6  1  0  0  0
  6  7  2  0  0  0
  7  8  1  0  0  0
  8  9  2  0  0  0
  8 10  1  0  0  0
M  END
>  <DSSTox_RID>
21789

>  <DSSTox_CID>
1789

>  <DSSTox_Generic_SID>
21789

>  <DSSTox_FileID>
99_EPAFHM_v4b

>  <STRUCTURE_Formula>
C7H8N2O

>  <STRUCTURE_MolecularWeight>
136.1512

>  <STRUCTURE_ChemicalType>
defined organic

>  <STRUCTURE_TestedForm_DefinedOrganic>
parent

>  <STRUCTURE_Shown>
tested chemical

>  <TestSubstance_ChemicalName>
Anthranilamide

>  <TestSubstance_CASRN>
88-68-6

>  <TestSubstance_Description>
single chemical compound

>  <STRUCTURE_ChemicalName_IUPAC>
2-aminobenzamide

>  <STRUCTURE_SMILES>
C1(N)=CC=CC=C1C(=O)N

>  <STRUCTURE_Parent_SMILES>
C1(N)=CC=CC=C1C(=O)N

>  <STRUCTURE_InChIKey>
BOSGWFOKCWNVRZ-ZWEDBAOLAD

>  <STRUCTURE_InChI>
InChI=1/C7H8N2O/c8-6-4-2-1-3-5(6)7(9)10/h1-4H,8H2,(H2,9,10)

>  <Endpoint>
LC50

>  <StudyType>
Acute Toxicity

>  <ChemClass_FHM>
Amides

>  <Species>
fathead minnow

>  <MLOGP>
measured LogP

>  <CLOGP>
0.35

>  <LC50_mmol>
2.901

>  <LC50_mg>
395.0

>  <ActivityScore_EPAFHM>
26

>  <ActivityOutcome_EPAFHM>
active

>  <LC50_Ratio>
1.28

>  <MOA_Confidence>
Low

>  <MOA>
Baseline narcosis

>  <ExcessToxicityIndex>
9.1

>  <OB:abonds>
6

>  <OB:atoms>
10

>  <OB:HBA1>
3

>  <OB:HBA2>
3

>  <OB:dbonds>
1

>  <OB:HBD>
2

>  <OB:sbonds>
3

>  <LC50_mmol_log>
0.4625477288026641

>  <OB:bonds>
10

>  <OB:logP>
1.6492

>  <OB:MR>
38.9413

>  <OB:MW>
136.151

>  <OB:TPSA>
69.11

>  <knn-inside>
true

>  <knn-propability>
0.5999983098147766

>  <centroid-inside>
true

>  <centroid-propability>
1.0501431023648102

>  <leverage-inside>
true

>  <leverage-propability>
0.007554134152158435

>  <prop-inside>
true

>  <prop-propability>
38.43077994063908

$$$$
2-Nitrophenol
 OpenBabel05311314233D

 10 10  0  0  0  0  0  0  0  0999 V2000
    0.1506    2.2186   -0.1556 O   0  0  0  0  0
   -0.4243    0.9795   -0.0719 C   0  0  0  0  0
    0.2729   -0.2334    0.0194 C   0  0  0  0  0
    1.7367   -0.2647    0.0326 N   0  0  0  0  0
    2.3331    0.8222   -0.0409 O   0  0  0  0  0
    2.2976   -1.3661    0.1158 O   0  0  0  0  0
   -0.4304   -1.4470    0.1003 C   0  0  0  0  0
   -1.8265   -1.4418    0.0896 C   0  0  0  0  0
   -2.5187   -0.2346   -0.0013 C   0  0  0  0  0
   -1.8196    0.9714   -0.0817 C   0  0  0  0  0
  1  2  1  0  0  0
  2  3  2  0  0  0
  2 10  1  0  0  0
  3  4  1  0  0  0
  3  7  1  0  0  0
  4  5  1  0  0  0
  4  6  2  0  0  0
  7  8  2  0  0  0
  8  9  1  0  0  0
  9 10  2  0  0  0
M  CHG  2   4   1   5  -1
M  END
>  <DSSTox_RID>
21790

>  <DSSTox_CID>
1790

>  <DSSTox_Generic_SID>
21790

>  <DSSTox_FileID>
100_EPAFHM_v4b

>  <STRUCTURE_Formula>
C6H5NO3

>  <STRUCTURE_MolecularWeight>
139.1088

>  <STRUCTURE_ChemicalType>
defined organic

>  <STRUCTURE_TestedForm_DefinedOrganic>
parent

>  <STRUCTURE_Shown>
tested chemical

>  <TestSubstance_ChemicalName>
2-Nitrophenol

>  <TestSubstance_CASRN>
88-75-5

>  <TestSubstance_Description>
single chemical compound

>  <STRUCTURE_ChemicalName_IUPAC>
2-nitrophenol

>  <STRUCTURE_SMILES>
OC1=C([N+]([O-])=O)C=CC=C1

>  <STRUCTURE_Parent_SMILES>
OC1=C([N+]([O-])=O)C=CC=C1

>  <STRUCTURE_InChIKey>
UZGOOCUHTAKGCW-AKMTUVBZAC

>  <STRUCTURE_InChI>
InChI=1/C6H5NO3/c8-6-4-2-1-3-5(6)7(9)10/h1-4,8H

>  <Endpoint>
LC50

>  <StudyType>
Acute Toxicity

>  <ChemClass_FHM>
Phenols

>  <Species>
fathead minnow

>  <CLOGP>
1.85

>  <LC50_mmol>
1.15

>  <LC50_mg>
160.0

>  <ActivityScore_EPAFHM>
31

>  <ActivityOutcome_EPAFHM>
active

>  <LC50_Ratio>
1.25

>  <MOA_Confidence>
Moderate

>  <MOA>
Polar narcosis

>  <FishBehaviorTest>
Conflicting information

>  <ExcessToxicityIndex>
0.9

>  <OB:abonds>
6

>  <OB:atoms>
10

>  <OB:HBA1>
2

>  <OB:HBA2>
1

>  <OB:dbonds>
1

>  <OB:HBD>
1

>  <OB:sbonds>
3

>  <LC50_mmol_log>
0.06069784035361165

>  <OB:bonds>
10

>  <OB:logP>
1.8236

>  <OB:MR>
37.287

>  <OB:MW>
139.109

>  <OB:TPSA>
66.05

>  <knn-inside>
true

>  <knn-propability>
0.4194645031345361

>  <centroid-inside>
true

>  <centroid-propability>
0.977167448193429

>  <leverage-inside>
true

>  <leverage-propability>
0.0074088250171932355

>  <prop-inside>
true

>  <prop-propability>
44.091701371316965

$$$$
2-sec-Butyl-4,6-dinitrophenol (dinoseb)
 OpenBabel05311314233D

 17 17  0  0  0  0  0  0  0  0999 V2000
   -1.3931    2.2817    0.5631 O   0  0  0  0  0
   -0.5715    1.2114    0.3009 C   0  0  0  0  0
    0.8383    1.2877    0.2963 C   0  0  0  0  0
    1.6216    0.1555    0.0246 C   0  0  0  0  0
    0.9823   -1.0472   -0.2771 C   0  0  0  0  0
   -0.4162   -1.1178   -0.3160 C   0  0  0  0  0
   -1.2327   -0.0000    0.0000 C   0  0  0  0  0
   -2.7368   -0.0000    0.0000 C   0  0  0  0  0
   -2.8706    0.0164   -1.6248 C   0  0  0  0  0
   -4.3046    0.1268   -2.1574 C   0  0  0  0  0
   -2.9924   -1.4438    0.6626 C   0  0  0  0  0
    1.7786   -2.2543   -0.5499 N   0  0  0  0  0
    3.0099   -2.1473   -0.5158 O   0  0  0  0  0
    1.1677   -3.3052   -0.7879 O   0  0  0  0  0
    1.5305    2.5550    0.5605 N   0  0  0  0  0
    0.8272    3.5636    0.7391 O   0  0  0  0  0
    2.7673    2.5537    0.5802 O   0  0  0  0  0
  1  2  1  0  0  0
  2  3  2  0  0  0
  2  7  1  0  0  0
  3  4  1  0  0  0
  3 15  1  0  0  0
  4  5  2  0  0  0
  5  6  1  0  0  0
  5 12  1  0  0  0
  6  7  2  0  0  0
  7  8  1  0  0  0
  8  9  1  0  0  0
  8 11  1  0  0  0
  9 10  1  0  0  0
 12 13  2  0  0  0
 12 14  1  0  0  0
 15 16  2  0  0  0
 15 17  1  0  0  0
M  CHG  4  12   1  14  -1  15   1  17  -1
M  END
>  <DSSTox_RID>
21791

>  <DSSTox_CID>
207

>  <DSSTox_Generic_SID>
20207

>  <DSSTox_FileID>
101_EPAFHM_v4b

>  <STRUCTURE_Formula>
C10H12N2O5

>  <STRUCTURE_MolecularWeight>
240.2127

>  <STRUCTURE_ChemicalType>
defined organic

>  <STRUCTURE_TestedForm_DefinedOrganic>
parent

>  <STRUCTURE_Shown>
tested chemical

>  <TestSubstance_ChemicalName>
2-sec-Butyl-4,6-dinitrophenol (dinoseb)

>  <TestSubstance_CASRN>
88-85-7

>  <TestSubstance_Description>
single chemical compound

>  <STRUCTURE_ChemicalName_IUPAC>
2-(1-methylpropyl)-4,6-dinitrophenol

>  <STRUCTURE_SMILES>
OC1=C(C=C(C=C1C(CC)C)[N+](=O)[O-])[N+](=O)[O-]

>  <STRUCTURE_Parent_SMILES>
OC1=C(C=C(C=C1C(CC)C)[N+](=O)[O-])[N+](=O)[O-]

>  <STRUCTURE_InChIKey>
XIFJBIPEZOEYEW-SKTBHMINAZ

>  <STRUCTURE_InChI>
InChI=1/C10H12N2O5/c1-3-6(2)8-4-7(11(14)15)5-9(10(8)13)12(16)17/h4-6,13H,3H2,1-2H3

>  <Endpoint>
LC50

>  <StudyType>
Acute Toxicity

>  <ChemClass_FHM>
Phenols

>  <Species>
fathead minnow

>  <MLOGP>
measured LogP

>  <CLOGP>
3.69

>  <LC50_mmol>
0.00223

>  <LC50_mg>
0.535

>  <ActivityScore_EPAFHM>
60

>  <ActivityOutcome_EPAFHM>
active

>  <LC50_Note>
LC50 is geometric mean of 2 experiments

>  <LC50_Ratio>
1.19

>  <MOA_Confidence>
Moderate

>  <MOA>
Uncoupler of oxidative phosphorylation

>  <ExcessToxicityIndex>
9.4

>  <OB:abonds>
6

>  <OB:atoms>
17

>  <OB:HBA1>
3

>  <OB:HBA2>
1

>  <OB:dbonds>
2

>  <OB:HBD>
1

>  <OB:sbonds>
9

>  <LC50_mmol_log>
-2.6516951369518393

>  <OB:bonds>
17

>  <OB:logP>
3.7685

>  <OB:MR>
65.496

>  <OB:MW>
240.213

>  <OB:TPSA>
111.87

>  <knn-inside>
true

>  <knn-propability>
2.145246576461748

>  <centroid-inside>
true

>  <centroid-propability>
2.4226371929059263

>  <leverage-inside>
true

>  <leverage-propability>
0.01576755780275735

>  <prop-inside>
true

>  <prop-propability>
0.16998679447000925

$$$$
Salicylaldehyde
 OpenBabel05311314233D

  9  9  0  0  0  0  0  0  0  0999 V2000
    2.6650    0.8539    0.0297 O   0  0  0  0  0
    2.0050   -0.1811   -0.0016 C   0  0  0  0  0
    0.5317   -0.1402   -0.0020 C   0  0  0  0  0
   -0.1749   -1.3471   -0.0383 C   0  0  0  0  0
   -1.5716   -1.3308   -0.0393 C   0  0  0  0  0
   -2.2579   -0.1154   -0.0042 C   0  0  0  0  0
   -1.5520    1.0883    0.0321 C   0  0  0  0  0
   -0.1601    1.0756    0.0332 C   0  0  0  0  0
    0.4675    2.2911    0.0697 O   0  0  0  0  0
  1  2  2  0  0  0
  2  3  1  0  0  0
  3  4  2  0  0  0
  3  8  1  0  0  0
  4  5  1  0  0  0
  5  6  2  0  0  0
  6  7  1  0  0  0
  7  8  2  0  0  0
  8  9  1  0  0  0
M  END
>  <DSSTox_RID>
21792

>  <DSSTox_CID>
1792

>  <DSSTox_Generic_SID>
21792

>  <DSSTox_FileID>
102_EPAFHM_v4b

>  <STRUCTURE_Formula>
C7H6O2

>  <STRUCTURE_MolecularWeight>
122.1213

>  <STRUCTURE_ChemicalType>
defined organic

>  <STRUCTURE_TestedForm_DefinedOrganic>
parent

>  <STRUCTURE_Shown>
tested chemical

>  <TestSubstance_ChemicalName>
Salicylaldehyde

>  <TestSubstance_CASRN>
90-02-8

>  <TestSubstance_Description>
single chemical compound

>  <STRUCTURE_ChemicalName_IUPAC>
2-hydroxybenzaldehyde

>  <STRUCTURE_SMILES>
O=CC1=CC=CC=C1O

>  <STRUCTURE_Parent_SMILES>
O=CC1=CC=CC=C1O

>  <STRUCTURE_InChIKey>
SJLRGVKBIAVUBU-CVHXHGRIAJ

>  <STRUCTURE_InChI>
InChI=1/C7H6O2/c8-5-6-3-1-2-4-7(6)9/h1-5,9H

>  <Endpoint>
LC50

>  <StudyType>
Acute Toxicity

>  <ChemClass_FHM>
Aldehydes

>  <Species>
fathead minnow

>  <MLOGP>
measured LogP

>  <CLOGP>
1.81

>  <LC50_mmol>
0.0188

>  <LC50_mg>
2.3

>  <ActivityScore_EPAFHM>
50

>  <ActivityOutcome_EPAFHM>
active

>  <LC50_Ratio>
1.09

>  <MOA_Confidence>
Moderate

>  <MOA>
Electrophile or proelectrophile reactivity

>  <ExcessToxicityIndex>
59.7

>  <OB:abonds>
6

>  <OB:atoms>
9

>  <OB:HBA1>
2

>  <OB:HBA2>
2

>  <OB:dbonds>
1

>  <OB:HBD>
1

>  <OB:sbonds>
2

>  <LC50_mmol_log>
-1.7258421507363202

>  <OB:bonds>
9

>  <OB:logP>
1.2047

>  <OB:MR>
33.8525

>  <OB:MW>
122.121

>  <OB:TPSA>
37.3

>  <knn-inside>
true

>  <knn-propability>
0.7614589431677251

>  <centroid-inside>
true

>  <centroid-propability>
0.5055603920010833

>  <leverage-inside>
true

>  <leverage-propability>
0.0032334058868155316

>  <prop-inside>
true

>  <prop-propability>
99.45529970840371

$$$$
1-Naphthol
 OpenBabel05311314233D

 11 12  0  0  0  0  0  0  0  0999 V2000
    1.1102    2.5333    0.0000 O   0  0  0  0  0
    1.1066    1.1613    0.0000 C   0  0  0  0  0
    2.3204    0.4736    0.0000 C   0  0  0  0  0
    2.3221   -0.9183    0.0000 C   0  0  0  0  0
    1.1146   -1.6186    0.0000 C   0  0  0  0  0
   -0.1142   -0.9378    0.0000 C   0  0  0  0  0
   -1.3310   -1.6410   -0.0000 C   0  0  0  0  0
   -2.5504   -0.9621   -0.0000 C   0  0  0  0  0
   -2.5706    0.4281   -0.0000 C   0  0  0  0  0
   -1.3704    1.1408    0.0000 C   0  0  0  0  0
   -0.1265    0.4770    0.0000 C   0  0  0  0  0
  1  2  1  0  0  0
  2  3  2  0  0  0
  2 11  1  0  0  0
  3  4  1  0  0  0
  4  5  2  0  0  0
  5  6  1  0  0  0
  6  7  2  0  0  0
  6 11  1  0  0  0
  7  8  1  0  0  0
  8  9  2  0  0  0
  9 10  1  0  0  0
 10 11  2  0  0  0
M  END
>  <DSSTox_RID>
21793

>  <DSSTox_CID>
1793

>  <DSSTox_Generic_SID>
21793

>  <DSSTox_FileID>
103_EPAFHM_v4b

>  <STRUCTURE_Formula>
C10H8O

>  <STRUCTURE_MolecularWeight>
144.1699

>  <STRUCTURE_ChemicalType>
defined organic

>  <STRUCTURE_TestedForm_DefinedOrganic>
parent

>  <STRUCTURE_Shown>
tested chemical

>  <TestSubstance_ChemicalName>
1-Naphthol

>  <TestSubstance_CASRN>
90-15-3

>  <TestSubstance_Description>
single chemical compound

>  <STRUCTURE_ChemicalName_IUPAC>
naphthalen-1-ol

>  <STRUCTURE_SMILES>
OC1=CC=CC2=CC=CC=C12

>  <STRUCTURE_Parent_SMILES>
OC1=CC=CC2=CC=CC=C12

>  <STRUCTURE_InChIKey>
XQCLPZBBSZMGIY-VJVBDIQTAO

>  <STRUCTURE_InChI>
InChI=1/C10H8O/c11-10-7-3-5-8-4-1-2-6-9(8)10/h1-7,11H

>  <Endpoint>
LC50

>  <StudyType>
Acute Toxicity

>  <ChemClass_FHM>
Phenols

>  <Species>
fathead minnow

>  <MLOGP>
measured LogP

>  <CLOGP>
2.84

>  <LC50_mmol>
0.0321

>  <LC50_mg>
4.63

>  <ActivityScore_EPAFHM>
47

>  <ActivityOutcome_EPAFHM>
active

>  <LC50_Ratio>
1.65

>  <MOA_Confidence>
High

>  <MOA>
Polar narcosis

>  <MOA_MixtureTest>
Polar narcosis

>  <ExcessToxicityIndex>
4.0

>  <OB:abonds>
11

>  <OB:atoms>
11

>  <OB:HBA1>
1

>  <OB:HBA2>
1

>  <OB:dbonds>
0

>  <OB:HBD>
1

>  <OB:sbonds>
1

>  <LC50_mmol_log>
-1.493494967595128

>  <OB:bonds>
12

>  <OB:logP>
2.5454

>  <OB:MR>
45.971

>  <OB:MW>
144.17

>  <OB:TPSA>
20.23

>  <knn-inside>
true

>  <knn-propability>
0.524557763829883

>  <centroid-inside>
true

>  <centroid-propability>
0.3076568969928286

>  <leverage-inside>
true

>  <leverage-propability>
0.004614353757137723

>  <prop-inside>
true

>  <prop-propability>
191.6646562936387

$$$$
2-Phenylphenol
 OpenBabel05311314233D

 13 14  0  0  0  0  0  0  0  0999 V2000
   -0.9724    2.2469   -0.7518 O   0  0  0  0  0
   -1.4760    1.0404   -0.3413 C   0  0  0  0  0
   -0.6550   -0.0500   -0.0046 C   0  0  0  0  0
   -1.2836   -1.2487    0.3768 C   0  0  0  0  0
   -2.6771   -1.3493    0.4265 C   0  0  0  0  0
   -3.4676   -0.2513    0.0962 C   0  0  0  0  0
   -2.8663    0.9453   -0.2879 C   0  0  0  0  0
    0.8123    0.0240   -0.0278 C   0  0  0  0  0
    1.5513   -0.6659   -1.0009 C   0  0  0  0  0
    2.9453   -0.5857   -1.0287 C   0  0  0  0  0
    3.6188    0.1838   -0.0830 C   0  0  0  0  0
    2.9011    0.8725    0.8923 C   0  0  0  0  0
    1.5071    0.7921    0.9204 C   0  0  0  0  0
  1  2  1  0  0  0
  2  3  2  0  0  0
  2  7  1  0  0  0
  3  4  1  0  0  0
  3  8  1  0  0  0
  4  5  2  0  0  0
  5  6  1  0  0  0
  6  7  2  0  0  0
  8  9  2  0  0  0
  8 13  1  0  0  0
  9 10  1  0  0  0
 10 11  2  0  0  0
 11 12  1  0  0  0
 12 13  2  0  0  0
M  END
>  <DSSTox_RID>
21794

>  <DSSTox_CID>
1151

>  <DSSTox_Generic_SID>
21151

>  <DSSTox_FileID>
104_EPAFHM_v4b

>  <STRUCTURE_Formula>
C12H10O

>  <STRUCTURE_MolecularWeight>
170.2072

>  <STRUCTURE_ChemicalType>
defined organic

>  <STRUCTURE_TestedForm_DefinedOrganic>
parent

>  <STRUCTURE_Shown>
tested chemical

>  <TestSubstance_ChemicalName>
2-Phenylphenol

>  <TestSubstance_CASRN>
90-43-7

>  <TestSubstance_Description>
single chemical compound

>  <STRUCTURE_ChemicalName_IUPAC>
biphenyl-2-ol

>  <STRUCTURE_SMILES>
OC1=C(C=CC=C1)C2=CC=CC=C2

>  <STRUCTURE_Parent_SMILES>
OC1=C(C=CC=C1)C2=CC=CC=C2

>  <STRUCTURE_InChIKey>
RIHJIDNIIHYSPD-RXTCWIQDAN

>  <STRUCTURE_InChI>
InChI=1/C12H10O/c13-12-9-5-4-8-11(12)10-6-2-1-3-7-10/h1-9,13H

>  <Endpoint>
LC50

>  <StudyType>
Acute Toxicity

>  <ChemClass_FHM>
Phenols

>  <Species>
fathead minnow

>  <CLOGP>
3.36

>  <LC50_mmol>
0.0361

>  <LC50_mg>
6.15

>  <ActivityScore_EPAFHM>
47

>  <ActivityOutcome_EPAFHM>
active

>  <LC50_Ratio>
1.04

>  <MOA_Confidence>
High

>  <MOA>
Baseline narcosis; Polar narcosis

>  <MOA_MixtureTest>
Baseline narcosis; Polar narcosis

>  <ExcessToxicityIndex>
1.3

>  <OB:abonds>
12

>  <OB:atoms>
13

>  <OB:HBA1>
1

>  <OB:HBA2>
1

>  <OB:dbonds>
0

>  <OB:HBD>
1

>  <OB:sbonds>
2

>  <LC50_mmol_log>
-1.442492798094342

>  <OB:bonds>
14

>  <OB:logP>
3.0592

>  <OB:MR>
53.901

>  <OB:MW>
170.207

>  <OB:TPSA>
20.23

>  <knn-inside>
true

>  <knn-propability>
0.7152597228617399

>  <centroid-inside>
true

>  <centroid-propability>
0.6361829800728258

>  <leverage-inside>
true

>  <leverage-propability>
0.005567101078285657

>  <prop-inside>
true

>  <prop-propability>
47.706997175702966

$$$$
3,5-Dibromosalicylaldehyde
 OpenBabel05311314233D

 11 11  0  0  0  0  0  0  0  0999 V2000
   -1.3448   -3.1646    0.0717 Br  0  0  0  0  0
   -0.4225   -1.5083    0.0252 C   0  0  0  0  0
   -1.1269   -0.2993    0.0097 C   0  0  0  0  0
   -2.4960   -0.2808    0.0277 O   0  0  0  0  0
   -0.4237    0.9074   -0.0246 C   0  0  0  0  0
   -1.1452    2.1966   -0.0415 C   0  0  0  0  0
   -0.5463    3.2652   -0.0716 O   0  0  0  0  0
    0.9765    0.9063   -0.0434 C   0  0  0  0  0
    1.6641   -0.3058   -0.0276 C   0  0  0  0  0
    3.5542   -0.3108   -0.0528 Br  0  0  0  0  0
    0.9725   -1.5162    0.0067 C   0  0  0  0  0
  1  2  1  0  0  0
  2  3  2  0  0  0
  2 11  1  0  0  0
  3  4  1  0  0  0
  3  5  1  0  0  0
  5  6  1  0  0  0
  5  8  2  0  0  0
  6  7  2  0  0  0
  8  9  1  0  0  0
  9 10  1  0  0  0
  9 11  2  0  0  0
M  END
>  <DSSTox_RID>
21796

>  <DSSTox_CID>
1796

>  <DSSTox_Generic_SID>
21796

>  <DSSTox_FileID>
106_EPAFHM_v4b

>  <STRUCTURE_Formula>
C7H4Br2O2

>  <STRUCTURE_MolecularWeight>
279.9154

>  <STRUCTURE_ChemicalType>
defined organic

>  <STRUCTURE_TestedForm_DefinedOrganic>
parent

>  <STRUCTURE_Shown>
tested chemical

>  <TestSubstance_ChemicalName>
3,5-Dibromosalicylaldehyde

>  <TestSubstance_CASRN>
90-59-5

>  <TestSubstance_Description>
single chemical compound

>  <STRUCTURE_ChemicalName_IUPAC>
3,5-dibromo-2-hydroxybenzaldehyde

>  <STRUCTURE_SMILES>
BrC1=C(O)C(C=O)=CC(Br)=C1

>  <STRUCTURE_Parent_SMILES>
BrC1=C(O)C(C=O)=CC(Br)=C1

>  <STRUCTURE_InChIKey>
HMZWBRDDWBHWFV-HGKRFXFUAI

>  <STRUCTURE_InChI>
InChI=1/C7H4Br2O2/c8-5-1-4(3-10)7(11)6(9)2-5/h1-3,11H

>  <Endpoint>
LC50

>  <StudyType>
Acute Toxicity

>  <ChemClass_FHM>
Aldehydes

>  <Species>
fathead minnow

>  <CLOGP>
3.83

>  <LC50_mmol>
0.00304

>  <LC50_mg>
0.85

>  <ActivityScore_EPAFHM>
58

>  <ActivityOutcome_EPAFHM>
active

>  <LC50_Ratio>
1.88

>  <MOA_Confidence>
Moderate

>  <MOA>
Electrophile or proelectrophile reactivity

>  <ExcessToxicityIndex>
7.4

>  <OB:abonds>
6

>  <OB:atoms>
11

>  <OB:HBA1>
2

>  <OB:HBA2>
2

>  <OB:dbonds>
1

>  <OB:HBD>
1

>  <OB:sbonds>
4

>  <LC50_mmol_log>
-2.517126416391246

>  <OB:bonds>
11

>  <OB:logP>
2.7297

>  <OB:MR>
49.2525

>  <OB:MW>
279.913

>  <OB:TPSA>
37.3

>  <knn-inside>
true

>  <knn-propability>
1.4459711843369267

>  <centroid-inside>
true

>  <centroid-propability>
1.020659856406191

>  <leverage-inside>
true

>  <leverage-propability>
0.01618365412493386

>  <prop-inside>
true

>  <prop-propability>
16.16259239903143

$$$$
Naphthalene
 OpenBabel05311314233D

 10 11  0  0  0  0  0  0  0  0999 V2000
    1.2252    1.3940    0.0000 C   0  0  0  0  0
   -0.0001    0.7070   -0.0000 C   0  0  0  0  0
   -0.0002   -0.7064   -0.0000 C   0  0  0  0  0
    1.2247   -1.3932   -0.0000 C   0  0  0  0  0
    2.4342   -0.6958   -0.0000 C   0  0  0  0  0
    2.4340    0.6958   -0.0000 C   0  0  0  0  0
   -1.2254   -1.3939   -0.0000 C   0  0  0  0  0
   -2.4342   -0.6955   -0.0000 C   0  0  0  0  0
   -2.4343    0.6957   -0.0000 C   0  0  0  0  0
   -1.2254    1.3941    0.0000 C   0  0  0  0  0
  1  2  2  0  0  0
  1  6  1  0  0  0
  2  3  1  0  0  0
  2 10  1  0  0  0
  3  4  2  0  0  0
  3  7  1  0  0  0
  4  5  1  0  0  0
  5  6  2  0  0  0
  7  8  2  0  0  0
  8  9  1  0  0  0
  9 10  2  0  0  0
M  END
>  <DSSTox_RID>
21797

>  <DSSTox_CID>
913

>  <DSSTox_Generic_SID>
20913

>  <DSSTox_FileID>
107_EPAFHM_v4b

>  <STRUCTURE_Formula>
C10H8

>  <STRUCTURE_MolecularWeight>
128.1705

>  <STRUCTURE_ChemicalType>
defined organic

>  <STRUCTURE_TestedForm_DefinedOrganic>
parent

>  <STRUCTURE_Shown>
tested chemical

>  <TestSubstance_ChemicalName>
Naphthalene

>  <TestSubstance_CASRN>
91-20-3

>  <TestSubstance_Description>
single chemical compound

>  <STRUCTURE_ChemicalName_IUPAC>
naphthalene

>  <STRUCTURE_SMILES>
C1=C2C(=CC=C1)C=CC=C2

>  <STRUCTURE_Parent_SMILES>
C1=C2C(=CC=C1)C=CC=C2

>  <STRUCTURE_InChIKey>
DHJIBBWJFHLILN-ZZMIPYPTAB

>  <STRUCTURE_InChI>
InChI=1/C10H8/c1-2-6-10-8-4-3-7-9(10)5-1/h1-8H

>  <Endpoint>
LC50

>  <StudyType>
Acute Toxicity

>  <ChemClass_FHM>
Benzenes

>  <Species>
fathead minnow

>  <MLOGP>
measured LogP

>  <CLOGP>
3.3

>  <LC50_mmol>
0.0479

>  <LC50_mg>
6.14

>  <ActivityScore_EPAFHM>
45

>  <ActivityOutcome_EPAFHM>
active

>  <LC50_Ratio>
1.27

>  <MOA_Confidence>
High

>  <MOA>
Baseline narcosis

>  <MOA_MixtureTest>
Baseline narcosis

>  <ExcessToxicityIndex>
1.1

>  <OB:abonds>
11

>  <OB:atoms>
10

>  <OB:HBA1>
0

>  <OB:HBA2>
0

>  <OB:dbonds>
0

>  <OB:HBD>
0

>  <OB:sbonds>
0

>  <LC50_mmol_log>
-1.3196644865854368

>  <OB:bonds>
11

>  <OB:logP>
2.8398

>  <OB:MR>
43.948

>  <OB:MW>
128.171

>  <OB:TPSA>
0.0

>  <knn-inside>
true

>  <knn-propability>
0.6643040456512751

>  <centroid-inside>
true

>  <centroid-propability>
0.6971656733594073

>  <leverage-inside>
true

>  <leverage-propability>
0.007709734851066045

>  <prop-inside>
true

>  <prop-propability>
76.29516760711361

$$$$
Quinoline
 OpenBabel05311314233D

 10 11  0  0  0  0  0  0  0  0999 V2000
    1.1846   -1.3808   -0.0000 N   0  0  0  0  0
    2.3428   -0.6846   -0.0000 C   0  0  0  0  0
    2.4145    0.6954   -0.0000 C   0  0  0  0  0
    1.2229    1.4097   -0.0000 C   0  0  0  0  0
    0.0002    0.7248    0.0000 C   0  0  0  0  0
    0.0321   -0.6863   -0.0000 C   0  0  0  0  0
   -1.1778   -1.3685   -0.0000 C   0  0  0  0  0
   -2.4029   -0.6943   -0.0000 C   0  0  0  0  0
   -2.4285    0.6955    0.0000 C   0  0  0  0  0
   -1.2299    1.4064    0.0000 C   0  0  0  0  0
  1  2  2  0  0  0
  1  6  1  0  0  0
  2  3  1  0  0  0
  3  4  2  0  0  0
  4  5  1  0  0  0
  5  6  2  0  0  0
  5 10  1  0  0  0
  6  7  1  0  0  0
  7  8  2  0  0  0
  8  9  1  0  0  0
  9 10  2  0  0  0
M  END
>  <DSSTox_RID>
21798

>  <DSSTox_CID>
1798

>  <DSSTox_Generic_SID>
21798

>  <DSSTox_FileID>
108_EPAFHM_v4b

>  <STRUCTURE_Formula>
C9H7N

>  <STRUCTURE_MolecularWeight>
129.1586

>  <STRUCTURE_ChemicalType>
defined organic

>  <STRUCTURE_TestedForm_DefinedOrganic>
parent

>  <STRUCTURE_Shown>
tested chemical

>  <TestSubstance_ChemicalName>
Quinoline

>  <TestSubstance_CASRN>
91-22-5

>  <TestSubstance_Description>
single chemical compound

>  <STRUCTURE_ChemicalName_IUPAC>
quinoline

>  <STRUCTURE_SMILES>
N1=CC=CC2=C1C=CC=C2

>  <STRUCTURE_Parent_SMILES>
N1=CC=CC2=C1C=CC=C2

>  <STRUCTURE_InChIKey>
SODCIPVVJYXSMQ-BDYCWCJNAB

>  <STRUCTURE_InChI>
InChI=1/C9H7N/c1-2-6-9-8(4-1)5-3-7-10-9/h1-7H

>  <Endpoint>
LC50

>  <StudyType>
Acute Toxicity

>  <ChemClass_FHM>
Pyridines

>  <Species>
fathead minnow

>  <CLOGP>
2.05

>  <LC50_mmol>
0.602

>  <LC50_mg>
77.8

>  <ActivityScore_EPAFHM>
34

>  <ActivityOutcome_EPAFHM>
active

>  <LC50_Ratio>
1.06

>  <MOA>
MOA not determined due to insufficient evidence

>  <FishBehaviorTest>
TYPE III Spontaneous motor activity

>  <ExcessToxicityIndex>
1.1

>  <OB:abonds>
11

>  <OB:atoms>
10

>  <OB:HBA1>
1

>  <OB:HBA2>
1

>  <OB:dbonds>
0

>  <OB:HBD>
0

>  <OB:sbonds>
0

>  <LC50_mmol_log>
-0.22040350874217546

>  <OB:bonds>
11

>  <OB:logP>
2.2348

>  <OB:MR>
41.743

>  <OB:MW>
129.159

>  <OB:TPSA>
12.89

>  <knn-inside>
true

>  <knn-propability>
0.6267055012885658

>  <centroid-inside>
true

>  <centroid-propability>
0.3707458002133642

>  <leverage-inside>
true

>  <leverage-propability>
0.005240222319434436

>  <prop-inside>
true

>  <prop-propability>
181.6130048083367

$$$$
N,N-Diethylcyclohexylamine
 OpenBabel05311314233D

 11 11  0  0  0  0  0  0  0  0999 V2000
   -1.4154   -1.8952    2.2365 C   0  0  0  0  0
   -0.6376   -1.7425    0.9405 C   0  0  0  0  0
   -0.2079   -0.2961    0.6966 N   0  0  0  0  0
   -1.3832    0.6804    0.6936 C   0  0  0  0  0
   -2.3478    0.4372   -0.4515 C   0  0  0  0  0
    0.7632   -0.1450   -0.5110 C   0  0  0  0  0
    1.1639    1.3330   -0.6806 C   0  0  0  0  0
    2.2668    1.5393   -1.7165 C   0  0  0  0  0
    3.4890    0.6873   -1.4115 C   0  0  0  0  0
    3.1062   -0.7811   -1.3248 C   0  0  0  0  0
    2.0130   -1.0198   -0.2855 C   0  0  0  0  0
  1  2  1  0  0  0
  2  3  1  0  0  0
  3  4  1  0  0  0
  3  6  1  0  0  0
  4  5  1  0  0  0
  6  7  1  0  0  0
  6 11  1  0  0  0
  7  8  1  0  0  0
  8  9  1  0  0  0
  9 10  1  0  0  0
 10 11  1  0  0  0
M  CHG  1   3   1
M  END
>  <DSSTox_RID>
21799

>  <DSSTox_CID>
1799

>  <DSSTox_Generic_SID>
21799

>  <DSSTox_FileID>
109_EPAFHM_v4b

>  <STRUCTURE_Formula>
C10H21N

>  <STRUCTURE_MolecularWeight>
155.2826

>  <STRUCTURE_ChemicalType>
defined organic

>  <STRUCTURE_TestedForm_DefinedOrganic>
parent

>  <STRUCTURE_Shown>
tested chemical

>  <TestSubstance_ChemicalName>
N,N-Diethylcyclohexylamine

>  <TestSubstance_CASRN>
91-65-6

>  <TestSubstance_Description>
single chemical compound

>  <STRUCTURE_ChemicalName_IUPAC>
N,N-diethylcyclohexanamine

>  <STRUCTURE_SMILES>
CCN(CC)C1CCCCC1

>  <STRUCTURE_Parent_SMILES>
CCN(CC)C1CCCCC1

>  <STRUCTURE_InChIKey>
LOYKHLMJXRHVGW-TYKVELJGAV

>  <STRUCTURE_InChI>
InChI=1/C10H21N/c1-3-11(4-2)10-8-6-5-7-9-10/h10H,3-9H2,1-2H3

>  <Endpoint>
LC50

>  <StudyType>
Acute Toxicity

>  <ChemClass_FHM>
Tertiary aliphatic amines

>  <Species>
fathead minnow

>  <CLOGP>
2.97

>  <LC50_mmol>
0.138

>  <LC50_mg>
21.4

>  <ActivityScore_EPAFHM>
40

>  <ActivityOutcome_EPAFHM>
active

>  <LC50_Ratio>
1.04

>  <MOA>
MOA not determined due to insufficient evidence

>  <FishBehaviorTest>
TYPE I Depressed motor activity

>  <ExcessToxicityIndex>
0.7

>  <OB:abonds>
0

>  <OB:atoms>
11

>  <OB:HBA1>
0

>  <OB:HBA2>
0

>  <OB:dbonds>
0

>  <OB:HBD>
1

>  <OB:sbonds>
11

>  <LC50_mmol_log>
-0.8601209135987634

>  <OB:bonds>
11

>  <OB:logP>
1.2438

>  <OB:MR>
52.2237

>  <OB:MW>
156.288

>  <OB:TPSA>
4.44

>  <knn-inside>
true

>  <knn-propability>
1.4299790338338128

>  <centroid-inside>
true

>  <centroid-propability>
0.6527656843177263

>  <leverage-inside>
true

>  <leverage-propability>
0.006870384829080522

>  <prop-inside>
true

>  <prop-propability>
55.058731760286996

$$$$
N,N-Diethylaniline
 OpenBabel05311314233D

 11 11  0  0  0  0  0  0  0  0999 V2000
   -1.4693   -1.6264    1.7862 C   0  0  0  0  0
   -1.5723   -1.1398    0.3466 C   0  0  0  0  0
   -0.8409    0.1218    0.1622 N   0  0  0  0  0
   -1.6268    1.3476    0.3701 C   0  0  0  0  0
   -1.8321    2.0898   -0.9427 C   0  0  0  0  0
    0.5530    0.1458    0.1091 C   0  0  0  0  0
    1.3144   -1.0138   -0.1283 C   0  0  0  0  0
    2.7157   -1.0041   -0.1622 C   0  0  0  0  0
    3.4102    0.1806    0.0346 C   0  0  0  0  0
    2.6978    1.3506    0.2496 C   0  0  0  0  0
    1.2961    1.3295    0.2770 C   0  0  0  0  0
  1  2  1  0  0  0
  2  3  1  0  0  0
  3  4  1  0  0  0
  3  6  1  0  0  0
  4  5  1  0  0  0
  6  7  2  0  0  0
  6 11  1  0  0  0
  7  8  1  0  0  0
  8  9  2  0  0  0
  9 10  1  0  0  0
 10 11  2  0  0  0
M  END
>  <DSSTox_RID>
21800

>  <DSSTox_CID>
1800

>  <DSSTox_Generic_SID>
21800

>  <DSSTox_FileID>
110_EPAFHM_v4b

>  <STRUCTURE_Formula>
C10H15N

>  <STRUCTURE_MolecularWeight>
149.2328

>  <STRUCTURE_ChemicalType>
defined organic

>  <STRUCTURE_TestedForm_DefinedOrganic>
parent

>  <STRUCTURE_Shown>
tested chemical

>  <TestSubstance_ChemicalName>
N,N-Diethylaniline

>  <TestSubstance_CASRN>
91-66-7

>  <TestSubstance_Description>
single chemical compound

>  <STRUCTURE_ChemicalName_IUPAC>
N,N-diethylaniline

>  <STRUCTURE_SMILES>
CCN(CC)C1=CC=CC=C1

>  <STRUCTURE_Parent_SMILES>
CCN(CC)C1=CC=CC=C1

>  <STRUCTURE_InChIKey>
NPGSZBCDFORXMX-WQCCBTIQAA

>  <STRUCTURE_InChI>
InChI=1/C10H15N/c1-3-11(4-2)10-8-6-5-7-9-10/h5-9H,3-4H2,1-2H3

>  <Endpoint>
LC50

>  <StudyType>
Acute Toxicity

>  <ChemClass_FHM>
Tertiary aromatic amines

>  <Species>
fathead minnow

>  <MLOGP>
measured LogP

>  <CLOGP>
3.31

>  <LC50_mmol>
0.11

>  <LC50_mg>
16.4

>  <ActivityScore_EPAFHM>
41

>  <ActivityOutcome_EPAFHM>
active

>  <LC50_Ratio>
1

>  <MOA_Confidence>
High-Moderate

>  <MOA>
Baseline narcosis

>  <FishBehaviorTest>
TYPE I Depressed motor activity

>  <ExcessToxicityIndex>
0.5

>  <OB:abonds>
6

>  <OB:atoms>
11

>  <OB:HBA1>
1

>  <OB:HBA2>
1

>  <OB:dbonds>
0

>  <OB:HBD>
0

>  <OB:sbonds>
5

>  <LC50_mmol_log>
-0.958607314841775

>  <OB:bonds>
11

>  <OB:logP>
2.5328

>  <OB:MR>
50.263

>  <OB:MW>
149.233

>  <OB:TPSA>
3.24

>  <knn-inside>
true

>  <knn-propability>
0.915356451577276

>  <centroid-inside>
true

>  <centroid-propability>
0.621516407474469

>  <leverage-inside>
true

>  <leverage-propability>
0.00620521579327508

>  <prop-inside>
true

>  <prop-propability>
76.55310471883178

$$$$
2-(N-Ethyl-m-toluidino)ethanol
 OpenBabel05311314233D

 13 13  0  0  0  0  0  0  0  0999 V2000
   -0.8222   -1.6229   -2.9445 O   0  0  0  0  0
   -1.7542   -1.6349   -1.8620 C   0  0  0  0  0
   -1.0346   -1.3494   -0.5362 C   0  0  0  0  0
   -0.2891   -0.0745   -0.6380 N   0  0  0  0  0
   -0.9747    1.1388   -0.1512 C   0  0  0  0  0
   -1.6378    1.8920   -1.2944 C   0  0  0  0  0
    1.1034   -0.0601   -0.4863 C   0  0  0  0  0
    1.8599    0.9400   -1.1258 C   0  0  0  0  0
    3.2601    0.9897   -1.0435 C   0  0  0  0  0
    4.0333    2.0736   -1.7333 C   0  0  0  0  0
    3.9279    0.0279   -0.2837 C   0  0  0  0  0
    3.2048   -0.9650    0.3695 C   0  0  0  0  0
    1.8102   -1.0045    0.2701 C   0  0  0  0  0
  1  2  1  0  0  0
  2  3  1  0  0  0
  3  4  1  0  0  0
  4  5  1  0  0  0
  4  7  1  0  0  0
  5  6  1  0  0  0
  7  8  2  0  0  0
  7 13  1  0  0  0
  8  9  1  0  0  0
  9 10  1  0  0  0
  9 11  2  0  0  0
 11 12  1  0  0  0
 12 13  2  0  0  0
M  END
>  <DSSTox_RID>
21801

>  <DSSTox_CID>
1801

>  <DSSTox_Generic_SID>
21801

>  <DSSTox_FileID>
111_EPAFHM_v4b

>  <STRUCTURE_Formula>
C11H17NO

>  <STRUCTURE_MolecularWeight>
179.2614

>  <STRUCTURE_ChemicalType>
defined organic

>  <STRUCTURE_TestedForm_DefinedOrganic>
parent

>  <STRUCTURE_Shown>
tested chemical

>  <TestSubstance_ChemicalName>
2-(N-Ethyl-m-toluidino)ethanol

>  <TestSubstance_CASRN>
91-88-3

>  <TestSubstance_Description>
single chemical compound

>  <STRUCTURE_ChemicalName_IUPAC>
2-[ethyl(3-methylphenyl)amino]ethanol

>  <STRUCTURE_SMILES>
OCCN(CC)C1=CC(C)=CC=C1

>  <STRUCTURE_Parent_SMILES>
OCCN(CC)C1=CC(C)=CC=C1

>  <STRUCTURE_InChIKey>
ROEKAQUNGHXXCG-XXTBRHHKAN

>  <STRUCTURE_InChI>
InChI=1/C11H17NO/c1-3-12(7-8-13)11-6-4-5-10(2)9-11/h4-6,9,13H,3,7-8H2,1-2H3

>  <Endpoint>
LC50

>  <StudyType>
Acute Toxicity

>  <ChemClass_FHM>
Tertiary aromatic amines

>  <Species>
fathead minnow

>  <CLOGP>
2.49

>  <LC50_mmol>
0.295

>  <LC50_mg>
52.9

>  <ActivityScore_EPAFHM>
37

>  <ActivityOutcome_EPAFHM>
active

>  <LC50_Ratio>
1.07

>  <MOA_Confidence>
High-Moderate

>  <MOA>
Baseline narcosis

>  <FishBehaviorTest>
TYPE I Depressed motor activity

>  <ExcessToxicityIndex>
0.9

>  <OB:abonds>
6

>  <OB:atoms>
13

>  <OB:HBA1>
2

>  <OB:HBA2>
2

>  <OB:dbonds>
0

>  <OB:HBD>
1

>  <OB:sbonds>
7

>  <LC50_mmol_log>
-0.530177984021837

>  <OB:bonds>
13

>  <OB:logP>
1.8136

>  <OB:MR>
56.3908

>  <OB:MW>
179.259

>  <OB:TPSA>
23.47

>  <knn-inside>
true

>  <knn-propability>
0.7192227919862918

>  <centroid-inside>
true

>  <centroid-propability>
0.5603779157702657

>  <leverage-inside>
true

>  <leverage-propability>
0.004405918053891029

>  <prop-inside>
true

>  <prop-propability>
67.15998832527207

$$$$
1-Benzoylacetone
 OpenBabel05311314233D

 12 12  0  0  0  0  0  0  0  0999 V2000
   -3.1456   -1.2790    0.2586 C   0  0  0  0  0
   -4.4940   -1.0907    0.5687 C   0  0  0  0  0
   -5.1455    0.0734    0.1641 C   0  0  0  0  0
   -4.4515    1.0487   -0.5503 C   0  0  0  0  0
   -3.1045    0.8606   -0.8714 C   0  0  0  0  0
   -2.4466   -0.3082   -0.4711 C   0  0  0  0  0
   -1.0115   -0.5581   -0.7828 C   0  0  0  0  0
   -0.3520   -1.2991   -0.0562 O   0  0  0  0  0
   -0.3914    0.1015   -1.9826 C   0  0  0  0  0
    0.2321    1.4328   -1.6715 C   0  0  0  0  0
   -0.2195    2.4705   -2.1590 O   0  0  0  0  0
    1.4122    1.4552   -0.7377 C   0  0  0  0  0
  1  2  2  0  0  0
  1  6  1  0  0  0
  2  3  1  0  0  0
  3  4  2  0  0  0
  4  5  1  0  0  0
  5  6  2  0  0  0
  6  7  1  0  0  0
  7  8  2  0  0  0
  7  9  1  0  0  0
  9 10  1  0  0  0
 10 11  2  0  0  0
 10 12  1  0  0  0
M  END
>  <DSSTox_RID>
21803

>  <DSSTox_CID>
1803

>  <DSSTox_Generic_SID>
21803

>  <DSSTox_FileID>
113_EPAFHM_v4b

>  <STRUCTURE_Formula>
C10H10O2

>  <STRUCTURE_MolecularWeight>
162.1878

>  <STRUCTURE_ChemicalType>
defined organic

>  <STRUCTURE_TestedForm_DefinedOrganic>
parent

>  <STRUCTURE_Shown>
tested chemical

>  <TestSubstance_ChemicalName>
1-Benzoylacetone

>  <TestSubstance_CASRN>
93-91-4

>  <TestSubstance_Description>
single chemical compound

>  <STRUCTURE_ChemicalName_IUPAC>
1-phenylbutane-1,3-dione

>  <STRUCTURE_SMILES>
C1=CC=CC=C1C(=O)CC(=O)C

>  <STRUCTURE_Parent_SMILES>
C1=CC=CC=C1C(=O)CC(=O)C

>  <STRUCTURE_InChIKey>
VKDAEMKDFZMBTE-OEGCMPCYAD

>  <STRUCTURE_InChI>
InChI=1/C10H10O2/c1-8(11)7-10(12)9-5-3-2-4-6-9/h2-6H,7H2,1H3

>  <Endpoint>
LC50

>  <StudyType>
Acute Toxicity

>  <ChemClass_FHM>
beta Diketones

>  <Species>
fathead minnow

>  <CLOGP>
1.05

>  <LC50_mmol>
0.00678

>  <LC50_mg>
1.1

>  <ActivityScore_EPAFHM>
54

>  <ActivityOutcome_EPAFHM>
active

>  <LC50_Ratio>
1.55

>  <MOA_Confidence>
Low

>  <MOA>
Electrophile or proelectrophile reactivity

>  <FishBehaviorTest>
TYPE I Depressed motor activity

>  <ExcessToxicityIndex>
856.0

>  <OB:abonds>
6

>  <OB:atoms>
12

>  <OB:HBA1>
2

>  <OB:HBA2>
2

>  <OB:dbonds>
2

>  <OB:HBD>
0

>  <OB:sbonds>
4

>  <LC50_mmol_log>
-2.1687703061329366

>  <OB:bonds>
12

>  <OB:logP>
1.8484

>  <OB:MR>
46.4505

>  <OB:MW>
162.185

>  <OB:TPSA>
34.14

>  <knn-inside>
true

>  <knn-propability>
0.7747742676599386

>  <centroid-inside>
true

>  <centroid-propability>
0.3185981030429988

>  <leverage-inside>
true

>  <leverage-propability>
0.0024462671920833044

>  <prop-inside>
true

>  <prop-propability>
101.24964847078061

$$$$
Ethyl p-aminobenzoate
 OpenBabel05311314233D

 12 12  0  0  0  0  0  0  0  0999 V2000
   -1.0906   -1.5183   -0.0400 C   0  0  0  0  0
   -2.4880   -1.4695    0.0028 C   0  0  0  0  0
   -3.1575   -0.2464    0.0843 C   0  0  0  0  0
   -4.5463   -0.2132    0.2491 N   0  0  0  0  0
   -2.4037    0.9205    0.2336 C   0  0  0  0  0
   -1.0052    0.8823    0.1917 C   0  0  0  0  0
   -0.3398   -0.3399    0.0424 C   0  0  0  0  0
    1.1441   -0.4438   -0.0149 C   0  0  0  0  0
    1.7422   -1.5048   -0.0872 O   0  0  0  0  0
    1.7083    0.7899    0.0105 O   0  0  0  0  0
    3.1407    0.8227   -0.0713 C   0  0  0  0  0
    3.7476    0.6977    1.3132 C   0  0  0  0  0
  1  2  2  0  0  0
  1  7  1  0  0  0
  2  3  1  0  0  0
  3  4  1  0  0  0
  3  5  2  0  0  0
  5  6  1  0  0  0
  6  7  2  0  0  0
  7  8  1  0  0  0
  8  9  2  0  0  0
  8 10  1  0  0  0
 10 11  1  0  0  0
 11 12  1  0  0  0
M  END
>  <DSSTox_RID>
21804

>  <DSSTox_CID>
1804

>  <DSSTox_Generic_SID>
21804

>  <DSSTox_FileID>
114_EPAFHM_v4b

>  <STRUCTURE_Formula>
C9H11NO2

>  <STRUCTURE_MolecularWeight>
165.1914

>  <STRUCTURE_ChemicalType>
defined organic

>  <STRUCTURE_TestedForm_DefinedOrganic>
parent

>  <STRUCTURE_Shown>
tested chemical

>  <TestSubstance_ChemicalName>
Ethyl p-aminobenzoate

>  <TestSubstance_CASRN>
94-09-7

>  <TestSubstance_Description>
single chemical compound

>  <STRUCTURE_ChemicalName_IUPAC>
ethyl 4-aminobenzoate

>  <STRUCTURE_SMILES>
C1=CC(N)=CC=C1C(=O)OCC

>  <STRUCTURE_Parent_SMILES>
C1=CC(N)=CC=C1C(=O)OCC

>  <STRUCTURE_InChIKey>
KZAUOCCYDRDERY-BLVBWRIYBI

>  <STRUCTURE_InChI>
InChI=1/C9H11NO2/c1-2-12-9(11)7-3-5-8(10)6-4-7/h3-6H,2,10H2,1H3

>  <Endpoint>
LC50

>  <StudyType>
Acute Toxicity

>  <ChemClass_FHM>
Basic Esters

>  <Species>
fathead minnow

>  <MLOGP>
measured LogP

>  <CLOGP>
1.86

>  <LC50_mmol>
0.216

>  <LC50_mg>
35.7

>  <ActivityScore_EPAFHM>
38

>  <ActivityOutcome_EPAFHM>
active

>  <LC50_Note>
LC50 is geometric mean of 2 experiments

>  <LC50_Ratio>
1.04

>  <MOA_Confidence>
High

>  <MOA>
Arylate and ester narcosis

>  <FishBehaviorTest>
TYPE I Depressed motor activity

>  <MOA_MixtureTest>
Baseline narcosis

>  <ExcessToxicityIndex>
4.6

>  <OB:abonds>
6

>  <OB:atoms>
12

>  <OB:HBA1>
3

>  <OB:HBA2>
3

>  <OB:dbonds>
1

>  <OB:HBD>
1

>  <OB:sbonds>
5

>  <LC50_mmol_log>
-0.6655462488490691

>  <OB:bonds>
12

>  <OB:logP>
2.0267

>  <OB:MR>
46.9329

>  <OB:MW>
165.189

>  <OB:TPSA>
52.32

>  <knn-inside>
true

>  <knn-propability>
0.8710197514652387

>  <centroid-inside>
true

>  <centroid-propability>
0.6819543079570389

>  <leverage-inside>
true

>  <leverage-propability>
0.0032435118833286235

>  <prop-inside>
true

>  <prop-propability>
64.24138208518066

$$$$
Piperine (aliphatic)
 OpenBabel05311314233D

 21 23  0  0  0  0  0  0  0  0999 V2000
    4.6244    0.3623    2.0683 O   0  0  0  0  0
    5.5606   -0.6807    2.4103 C   0  0  0  0  0
    5.2827   -1.9379    1.7590 O   0  0  0  0  0
    4.1729   -1.6152    1.0435 C   0  0  0  0  0
    3.4686   -2.4630    0.2189 C   0  0  0  0  0
    2.3398   -1.9495   -0.4318 C   0  0  0  0  0
    1.9311   -0.6090   -0.2438 C   0  0  0  0  0
    0.7289   -0.1348   -0.9513 C   0  0  0  0  0
   -0.0803    0.8262   -0.4804 C   0  0  0  0  0
   -1.2918    1.2485   -1.1472 C   0  0  0  0  0
   -2.0805    2.2018   -0.6317 C   0  0  0  0  0
   -3.3463    2.5899   -1.3010 C   0  0  0  0  0
   -3.4290    2.5789   -2.5263 O   0  0  0  0  0
   -4.3772    2.9915   -0.4525 N   0  0  0  0  0
   -5.6192    3.4267   -1.0885 C   0  0  0  0  0
   -6.4047    4.3949   -0.2074 C   0  0  0  0  0
   -6.6184    3.8308    1.1934 C   0  0  0  0  0
   -5.2839    3.4335    1.8135 C   0  0  0  0  0
   -4.5243    2.4680    0.9108 C   0  0  0  0  0
    2.6941    0.2283    0.5862 C   0  0  0  0  0
    3.7973   -0.3059    1.2198 C   0  0  0  0  0
  1  2  1  0  0  0
  1 21  1  0  0  0
  2  3  1  0  0  0
  3  4  1  0  0  0
  4  5  2  0  0  0
  4 21  1  0  0  0
  5  6  1  0  0  0
  6  7  2  0  0  0
  7  8  1  0  0  0
  7 20  1  0  0  0
  8  9  2  0  0  0
  9 10  1  0  0  0
 10 11  2  0  0  0
 11 12  1  0  0  0
 12 13  2  0  0  0
 12 14  1  0  0  0
 14 15  1  0  0  0
 14 19  1  0  0  0
 15 16  1  0  0  0
 16 17  1  0  0  0
 17 18  1  0  0  0
 18 19  1  0  0  0
 20 21  2  0  0  0
M  END
>  <DSSTox_RID>
21805

>  <DSSTox_CID>
1805

>  <DSSTox_Generic_SID>
21805

>  <DSSTox_FileID>
115_EPAFHM_v4b

>  <STRUCTURE_Formula>
C17H19NO3

>  <STRUCTURE_MolecularWeight>
285.3377

>  <STRUCTURE_ChemicalType>
defined organic

>  <STRUCTURE_TestedForm_DefinedOrganic>
parent

>  <STRUCTURE_Shown>
tested chemical

>  <TestSubstance_ChemicalName>
Piperine (aliphatic)

>  <TestSubstance_CASRN>
94-62-2

>  <TestSubstance_Description>
single chemical compound

>  <ChemicalNote>
stereochem

>  <STRUCTURE_ChemicalName_IUPAC>
1-[(2E,4E)-5-(1,3-benzodioxol-5-yl)penta-2,4-dienoyl]piperidine

>  <STRUCTURE_SMILES>
O1COC2=CC=C(/C=C/C=C/C(=O)N3CCCCC3)C=C12

>  <STRUCTURE_Parent_SMILES>
O1COC2=CC=C(/C=C/C=C/C(=O)N3CCCCC3)C=C12

>  <STRUCTURE_InChIKey>
CSZACQYCIDYWQN-BNNAVARPAS

>  <STRUCTURE_InChI>
InChI=1/C17H19NO3/c19-17(18-10-4-1-5-11-18)7-3-2-6-14-8-9-15-16(12-14)21-13-20-15/h2-3,6-9,12H,1,4-5,10-11,13H2/b6-2+,7-3+

>  <Endpoint>
LC50

>  <StudyType>
Acute Toxicity

>  <ChemClass_FHM>
Pyridines

>  <Species>
fathead minnow

>  <CLOGP>
2.7

>  <LC50_mmol>
0.0275

>  <LC50_mg>
7.84

>  <ActivityScore_EPAFHM>
48

>  <ActivityOutcome_EPAFHM>
active

>  <LC50_Ratio>
1.31

>  <MOA_Confidence>
Moderate

>  <MOA>
Baseline narcosis

>  <FishBehaviorTest>
TYPE I Depressed motor activity

>  <ExcessToxicityIndex>
6.2

>  <OB:abonds>
6

>  <OB:atoms>
21

>  <OB:HBA1>
4

>  <OB:HBA2>
4

>  <OB:dbonds>
3

>  <OB:HBD>
0

>  <OB:sbonds>
14

>  <LC50_mmol_log>
-1.5606673061697374

>  <OB:bonds>
23

>  <OB:logP>
2.9351

>  <OB:MR>
85.475

>  <OB:MW>
285.338

>  <OB:TPSA>
38.77

>  <knn-inside>
true

>  <knn-propability>
1.3711372598058613

>  <centroid-inside>
true

>  <centroid-propability>
2.0946808605945892

>  <leverage-inside>
true

>  <leverage-propability>
0.018479662140610944

>  <prop-inside>
true

>  <prop-propability>
0.09777540039399651

$$$$
2,4-Dihydroxybenzaldehyde
 OpenBabel05311314233D

 10 10  0  0  0  0  0  0  0  0999 V2000
   -0.8972   -0.1388   -0.0241 C   0  0  0  0  0
   -2.3708   -0.1920   -0.1075 C   0  0  0  0  0
   -3.0001   -1.2225    0.1022 O   0  0  0  0  0
   -0.2065    1.0769   -0.0763 C   0  0  0  0  0
   -0.8192    2.2981   -0.1202 O   0  0  0  0  0
    1.1893    1.0940   -0.0808 C   0  0  0  0  0
    1.8866   -0.1073    0.0001 C   0  0  0  0  0
    3.2497   -0.1383    0.0072 O   0  0  0  0  0
    1.2132   -1.3213    0.0807 C   0  0  0  0  0
   -0.1825   -1.3399    0.0655 C   0  0  0  0  0
  1  2  1  0  0  0
  1  4  2  0  0  0
  1 10  1  0  0  0
  2  3  2  0  0  0
  4  5  1  0  0  0
  4  6  1  0  0  0
  6  7  2  0  0  0
  7  8  1  0  0  0
  7  9  1  0  0  0
  9 10  2  0  0  0
M  END
>  <DSSTox_RID>
21806

>  <DSSTox_CID>
1806

>  <DSSTox_Generic_SID>
21806

>  <DSSTox_FileID>
116_EPAFHM_v4b

>  <STRUCTURE_Formula>
C7H6O3

>  <STRUCTURE_MolecularWeight>
138.1226

>  <STRUCTURE_ChemicalType>
defined organic

>  <STRUCTURE_TestedForm_DefinedOrganic>
parent

>  <STRUCTURE_Shown>
tested chemical

>  <TestSubstance_ChemicalName>
2,4-Dihydroxybenzaldehyde

>  <TestSubstance_CASRN>
95-01-2

>  <TestSubstance_Description>
single chemical compound

>  <STRUCTURE_ChemicalName_IUPAC>
2,4-dihydroxybenzaldehyde

>  <STRUCTURE_SMILES>
C1(C=O)=C(O)C=C(O)C=C1

>  <STRUCTURE_Parent_SMILES>
C1(C=O)=C(O)C=C(O)C=C1

>  <STRUCTURE_InChIKey>
HUTFDBQPPPBPPB-RODZUDNKAK

>  <STRUCTURE_InChI>
InChI=1/C7H6O3/c8-4-5-1-2-6(9)3-7(5)10/h1-4,9-10H

>  <Endpoint>
LC50

>  <StudyType>
Acute Toxicity

>  <ChemClass_FHM>
Aldehydes

>  <Species>
fathead minnow

>  <CLOGP>
1.71

>  <LC50_mmol>
0.095

>  <LC50_mg>
13.1

>  <ActivityScore_EPAFHM>
42

>  <ActivityOutcome_EPAFHM>
active

>  <LC50_Ratio>
1.1

>  <MOA_Confidence>
Moderate

>  <MOA>
Electrophile or proelectrophile reactivity

>  <ExcessToxicityIndex>
14.7

>  <OB:abonds>
6

>  <OB:atoms>
10

>  <OB:HBA1>
3

>  <OB:HBA2>
3

>  <OB:dbonds>
1

>  <OB:HBD>
2

>  <OB:sbonds>
3

>  <LC50_mmol_log>
-1.0222763947111522

>  <OB:bonds>
10

>  <OB:logP>
0.9103

>  <OB:MR>
35.8755

>  <OB:MW>
138.121

>  <OB:TPSA>
57.53

>  <knn-inside>
true

>  <knn-propability>
0.9100481067834528

>  <centroid-inside>
true

>  <centroid-propability>
0.856961281470317

>  <leverage-inside>
true

>  <leverage-propability>
0.00547418117700784

>  <prop-inside>
true

>  <prop-propability>
43.957932859820154

$$$$
o-Xylene
 OpenBabel05311314233D

  8  8  0  0  0  0  0  0  0  0999 V2000
   -1.5154    0.1556    0.0032 C   0  0  0  0  0
   -1.5138   -1.2393    0.0018 C   0  0  0  0  0
   -0.3081   -1.9319   -0.0012 C   0  0  0  0  0
    0.8974   -1.2305   -0.0027 C   0  0  0  0  0
    0.9124    0.1733   -0.0008 C   0  0  0  0  0
   -0.3099    0.8757    0.0011 C   0  0  0  0  0
   -0.3508    2.3793    0.0033 C   0  0  0  0  0
    2.2320    0.8952   -0.0032 C   0  0  0  0  0
  1  6  1  0  0  0
  1  2  2  0  0  0
  2  3  1  0  0  0
  3  4  2  0  0  0
  4  5  1  0  0  0
  5  6  2  0  0  0
  5  8  1  0  0  0
  6  7  1  0  0  0
M  END
>  <DSSTox_RID>
21807

>  <DSSTox_CID>
1807

>  <DSSTox_Generic_SID>
21807

>  <DSSTox_FileID>
117_EPAFHM_v4b

>  <STRUCTURE_Formula>
C8H10

>  <STRUCTURE_MolecularWeight>
106.165

>  <STRUCTURE_ChemicalType>
defined organic

>  <STRUCTURE_TestedForm_DefinedOrganic>
parent

>  <STRUCTURE_Shown>
tested chemical

>  <TestSubstance_ChemicalName>
o-Xylene

>  <TestSubstance_CASRN>
95-47-6

>  <TestSubstance_Description>
single chemical compound

>  <STRUCTURE_ChemicalName_IUPAC>
o-xylene

>  <STRUCTURE_SMILES>
CC1=C(C)C=CC=C1

>  <STRUCTURE_Parent_SMILES>
CC1=C(C)C=CC=C1

>  <STRUCTURE_InChIKey>
MWTPRIANRZBINO-LNGNFZMQAK

>  <STRUCTURE_InChI>
InChI=1/C8H10/c1-7-5-3-4-6-8(7)2/h3-6H,1-2H3

>  <Endpoint>
LC50

>  <StudyType>
Acute Toxicity

>  <ChemClass_FHM>
Benzenes

>  <Species>
fathead minnow

>  <MLOGP>
measured LogP

>  <CLOGP>
3.12

>  <LC50_mmol>
0.154

>  <LC50_mg>
16.4

>  <ActivityScore_EPAFHM>
40

>  <ActivityOutcome_EPAFHM>
active

>  <LC50_Note>
LC50 is geometric mean of 2 experiments; LC50_Ratio not determined

>  <MOA_Confidence>
Moderate

>  <MOA>
Baseline narcosis

>  <FishBehaviorTest>
Insufficient data; Tested in electronic diluter system

>  <ExcessToxicityIndex>
0.5

>  <OB:abonds>
6

>  <OB:atoms>
8

>  <OB:HBA1>
0

>  <OB:HBA2>
0

>  <OB:dbonds>
0

>  <OB:HBD>
0

>  <OB:sbonds>
2

>  <LC50_mmol_log>
-0.8124792791635369

>  <OB:bonds>
8

>  <OB:logP>
2.3034

>  <OB:MR>
36.374

>  <OB:MW>
106.165

>  <OB:TPSA>
0.0

>  <knn-inside>
true

>  <knn-propability>
0.25782570465258964

>  <centroid-inside>
true

>  <centroid-propability>
0.755379959106797

>  <leverage-inside>
true

>  <leverage-propability>
0.00565513440415752

>  <prop-inside>
true

>  <prop-propability>
82.78437696536298

$$$$
o-Cresol
 OpenBabel05311314233D

  8  8  0  0  0  0  0  0  0  0999 V2000
   -2.2466   -0.4614    0.0049 O   0  0  0  0  0
   -0.8878   -0.3251    0.0013 C   0  0  0  0  0
   -0.2228    0.9061   -0.0010 C   0  0  0  0  0
   -0.8989    2.2465    0.0028 C   0  0  0  0  0
    1.1844    0.8959   -0.0011 C   0  0  0  0  0
    1.8999   -0.3036   -0.0021 C   0  0  0  0  0
    1.2198   -1.5164   -0.0020 C   0  0  0  0  0
   -0.1732   -1.5250   -0.0005 C   0  0  0  0  0
  1  2  1  0  0  0
  2  3  2  0  0  0
  2  8  1  0  0  0
  3  4  1  0  0  0
  3  5  1  0  0  0
  5  6  2  0  0  0
  6  7  1  0  0  0
  7  8  2  0  0  0
M  END
>  <DSSTox_RID>
21808

>  <DSSTox_CID>
1808

>  <DSSTox_Generic_SID>
21808

>  <DSSTox_FileID>
118_EPAFHM_v4b

>  <STRUCTURE_Formula>
C7H8O

>  <STRUCTURE_MolecularWeight>
108.1378

>  <STRUCTURE_ChemicalType>
defined organic

>  <STRUCTURE_TestedForm_DefinedOrganic>
parent

>  <STRUCTURE_Shown>
tested chemical

>  <TestSubstance_ChemicalName>
o-Cresol

>  <TestSubstance_CASRN>
95-48-7

>  <TestSubstance_Description>
single chemical compound

>  <STRUCTURE_ChemicalName_IUPAC>
o-cresol

>  <STRUCTURE_SMILES>
OC1=C(C)C=CC=C1

>  <STRUCTURE_Parent_SMILES>
OC1=C(C)C=CC=C1

>  <STRUCTURE_InChIKey>
GPQUOKHXSFNDPX-UUVAGRSQAB

>  <STRUCTURE_InChI>
InChI=1/C7H8O/c1-6-4-2-3-5-7(6)8/h2-5,8H,1H3

>  <Endpoint>
LC50

>  <StudyType>
Acute Toxicity

>  <ChemClass_FHM>
Phenols

>  <Species>
fathead minnow

>  <CLOGP>
2.12

>  <LC50_mmol>
0.129

>  <LC50_mg>
14.0

>  <ActivityScore_EPAFHM>
41

>  <ActivityOutcome_EPAFHM>
active

>  <LC50_Note>
nonmonotonical pattern of death; 72hr to 96hr LC50_Ratio

>  <LC50_Ratio>
1.05

>  <MOA_Confidence>
High-Moderate

>  <MOA>
Polar narcosis

>  <FishBehaviorTest>
TYPE II Hyperactive

>  <ExcessToxicityIndex>
4.5

>  <OB:abonds>
6

>  <OB:atoms>
8

>  <OB:HBA1>
1

>  <OB:HBA2>
1

>  <OB:dbonds>
0

>  <OB:HBD>
1

>  <OB:sbonds>
2

>  <LC50_mmol_log>
-0.889410289700751

>  <OB:bonds>
8

>  <OB:logP>
1.7006

>  <OB:MR>
33.431

>  <OB:MW>
108.138

>  <OB:TPSA>
20.23

>  <knn-inside>
true

>  <knn-propability>
0.382755641815487

>  <centroid-inside>
true

>  <centroid-propability>
0.48556468862322905

>  <leverage-inside>
true

>  <leverage-propability>
0.003146109122166776

>  <prop-inside>
true

>  <prop-propability>
195.6501259289228

$$$$
1,2-Dichlorobenzene
 OpenBabel05311314233D

  8  8  0  0  0  0  0  0  0  0999 V2000
   -2.5491   -0.4081    0.0000 Cl  0  0  0  0  0
   -0.8229   -0.3333    0.0000 C   0  0  0  0  0
   -0.1233    0.8788   -0.0000 C   0  0  0  0  0
    1.2756    0.8740    0.0000 C   0  0  0  0  0
    1.9740   -0.3350    0.0000 C   0  0  0  0  0
    1.2773   -1.5421    0.0000 C   0  0  0  0  0
   -0.1189   -1.5420    0.0000 C   0  0  0  0  0
   -0.9220    2.4111   -0.0000 Cl  0  0  0  0  0
  1  2  1  0  0  0
  2  3  2  0  0  0
  2  7  1  0  0  0
  3  4  1  0  0  0
  3  8  1  0  0  0
  4  5  2  0  0  0
  5  6  1  0  0  0
  6  7  2  0  0  0
M  END
>  <DSSTox_RID>
21809

>  <DSSTox_CID>
430

>  <DSSTox_Generic_SID>
20430

>  <DSSTox_FileID>
119_EPAFHM_v4b

>  <STRUCTURE_Formula>
C6H4Cl2

>  <STRUCTURE_MolecularWeight>
147.002

>  <STRUCTURE_ChemicalType>
defined organic

>  <STRUCTURE_TestedForm_DefinedOrganic>
parent

>  <STRUCTURE_Shown>
tested chemical

>  <TestSubstance_ChemicalName>
1,2-Dichlorobenzene

>  <TestSubstance_CASRN>
95-50-1

>  <TestSubstance_Description>
single chemical compound

>  <STRUCTURE_ChemicalName_IUPAC>
1,2-dichlorobenzene

>  <STRUCTURE_SMILES>
ClC1=C(C=CC=C1)Cl

>  <STRUCTURE_Parent_SMILES>
ClC1=C(C=CC=C1)Cl

>  <STRUCTURE_InChIKey>
NCBLGULQSWVLAI-RYJAHVMUAH

>  <STRUCTURE_InChI>
InChI=1/C6H4Cl2/c7-5-3-1-2-4-6(5)8/h1-4H

>  <Endpoint>
LC50

>  <StudyType>
Acute Toxicity

>  <ChemClass_FHM>
Chlorinated Benzenes

>  <Species>
fathead minnow

>  <MLOGP>
measured LogP

>  <CLOGP>
3.38

>  <LC50_mmol>
0.064

>  <LC50_mg>
9.47

>  <ActivityScore_EPAFHM>
44

>  <ActivityOutcome_EPAFHM>
active

>  <LC50_Ratio>
1.25

>  <MOA>
MOA not determined due to conflicting evidence

>  <FishBehaviorTest>
TYPE III Spontaneous motor activity

>  <ExcessToxicityIndex>
0.7

>  <OB:abonds>
6

>  <OB:atoms>
8

>  <OB:HBA1>
0

>  <OB:HBA2>
0

>  <OB:dbonds>
0

>  <OB:HBD>
0

>  <OB:sbonds>
2

>  <LC50_mmol_log>
-1.193820026016113

>  <OB:bonds>
8

>  <OB:logP>
2.9934

>  <OB:MR>
36.462

>  <OB:MW>
147.002

>  <OB:TPSA>
0.0

>  <knn-inside>
true

>  <knn-propability>
0.4689900347693876

>  <centroid-inside>
true

>  <centroid-propability>
0.7346685723267978

>  <leverage-inside>
true

>  <leverage-propability>
0.006118913584191043

>  <prop-inside>
true

>  <prop-propability>
72.68505016815898

$$$$
2-Chloroaniline
 OpenBabel05311314233D

  8  8  0  0  0  0  0  0  0  0999 V2000
   -2.2769   -0.3570   -0.0000 N   0  0  0  0  0
   -0.8888   -0.3293    0.0000 C   0  0  0  0  0
   -0.1623    0.8754    0.0000 C   0  0  0  0  0
   -0.9805    2.4009   -0.0000 Cl  0  0  0  0  0
    1.2355    0.8738    0.0000 C   0  0  0  0  0
    1.9288   -0.3353    0.0000 C   0  0  0  0  0
    1.2239   -1.5371    0.0000 C   0  0  0  0  0
   -0.1744   -1.5322    0.0000 C   0  0  0  0  0
  1  2  1  0  0  0
  2  3  2  0  0  0
  2  8  1  0  0  0
  3  4  1  0  0  0
  3  5  1  0  0  0
  5  6  2  0  0  0
  6  7  1  0  0  0
  7  8  2  0  0  0
M  END
>  <DSSTox_RID>
21810

>  <DSSTox_CID>
1810

>  <DSSTox_Generic_SID>
21810

>  <DSSTox_FileID>
120_EPAFHM_v4b

>  <STRUCTURE_Formula>
C6H6ClN

>  <STRUCTURE_MolecularWeight>
127.5715

>  <STRUCTURE_ChemicalType>
defined organic

>  <STRUCTURE_TestedForm_DefinedOrganic>
parent

>  <STRUCTURE_Shown>
tested chemical

>  <TestSubstance_ChemicalName>
2-Chloroaniline

>  <TestSubstance_CASRN>
95-51-2

>  <TestSubstance_Description>
single chemical compound

>  <STRUCTURE_ChemicalName_IUPAC>
2-chloroaniline

>  <STRUCTURE_SMILES>
NC1=C(Cl)C=CC=C1

>  <STRUCTURE_Parent_SMILES>
NC1=C(Cl)C=CC=C1

>  <STRUCTURE_InChIKey>
JUVIOZPCNVVQFO-YNCZMBBRFV

>  <STRUCTURE_InChI>
InChI=1/C6H6ClN/c7-5-3-1-2-4-6(5)8/h1-4H,8H2

>  <Endpoint>
LC50

>  <StudyType>
Acute Toxicity

>  <ChemClass_FHM>
Primary aromatic amines

>  <Species>
fathead minnow

>  <MLOGP>
measured LogP

>  <CLOGP>
1.9

>  <LC50_mmol>
0.045

>  <LC50_mg>
5.74

>  <ActivityScore_EPAFHM>
46

>  <ActivityOutcome_EPAFHM>
active

>  <LC50_Note>
nonmonotonical pattern of death; LC50 is geometric mean of 2 experiments; LC50 obtained only at 96hr so no LC50_Ratio determined

>  <MOA_Confidence>
High

>  <MOA>
Polar narcosis

>  <FishAcuteToxSyndrome>
Polar narcosis

>  <FishBehaviorTest>
TYPE II Hyperactive

>  <MOA_MixtureTest>
Polar narcosis

>  <ExcessToxicityIndex>
20.8

>  <OB:abonds>
6

>  <OB:atoms>
8

>  <OB:HBA1>
1

>  <OB:HBA2>
1

>  <OB:dbonds>
0

>  <OB:HBD>
1

>  <OB:sbonds>
2

>  <LC50_mmol_log>
-1.3467874862246563

>  <OB:bonds>
8

>  <OB:logP>
2.5034

>  <OB:MR>
35.8564

>  <OB:MW>
127.572

>  <OB:TPSA>
26.02

>  <knn-inside>
true

>  <knn-propability>
0.524447780616603

>  <centroid-inside>
true

>  <centroid-propability>
0.35087273351811926

>  <leverage-inside>
true

>  <leverage-propability>
0.0034448525941715297

>  <prop-inside>
true

>  <prop-propability>
223.51697294614343

$$$$
2-Fluorotoluene
 OpenBabel05311314233D

  8  8  0  0  0  0  0  0  0  0999 V2000
   -2.3699   -0.3187   -0.0050 C   0  0  0  0  0
   -0.8721   -0.3095   -0.0015 C   0  0  0  0  0
   -0.1540    0.8886   -0.0020 C   0  0  0  0  0
   -0.8033    2.0615   -0.0041 F   0  0  0  0  0
    1.2385    0.8969   -0.0002 C   0  0  0  0  0
    1.9367   -0.3094    0.0014 C   0  0  0  0  0
    1.2363   -1.5158    0.0011 C   0  0  0  0  0
   -0.1611   -1.5172   -0.0006 C   0  0  0  0  0
  1  2  1  0  0  0
  2  3  2  0  0  0
  2  8  1  0  0  0
  3  4  1  0  0  0
  3  5  1  0  0  0
  5  6  2  0  0  0
  6  7  1  0  0  0
  7  8  2  0  0  0
M  END
>  <DSSTox_RID>
21811

>  <DSSTox_CID>
1811

>  <DSSTox_Generic_SID>
21811

>  <DSSTox_FileID>
121_EPAFHM_v4b

>  <STRUCTURE_Formula>
C7H7F

>  <STRUCTURE_MolecularWeight>
110.1307

>  <STRUCTURE_ChemicalType>
defined organic

>  <STRUCTURE_TestedForm_DefinedOrganic>
parent

>  <STRUCTURE_Shown>
tested chemical

>  <TestSubstance_ChemicalName>
2-Fluorotoluene

>  <TestSubstance_CASRN>
95-52-3

>  <TestSubstance_Description>
single chemical compound

>  <STRUCTURE_ChemicalName_IUPAC>
1-fluoro-2-methylbenzene

>  <STRUCTURE_SMILES>
CC1=C(F)C=CC=C1

>  <STRUCTURE_Parent_SMILES>
CC1=C(F)C=CC=C1

>  <STRUCTURE_InChIKey>
UOORRWUZONOOLO-BNHPSDRDBK

>  <STRUCTURE_InChI>
InChI=1/C7H7F/c1-6-4-2-3-5-7(6)8/h2-5H,1H3

>  <Endpoint>
LC50

>  <StudyType>
Acute Toxicity

>  <ChemClass_FHM>
Chlorinated Benzenes

>  <Species>
fathead minnow

>  <CLOGP>
2.93

>  <LC50_mmol>
0.176

>  <LC50_mg>
19.4

>  <ActivityScore_EPAFHM>
39

>  <ActivityOutcome_EPAFHM>
active

>  <LC50_Note>
LC50 is geometric mean of 2 experiments; LC50 obtained only at 96hr so no LC50_Ratio determined

>  <MOA_Confidence>
Low

>  <MOA>
Electrophile or proelectrophile reactivity

>  <ExcessToxicityIndex>
0.6

>  <OB:abonds>
6

>  <OB:atoms>
8

>  <OB:HBA1>
0

>  <OB:HBA2>
0

>  <OB:dbonds>
0

>  <OB:HBD>
0

>  <OB:sbonds>
2

>  <LC50_mmol_log>
-0.7544873321858502

>  <OB:bonds>
8

>  <OB:logP>
2.1341

>  <OB:MR>
31.366

>  <OB:MW>
110.129

>  <OB:TPSA>
0.0

>  <knn-inside>
true

>  <knn-propability>
0.5721904526645007

>  <centroid-inside>
true

>  <centroid-propability>
0.7890788571505353

>  <leverage-inside>
true

>  <leverage-propability>
0.006393977657018511

>  <prop-inside>
true

>  <prop-propability>
75.1580906531164

$$$$
2-Chlorophenol
 OpenBabel05311314233D

  8  8  0  0  0  0  0  0  0  0999 V2000
    2.2418   -0.3105   -0.0000 O   0  0  0  0  0
    0.8733   -0.3198   -0.0000 C   0  0  0  0  0
    0.1895   -1.5355    0.0000 C   0  0  0  0  0
   -1.2070   -1.5447    0.0000 C   0  0  0  0  0
   -1.9167   -0.3434    0.0000 C   0  0  0  0  0
   -1.2305    0.8725    0.0000 C   0  0  0  0  0
    0.1657    0.8863    0.0000 C   0  0  0  0  0
    0.9771    2.4090    0.0000 Cl  0  0  0  0  0
  1  2  1  0  0  0
  2  3  2  0  0  0
  2  7  1  0  0  0
  3  4  1  0  0  0
  4  5  2  0  0  0
  5  6  1  0  0  0
  6  7  2  0  0  0
  7  8  1  0  0  0
M  END
>  <DSSTox_RID>
21812

>  <DSSTox_CID>
1544

>  <DSSTox_Generic_SID>
21544

>  <DSSTox_FileID>
122_EPAFHM_v4b

>  <STRUCTURE_Formula>
C6H5ClO

>  <STRUCTURE_MolecularWeight>
128.5563

>  <STRUCTURE_ChemicalType>
defined organic

>  <STRUCTURE_TestedForm_DefinedOrganic>
parent

>  <STRUCTURE_Shown>
tested chemical

>  <TestSubstance_ChemicalName>
2-Chlorophenol

>  <TestSubstance_CASRN>
95-57-8

>  <TestSubstance_Description>
single chemical compound

>  <STRUCTURE_ChemicalName_IUPAC>
2-chlorophenol

>  <STRUCTURE_SMILES>
OC1=CC=CC=C1Cl

>  <STRUCTURE_Parent_SMILES>
OC1=CC=CC=C1Cl

>  <STRUCTURE_InChIKey>
RNECICXFEXUBIV-HHDCZVLEAO

>  <STRUCTURE_InChI>
InChI=1/C6H5ClO/c7-5-3-1-2-4-6(5)8/h1-4,8H

>  <Endpoint>
LC50

>  <StudyType>
Acute Toxicity

>  <ChemClass_FHM>
Chlorinated Phenols

>  <Species>
fathead minnow

>  <MLOGP>
measured LogP

>  <CLOGP>
2.15

>  <LC50_mmol>
0.0887

>  <LC50_mg>
11.4

>  <ActivityScore_EPAFHM>
42

>  <ActivityOutcome_EPAFHM>
active

>  <LC50_Note>
nonmonotonical pattern of death; LC50 is geometric mean of 2 experiments; 48hr to 96hr LC50_Ratio

>  <LC50_Ratio>
2

>  <MOA_Confidence>
High

>  <MOA>
Polar narcosis

>  <FishBehaviorTest>
TYPE II Hyperactive

>  <MOA_MixtureTest>
Polar narcosis

>  <ExcessToxicityIndex>
5.0

>  <OB:abonds>
6

>  <OB:atoms>
8

>  <OB:HBA1>
1

>  <OB:HBA2>
1

>  <OB:dbonds>
0

>  <OB:HBD>
1

>  <OB:sbonds>
2

>  <LC50_mmol_log>
-1.0520763801682735

>  <OB:bonds>
8

>  <OB:logP>
2.0456

>  <OB:MR>
33.475

>  <OB:MW>
128.556

>  <OB:TPSA>
20.23

>  <knn-inside>
true

>  <knn-propability>
0.498222549207063

>  <centroid-inside>
true

>  <centroid-propability>
0.3916987360502684

>  <leverage-inside>
true

>  <leverage-propability>
0.0032231282126837313

>  <prop-inside>
true

>  <prop-propability>
250.80593186644637

$$$$
1,2,4-Trimethylbenzene
 OpenBabel05311314233D

  9  9  0  0  0  0  0  0  0  0999 V2000
   -2.2101   -1.4004    0.0060 C   0  0  0  0  0
   -0.9744   -0.5427    0.0058 C   0  0  0  0  0
   -0.9789    0.8643   -0.0053 C   0  0  0  0  0
    0.2532    1.5462   -0.0030 C   0  0  0  0  0
    1.4674    0.8589    0.0006 C   0  0  0  0  0
    1.4821   -0.5339    0.0023 C   0  0  0  0  0
    0.2613   -1.2210    0.0050 C   0  0  0  0  0
    2.7729   -1.2968    0.0043 C   0  0  0  0  0
   -2.2178    1.7165   -0.0071 C   0  0  0  0  0
  1  2  1  0  0  0
  2  3  2  0  0  0
  2  7  1  0  0  0
  3  4  1  0  0  0
  3  9  1  0  0  0
  4  5  2  0  0  0
  5  6  1  0  0  0
  6  7  2  0  0  0
  6  8  1  0  0  0
M  END
>  <DSSTox_RID>
21813

>  <DSSTox_CID>
1402

>  <DSSTox_Generic_SID>
21402

>  <DSSTox_FileID>
123_EPAFHM_v4b

>  <STRUCTURE_Formula>
C9H12

>  <STRUCTURE_MolecularWeight>
120.1916

>  <STRUCTURE_ChemicalType>
defined organic

>  <STRUCTURE_TestedForm_DefinedOrganic>
parent

>  <STRUCTURE_Shown>
tested chemical

>  <TestSubstance_ChemicalName>
1,2,4-Trimethylbenzene

>  <TestSubstance_CASRN>
95-63-6

>  <TestSubstance_Description>
single chemical compound

>  <STRUCTURE_ChemicalName_IUPAC>
1,2,4-trimethylbenzene

>  <STRUCTURE_SMILES>
CC1=C(C=CC(=C1)C)C

>  <STRUCTURE_Parent_SMILES>
CC1=C(C=CC(=C1)C)C

>  <STRUCTURE_InChIKey>
NKESWXOEIYJTPC-FAJRJSOLAL

>  <STRUCTURE_InChI>
InChI=1/C9H12/c1-7-4-5-8(2)9(3)6-7/h4-6H,1-3H3

>  <Endpoint>
LC50

>  <StudyType>
Acute Toxicity

>  <ChemClass_FHM>
Benzenes

>  <Species>
fathead minnow

>  <MLOGP>
measured LogP

>  <CLOGP>
3.78

>  <LC50_mmol>
0.0642

>  <LC50_mg>
7.72

>  <ActivityScore_EPAFHM>
44

>  <ActivityOutcome_EPAFHM>
active

>  <LC50_Ratio>
1.27

>  <MOA_Confidence>
Moderate

>  <MOA>
Baseline narcosis

>  <ExcessToxicityIndex>
0.4

>  <OB:abonds>
6

>  <OB:atoms>
9

>  <OB:HBA1>
0

>  <OB:HBA2>
0

>  <OB:dbonds>
0

>  <OB:HBD>
0

>  <OB:sbonds>
3

>  <LC50_mmol_log>
-1.1924649719311469

>  <OB:bonds>
9

>  <OB:logP>
2.6118

>  <OB:MR>
41.34

>  <OB:MW>
120.192

>  <OB:TPSA>
0.0

>  <knn-inside>
true

>  <knn-propability>
0.7135605650413668

>  <centroid-inside>
true

>  <centroid-propability>
0.6918971406333357

>  <leverage-inside>
true

>  <leverage-propability>
0.006053645896734725

>  <prop-inside>
true

>  <prop-propability>
98.44297273436165

$$$$
3,4-Dichlorotoluene
 OpenBabel05311314233D

  9  9  0  0  0  0  0  0  0  0999 V2000
    2.8395   -1.2924   -0.0047 C   0  0  0  0  0
    1.5352   -0.5499   -0.0015 C   0  0  0  0  0
    0.3144   -1.2380   -0.0016 C   0  0  0  0  0
   -0.8979   -0.5376   -0.0004 C   0  0  0  0  0
   -2.3590   -1.4609   -0.0001 Cl  0  0  0  0  0
   -0.8947    0.8608    0.0015 C   0  0  0  0  0
   -2.3497    1.7928    0.0033 Cl  0  0  0  0  0
    0.3202    1.5514    0.0009 C   0  0  0  0  0
    1.5282    0.8497   -0.0005 C   0  0  0  0  0
  1  2  1  0  0  0
  2  3  2  0  0  0
  2  9  1  0  0  0
  3  4  1  0  0  0
  4  5  1  0  0  0
  4  6  2  0  0  0
  6  7  1  0  0  0
  6  8  1  0  0  0
  8  9  2  0  0  0
M  END
>  <DSSTox_RID>
21814

>  <DSSTox_CID>
1814

>  <DSSTox_Generic_SID>
21814

>  <DSSTox_FileID>
124_EPAFHM_v4b

>  <STRUCTURE_Formula>
C7H6Cl2

>  <STRUCTURE_MolecularWeight>
161.0304

>  <STRUCTURE_ChemicalType>
defined organic

>  <STRUCTURE_TestedForm_DefinedOrganic>
parent

>  <STRUCTURE_Shown>
tested chemical

>  <TestSubstance_ChemicalName>
3,4-Dichlorotoluene

>  <TestSubstance_CASRN>
95-75-0

>  <TestSubstance_Description>
single chemical compound

>  <STRUCTURE_ChemicalName_IUPAC>
1,2-dichloro-4-methylbenzene

>  <STRUCTURE_SMILES>
CC1=CC(Cl)=C(Cl)C=C1

>  <STRUCTURE_Parent_SMILES>
CC1=CC(Cl)=C(Cl)C=C1

>  <STRUCTURE_InChIKey>
NXRSCUAGNJELHG-YWKXURFKAV

>  <STRUCTURE_InChI>
InChI=1/C7H6Cl2/c1-5-2-3-6(8)7(9)4-5/h2-4H,1H3

>  <Endpoint>
LC50

>  <StudyType>
Acute Toxicity

>  <ChemClass_FHM>
Chlorinated Benzenes

>  <Species>
fathead minnow

>  <CLOGP>
4.22

>  <LC50_mmol>
0.0181

>  <LC50_mg>
2.91

>  <ActivityScore_EPAFHM>
50

>  <ActivityOutcome_EPAFHM>
active

>  <LC50_Ratio>
1.45

>  <MOA>
MOA not determined due to conflicting evidence

>  <ExcessToxicityIndex>
0.8

>  <OB:abonds>
6

>  <OB:atoms>
9

>  <OB:HBA1>
0

>  <OB:HBA2>
0

>  <OB:dbonds>
0

>  <OB:HBD>
0

>  <OB:sbonds>
3

>  <LC50_mmol_log>
-1.7423214251308154

>  <OB:bonds>
9

>  <OB:logP>
3.3018

>  <OB:MR>
41.428

>  <OB:MW>
161.029

>  <OB:TPSA>
0.0

>  <knn-inside>
true

>  <knn-propability>
0.8397234037929825

>  <centroid-inside>
true

>  <centroid-propability>
0.7402312911881234

>  <leverage-inside>
true

>  <leverage-propability>
0.006001498470362626

>  <prop-inside>
true

>  <prop-propability>
57.68812871052884

$$$$
3,4-Dichloroaniline
 OpenBabel05311314233D

  9  9  0  0  0  0  0  0  0  0999 V2000
    2.7621   -1.2527   -0.1888 N   0  0  0  0  0
    1.5652   -0.5625    0.0182 C   0  0  0  0  0
    0.3457   -1.2453   -0.0044 C   0  0  0  0  0
   -0.8695   -0.5489    0.0139 C   0  0  0  0  0
   -2.3281   -1.4762    0.0007 Cl  0  0  0  0  0
   -0.8714    0.8489    0.0207 C   0  0  0  0  0
   -2.3277    1.7766    0.0114 Cl  0  0  0  0  0
    0.3418    1.5387    0.0132 C   0  0  0  0  0
    1.5497    0.8346   -0.0035 C   0  0  0  0  0
  1  2  1  0  0  0
  2  3  2  0  0  0
  2  9  1  0  0  0
  3  4  1  0  0  0
  4  5  1  0  0  0
  4  6  2  0  0  0
  6  7  1  0  0  0
  6  8  1  0  0  0
  8  9  2  0  0  0
M  END
>  <DSSTox_RID>
21815

>  <DSSTox_CID>
1815

>  <DSSTox_Generic_SID>
21815

>  <DSSTox_FileID>
125_EPAFHM_v4b

>  <STRUCTURE_Formula>
C6H5Cl2N

>  <STRUCTURE_MolecularWeight>
162.0166

>  <STRUCTURE_ChemicalType>
defined organic

>  <STRUCTURE_TestedForm_DefinedOrganic>
parent

>  <STRUCTURE_Shown>
tested chemical

>  <TestSubstance_ChemicalName>
3,4-Dichloroaniline

>  <TestSubstance_CASRN>
95-76-1

>  <TestSubstance_Description>
single chemical compound

>  <STRUCTURE_ChemicalName_IUPAC>
3,4-dichloroaniline

>  <STRUCTURE_SMILES>
NC1=CC(Cl)=C(Cl)C=C1

>  <STRUCTURE_Parent_SMILES>
NC1=CC(Cl)=C(Cl)C=C1

>  <STRUCTURE_InChIKey>
KYSGQVXATFBATP-ZUJSRIHZAZ

>  <STRUCTURE_InChI>
InChI=1/C6H5Cl2N/c7-5-2-1-4(9)3-6(5)8/h1-3H,9H2

>  <Endpoint>
LC50

>  <StudyType>
Acute Toxicity

>  <ChemClass_FHM>
Primary aromatic amines

>  <Species>
fathead minnow

>  <MLOGP>
measured LogP

>  <CLOGP>
2.69

>  <LC50_mmol>
0.0467

>  <LC50_mg>
7.57

>  <ActivityScore_EPAFHM>
45

>  <ActivityOutcome_EPAFHM>
active

>  <LC50_Note>
LC50 is geometric mean of 3 experiments

>  <LC50_Ratio>
1.29

>  <MOA_Confidence>
High

>  <MOA>
Baseline narcosis; Polar narcosis

>  <FishBehaviorTest>
TYPE II Hyperactive

>  <MOA_MixtureTest>
Baseline narcosis; Polar narcosis

>  <ExcessToxicityIndex>
4.0

>  <OB:abonds>
6

>  <OB:atoms>
9

>  <OB:HBA1>
1

>  <OB:HBA2>
1

>  <OB:dbonds>
0

>  <OB:HBD>
1

>  <OB:sbonds>
3

>  <LC50_mmol_log>
-1.330683119433888

>  <OB:bonds>
9

>  <OB:logP>
3.1568

>  <OB:MR>
40.8664

>  <OB:MW>
162.017

>  <OB:TPSA>
26.02

>  <knn-inside>
true

>  <knn-propability>
0.877853925458849

>  <centroid-inside>
true

>  <centroid-propability>
0.3604882096656498

>  <leverage-inside>
true

>  <leverage-propability>
0.003527596483195367

>  <prop-inside>
true

>  <prop-propability>
149.20474841637244

$$$$
Allyl methacrylate
 OpenBabel05311314233D

  9  8  0  0  0  0  0  0  0  0999 V2000
   -0.5419    2.6600   -2.5075 C   0  0  0  0  0
   -1.2941    1.6791   -1.9792 C   0  0  0  0  0
   -1.9941    0.6620   -2.8290 C   0  0  0  0  0
   -1.4951    1.5232   -0.5066 C   0  0  0  0  0
   -2.2397    0.6859   -0.0222 O   0  0  0  0  0
   -0.7364    2.4083    0.1816 O   0  0  0  0  0
   -0.8053    2.3223    1.6079 C   0  0  0  0  0
    0.5881    2.5274    2.1185 C   0  0  0  0  0
    0.9712    3.5138    2.9391 C   0  0  0  0  0
  1  2  2  0  0  0
  2  3  1  0  0  0
  2  4  1  0  0  0
  4  5  2  0  0  0
  4  6  1  0  0  0
  6  7  1  0  0  0
  7  8  1  0  0  0
  8  9  2  0  0  0
M  END
>  <DSSTox_RID>
21816

>  <DSSTox_CID>
1816

>  <DSSTox_Generic_SID>
21816

>  <DSSTox_FileID>
126_EPAFHM_v4b

>  <STRUCTURE_Formula>
C7H10O2

>  <STRUCTURE_MolecularWeight>
126.1531

>  <STRUCTURE_ChemicalType>
defined organic

>  <STRUCTURE_TestedForm_DefinedOrganic>
parent

>  <STRUCTURE_Shown>
tested chemical

>  <TestSubstance_ChemicalName>
Allyl methacrylate

>  <TestSubstance_CASRN>
96-05-9

>  <TestSubstance_Description>
single chemical compound

>  <STRUCTURE_ChemicalName_IUPAC>
prop-2-en-1-yl 2-methylprop-2-enoate

>  <STRUCTURE_SMILES>
C=C(C)C(=O)OCC=C

>  <STRUCTURE_Parent_SMILES>
C=C(C)C(=O)OCC=C

>  <STRUCTURE_InChIKey>
GKGIFQRNAKFPJW-FKOWHZAWAU

>  <STRUCTURE_InChI>
InChI=1/C7H10O2/c1-4-5-9-7(8)6(2)3/h4H,1-2,5H2,3H3

>  <Endpoint>
LC50

>  <StudyType>
Acute Toxicity

>  <ChemClass_FHM>
Acrylates

>  <Species>
fathead minnow

>  <CLOGP>
1.57

>  <LC50_mmol>
0.00785

>  <LC50_mg>
0.99

>  <ActivityScore_EPAFHM>
54

>  <ActivityOutcome_EPAFHM>
active

>  <LC50_Ratio>
1.62

>  <MOA_Confidence>
High-Moderate

>  <MOA>
Electrophile or proelectrophile reactivity

>  <FishBehaviorTest>
TYPE III Spontaneous motor activity

>  <ExcessToxicityIndex>
240.0

>  <OB:abonds>
0

>  <OB:atoms>
9

>  <OB:HBA1>
2

>  <OB:HBA2>
2

>  <OB:dbonds>
3

>  <OB:HBD>
0

>  <OB:sbonds>
5

>  <LC50_mmol_log>
-2.1051303432547477

>  <OB:bonds>
8

>  <OB:logP>
1.2917

>  <OB:MR>
36.1

>  <OB:MW>
126.153

>  <OB:TPSA>
26.3

>  <knn-inside>
true

>  <knn-propability>
0.340334673378289

>  <centroid-inside>
true

>  <centroid-propability>
0.396843893324416

>  <leverage-inside>
true

>  <leverage-propability>
0.0016850265838108574

>  <prop-inside>
true

>  <prop-propability>
185.68192260275842

$$$$
2,3-Dibromopropanol
 OpenBabel05311314243D

  6  5  0  0  0  0  0  0  0  0999 V2000
    1.5832    1.5904   -0.1964 Br  0  0  0  0  0
   -0.2381    1.1837    0.3644 C   0  0  0  0  0
   -0.6915   -0.1558   -0.1889 C   0  0  0  0  0
   -2.6515   -0.2695    0.0637 Br  0  0  0  0  0
   -0.0638   -1.3560    0.5221 C   0  0  0  0  0
   -0.4431   -2.5778   -0.1086 O   0  0  0  0  0
  1  2  1  0  0  0
  2  3  1  0  0  0
  3  4  1  0  0  0
  3  5  1  0  0  0
  5  6  1  0  0  0
M  END
>  <DSSTox_RID>
21817

>  <DSSTox_CID>
1817

>  <DSSTox_Generic_SID>
21817

>  <DSSTox_FileID>
127_EPAFHM_v4b

>  <STRUCTURE_Formula>
C3H6Br2O

>  <STRUCTURE_MolecularWeight>
217.8871

>  <STRUCTURE_ChemicalType>
defined organic

>  <STRUCTURE_TestedForm_DefinedOrganic>
parent

>  <STRUCTURE_Shown>
tested chemical

>  <TestSubstance_ChemicalName>
2,3-Dibromopropanol

>  <TestSubstance_CASRN>
96-13-9

>  <TestSubstance_Description>
single chemical compound

>  <STRUCTURE_ChemicalName_IUPAC>
2,3-dibromopropan-1-ol

>  <STRUCTURE_SMILES>
BrCC(Br)CO

>  <STRUCTURE_Parent_SMILES>
BrCC(Br)CO

>  <STRUCTURE_InChIKey>
IDESUKLBXZKCOE-FIEUZOMEAG

>  <STRUCTURE_InChI>
InChI=1/C3H6Br2O/c4-1-3(5)2-6/h3,6H,1-2H2

>  <Endpoint>
LC50

>  <StudyType>
Acute Toxicity

>  <ChemClass_FHM>
Basic Alcohols

>  <Species>
fathead minnow

>  <CLOGP>
0.63

>  <LC50_mmol>
0.326

>  <LC50_mg>
71.0

>  <ActivityScore_EPAFHM>
36

>  <ActivityOutcome_EPAFHM>
active

>  <LC50_Ratio>
2.24

>  <MOA_Confidence>
Moderate

>  <MOA>
Electrophile or proelectrophile reactivity

>  <ExcessToxicityIndex>
44.2

>  <OB:abonds>
0

>  <OB:atoms>
6

>  <OB:HBA1>
1

>  <OB:HBA2>
1

>  <OB:dbonds>
0

>  <OB:HBD>
1

>  <OB:sbonds>
5

>  <LC50_mmol_log>
-0.48678239993206096

>  <OB:bonds>
5

>  <OB:logP>
1.1371

>  <OB:MR>
33.4368

>  <OB:MW>
217.887

>  <OB:TPSA>
20.23

>  <knn-inside>
true

>  <knn-propability>
2.372657824096196

>  <centroid-inside>
true

>  <centroid-propability>
0.7981598978145881

>  <leverage-inside>
true

>  <leverage-propability>
0.017020545271363305

>  <prop-inside>
true

>  <prop-propability>
46.199269604864696

$$$$
2-Methylbutyraldehyde
 OpenBabel05311314243D

  6  5  0  0  0  0  0  0  0  0999 V2000
    0.7492    1.5530    0.5511 C   0  0  0  0  0
    0.1861    0.2578   -0.0290 C   0  0  0  0  0
    1.3598   -0.6137   -0.4398 C   0  0  0  0  0
    1.6396   -0.9159   -1.5950 O   0  0  0  0  0
   -0.7760    0.5543   -1.1870 C   0  0  0  0  0
   -1.5749   -0.6696   -1.6177 C   0  0  0  0  0
  1  2  1  0  0  0
  2  3  1  0  0  0
  2  5  1  0  0  0
  3  4  2  0  0  0
  5  6  1  0  0  0
M  END
>  <DSSTox_RID>
21818

>  <DSSTox_CID>
1818

>  <DSSTox_Generic_SID>
21818

>  <DSSTox_FileID>
128_EPAFHM_v4b

>  <STRUCTURE_Formula>
C5H10O

>  <STRUCTURE_MolecularWeight>
86.1323

>  <STRUCTURE_ChemicalType>
defined organic

>  <STRUCTURE_TestedForm_DefinedOrganic>
parent

>  <STRUCTURE_Shown>
tested chemical

>  <TestSubstance_ChemicalName>
2-Methylbutyraldehyde

>  <TestSubstance_CASRN>
96-17-3

>  <TestSubstance_Description>
single chemical compound

>  <STRUCTURE_ChemicalName_IUPAC>
2-methylbutanal

>  <STRUCTURE_SMILES>
CC(C=O)CC

>  <STRUCTURE_Parent_SMILES>
CC(C=O)CC

>  <STRUCTURE_InChIKey>
WJKMPGOWFXZOJK-SQNMPNCVAZ

>  <STRUCTURE_InChI>
InChI=1/C5H10O/c1-3-5(2)4-6/h4-5H,3H2,1-2H3

>  <Endpoint>
LC50

>  <StudyType>
Acute Toxicity

>  <ChemClass_FHM>
Aldehydes

>  <Species>
fathead minnow

>  <CLOGP>
1.14

>  <LC50_mmol>
0.116

>  <LC50_mg>
9.97

>  <ActivityScore_EPAFHM>
41

>  <ActivityOutcome_EPAFHM>
active

>  <LC50_Ratio>
2.47

>  <MOA_Confidence>
Moderate

>  <MOA>
Electrophile or proelectrophile reactivity

>  <FishBehaviorTest>
TYPE I Depressed motor activity

>  <ExcessToxicityIndex>
41.2

>  <OB:abonds>
0

>  <OB:atoms>
6

>  <OB:HBA1>
1

>  <OB:HBA2>
1

>  <OB:dbonds>
1

>  <OB:HBD>
0

>  <OB:sbonds>
4

>  <LC50_mmol_log>
-0.9355420107730815

>  <OB:bonds>
5

>  <OB:logP>
1.2314

>  <OB:MR>
26.349

>  <OB:MW>
86.1323

>  <OB:TPSA>
17.07

>  <knn-inside>
true

>  <knn-propability>
0.0631452754059117

>  <centroid-inside>
true

>  <centroid-propability>
0.8911369437056132

>  <leverage-inside>
true

>  <leverage-propability>
0.003776491897050406

>  <prop-inside>
true

>  <prop-propability>
42.0955432813246

$$$$
1,2,3-Trichloropropane
 OpenBabel05311314243D

  6  5  0  0  0  0  0  0  0  0999 V2000
    0.9298    1.7069    0.2048 Cl  0  0  0  0  0
   -0.1816    0.2922    0.1612 C   0  0  0  0  0
    0.5639   -0.9093   -0.4197 C   0  0  0  0  0
   -0.4125   -2.3989   -0.3287 Cl  0  0  0  0  0
   -1.4841    0.6594   -0.5568 C   0  0  0  0  0
   -1.2765    0.9956   -2.2957 Cl  0  0  0  0  0
  1  2  1  0  0  0
  2  3  1  0  0  0
  2  5  1  0  0  0
  3  4  1  0  0  0
  5  6  1  0  0  0
M  END
>  <DSSTox_RID>
21819

>  <DSSTox_CID>
1390

>  <DSSTox_Generic_SID>
21390

>  <DSSTox_FileID>
129_EPAFHM_v4b

>  <STRUCTURE_Formula>
C3H5Cl3

>  <STRUCTURE_MolecularWeight>
147.4308

>  <STRUCTURE_ChemicalType>
defined organic

>  <STRUCTURE_TestedForm_DefinedOrganic>
parent

>  <STRUCTURE_Shown>
tested chemical

>  <TestSubstance_ChemicalName>
1,2,3-Trichloropropane

>  <TestSubstance_CASRN>
96-18-4

>  <TestSubstance_Description>
single chemical compound

>  <STRUCTURE_ChemicalName_IUPAC>
1,2,3-trichloropropane

>  <STRUCTURE_SMILES>
ClCC(Cl)CCl

>  <STRUCTURE_Parent_SMILES>
ClCC(Cl)CCl

>  <STRUCTURE_InChIKey>
UJEAJAAETZCXIW-PREWKOHWAP

>  <STRUCTURE_InChI>
InChI=1/C3H5Cl3/c4-1-3(6)2-5/h3H,1-2H2

>  <Endpoint>
LC50

>  <StudyType>
Acute Toxicity

>  <ChemClass_FHM>
Saturated Hydrocarbons

>  <Species>
fathead minnow

>  <CLOGP>
1.98

>  <LC50_mmol>
0.391

>  <LC50_mg>
57.7

>  <ActivityScore_EPAFHM>
36

>  <ActivityOutcome_EPAFHM>
active

>  <LC50_Note>
LC50 is geometric mean of 2 experiments

>  <LC50_Ratio>
1

>  <MOA_Confidence>
High-Moderate

>  <MOA>
Baseline narcosis

>  <FishBehaviorTest>
TYPE I Depressed motor activity

>  <ExcessToxicityIndex>
1.7

>  <OB:abonds>
0

>  <OB:atoms>
6

>  <OB:HBA1>
0

>  <OB:HBA2>
0

>  <OB:dbonds>
0

>  <OB:HBD>
0

>  <OB:sbonds>
5

>  <LC50_mmol_log>
-0.40782324260413316

>  <OB:bonds>
5

>  <OB:logP>
2.0714

>  <OB:MR>
30.923

>  <OB:MW>
147.431

>  <OB:TPSA>
0.0

>  <knn-inside>
true

>  <knn-propability>
0.6646578506818775

>  <centroid-inside>
true

>  <centroid-propability>
0.8615857251222613

>  <leverage-inside>
true

>  <leverage-propability>
0.007101080274705384

>  <prop-inside>
true

>  <prop-propability>
54.366318486800765

$$$$
3-Pentanone
 OpenBabel05311314243D

  6  5  0  0  0  0  0  0  0  0999 V2000
    0.3080    2.4442   -0.3778 C   0  0  0  0  0
    0.6765    1.1577    0.3390 C   0  0  0  0  0
   -0.2183   -0.0077   -0.0498 C   0  0  0  0  0
   -1.1433    0.1139   -0.8511 O   0  0  0  0  0
    0.1060   -1.3333    0.6192 C   0  0  0  0  0
   -0.8298   -2.4499    0.1929 C   0  0  0  0  0
  1  2  1  0  0  0
  2  3  1  0  0  0
  3  4  2  0  0  0
  3  5  1  0  0  0
  5  6  1  0  0  0
M  END
>  <DSSTox_RID>
21820

>  <DSSTox_CID>
1820

>  <DSSTox_Generic_SID>
21820

>  <DSSTox_FileID>
130_EPAFHM_v4b

>  <STRUCTURE_Formula>
C5H10O

>  <STRUCTURE_MolecularWeight>
86.1323

>  <STRUCTURE_ChemicalType>
defined organic

>  <STRUCTURE_TestedForm_DefinedOrganic>
parent

>  <STRUCTURE_Shown>
tested chemical

>  <TestSubstance_ChemicalName>
3-Pentanone

>  <TestSubstance_CASRN>
96-22-0

>  <TestSubstance_Description>
single chemical compound

>  <STRUCTURE_ChemicalName_IUPAC>
pentan-3-one

>  <STRUCTURE_SMILES>
CCC(=O)CC

>  <STRUCTURE_Parent_SMILES>
CCC(=O)CC

>  <STRUCTURE_InChIKey>
FYHRMCLZGGFTST-KLICSTEUAH

>  <STRUCTURE_InChI>
InChI=1/C5H10O/c1-3-5(6)4-2/h3-4H2,1-2H3

>  <Endpoint>
LC50

>  <StudyType>
Acute Toxicity

>  <ChemClass_FHM>
Basic Ketones

>  <Species>
fathead minnow

>  <CLOGP>
0.79

>  <LC50_mmol>
17.88

>  <LC50_mg>
1540.0

>  <ActivityScore_EPAFHM>
18

>  <ActivityOutcome_EPAFHM>
active

>  <LC50_Ratio>
1

>  <MOA_Confidence>
Moderate

>  <MOA>
Baseline narcosis

>  <ExcessToxicityIndex>
0.6

>  <OB:abonds>
0

>  <OB:atoms>
6

>  <OB:HBA1>
1

>  <OB:HBA2>
1

>  <OB:dbonds>
1

>  <OB:HBD>
0

>  <OB:sbonds>
4

>  <LC50_mmol_log>
1.252367514459899

>  <OB:bonds>
5

>  <OB:logP>
1.3755

>  <OB:MR>
26.349

>  <OB:MW>
86.1323

>  <OB:TPSA>
17.07

>  <knn-inside>
true

>  <knn-propability>
0.0631452754059117

>  <centroid-inside>
true

>  <centroid-propability>
0.8800431843482689

>  <leverage-inside>
true

>  <leverage-propability>
0.0040801657167666835

>  <prop-inside>
true

>  <prop-propability>
46.23343699869336

$$$$
2-Butanone oxime
 OpenBabel05311314243D

  6  5  0  0  0  0  0  0  0  0999 V2000
    1.9341    0.5919    1.4448 C   0  0  0  0  0
    1.4398    0.3971    0.0234 C   0  0  0  0  0
   -0.0737    0.3556   -0.0125 C   0  0  0  0  0
   -0.8200    1.6657    0.0746 C   0  0  0  0  0
   -0.6533   -0.8067   -0.0705 N   0  0  0  0  0
   -2.0463   -0.6819   -0.0626 O   0  0  0  0  0
  1  2  1  0  0  0
  2  3  1  0  0  0
  3  4  1  0  0  0
  3  5  2  0  0  0
  5  6  1  0  0  0
M  END
>  <DSSTox_RID>
21821

>  <DSSTox_CID>
1821

>  <DSSTox_Generic_SID>
21821

>  <DSSTox_FileID>
131_EPAFHM_v4b

>  <STRUCTURE_Formula>
C4H9NO

>  <STRUCTURE_MolecularWeight>
87.1204

>  <STRUCTURE_ChemicalType>
defined organic

>  <STRUCTURE_TestedForm_DefinedOrganic>
parent

>  <STRUCTURE_Shown>
tested chemical

>  <TestSubstance_ChemicalName>
2-Butanone oxime

>  <TestSubstance_CASRN>
96-29-7

>  <TestSubstance_Description>
single chemical compound

>  <STRUCTURE_ChemicalName_IUPAC>
(2E)-butan-2-one oxime

>  <STRUCTURE_SMILES>
CCC(C)=NO

>  <STRUCTURE_Parent_SMILES>
CCC(C)=NO

>  <STRUCTURE_InChIKey>
WDWGXLMSWVLQKR-UBYNTCQQAE

>  <STRUCTURE_InChI>
InChI=1/C4H9NO/c1-3-4(2)5-6/h6H,3H2,1-2H3/b5-4+

>  <Endpoint>
LC50

>  <StudyType>
Acute Toxicity

>  <ChemClass_FHM>
Multiple heteroatom compounds

>  <Species>
fathead minnow

>  <CLOGP>
0.65

>  <LC50_mmol>
9.676

>  <LC50_mg>
843.0

>  <ActivityScore_EPAFHM>
21

>  <ActivityOutcome_EPAFHM>
active

>  <LC50_Note>
48hr to 96hr LC50_Ratio

>  <LC50_Ratio>
1.46

>  <MOA>
MOA not determined due to conflicting evidence

>  <ExcessToxicityIndex>
1.4

>  <OB:abonds>
0

>  <OB:atoms>
6

>  <OB:HBA1>
2

>  <OB:HBA2>
2

>  <OB:dbonds>
1

>  <OB:HBD>
1

>  <OB:sbonds>
4

>  <LC50_mmol_log>
0.9856958596898421

>  <OB:bonds>
5

>  <OB:logP>
1.2465

>  <OB:MR>
25.7565

>  <OB:MW>
87.1204

>  <OB:TPSA>
32.59

>  <knn-inside>
true

>  <knn-propability>
1.0076958526488378

>  <centroid-inside>
true

>  <centroid-propability>
0.8838255843692574

>  <leverage-inside>
true

>  <leverage-propability>
0.004992761059065683

>  <prop-inside>
true

>  <prop-propability>
28.010836833072872

$$$$
2-(Diisopropylamino)ethanol
 OpenBabel05311314243D

 10  9  0  0  0  0  0  0  0  0999 V2000
    0.5867    1.0913   -2.0028 O   0  0  0  0  0
   -0.4634    1.5614   -2.8540 C   0  0  0  0  0
   -1.6871    1.8468   -1.9757 C   0  0  0  0  0
   -1.8155    0.7563   -0.9012 N   0  0  0  0  0
   -2.1315   -0.6393   -1.4528 C   0  0  0  0  0
   -3.4594   -0.7107   -2.1957 C   0  0  0  0  0
   -2.0407   -1.7041   -0.3616 C   0  0  0  0  0
   -2.5140    1.2001    0.3853 C   0  0  0  0  0
   -3.9021    1.7732    0.1299 C   0  0  0  0  0
   -1.6325    2.2023    1.1375 C   0  0  0  0  0
  1  2  1  0  0  0
  2  3  1  0  0  0
  3  4  1  0  0  0
  4  5  1  0  0  0
  4  8  1  0  0  0
  5  6  1  0  0  0
  5  7  1  0  0  0
  8  9  1  0  0  0
  8 10  1  0  0  0
M  CHG  1   4   1
M  END
>  <DSSTox_RID>
21822

>  <DSSTox_CID>
1822

>  <DSSTox_Generic_SID>
21822

>  <DSSTox_FileID>
132_EPAFHM_v4b

>  <STRUCTURE_Formula>
C8H19NO

>  <STRUCTURE_MolecularWeight>
145.2442

>  <STRUCTURE_ChemicalType>
defined organic

>  <STRUCTURE_TestedForm_DefinedOrganic>
parent

>  <STRUCTURE_Shown>
tested chemical

>  <TestSubstance_ChemicalName>
2-(Diisopropylamino)ethanol

>  <TestSubstance_CASRN>
96-80-0

>  <TestSubstance_Description>
single chemical compound

>  <STRUCTURE_ChemicalName_IUPAC>
2-[bis(1-methylethyl)amino]ethanol

>  <STRUCTURE_SMILES>
OCCN(C(C)C)C(C)C

>  <STRUCTURE_Parent_SMILES>
OCCN(C(C)C)C(C)C

>  <STRUCTURE_InChIKey>
BRJFCGJTQFHNSD-WNMDICDHAV

>  <STRUCTURE_InChI>
InChI=1/C8H19NO/c1-7(2)9(5-6-10)8(3)4/h7-8,10H,5-6H2,1-4H3

>  <Endpoint>
LC50

>  <StudyType>
Acute Toxicity

>  <ChemClass_FHM>
Tertiary aliphatic amines

>  <Species>
fathead minnow

>  <CLOGP>
0.86

>  <LC50_mmol>
1.384

>  <LC50_mg>
201.0

>  <ActivityScore_EPAFHM>
30

>  <ActivityOutcome_EPAFHM>
active

>  <LC50_Ratio>
1.03

>  <MOA_Confidence>
High-Moderate

>  <MOA>
Baseline narcosis

>  <FishBehaviorTest>
TYPE I Depressed motor activity

>  <ExcessToxicityIndex>
6.3

>  <OB:abonds>
0

>  <OB:atoms>
10

>  <OB:HBA1>
1

>  <OB:HBA2>
1

>  <OB:dbonds>
0

>  <OB:HBD>
2

>  <OB:sbonds>
9

>  <LC50_mmol_log>
0.14113609012073897

>  <OB:bonds>
9

>  <OB:logP>
-0.3196

>  <OB:MR>
45.8855

>  <OB:MW>
146.25

>  <OB:TPSA>
24.67

>  <knn-inside>
true

>  <knn-propability>
1.2341878227241734

>  <centroid-inside>
true

>  <centroid-propability>
0.7325935945163251

>  <leverage-inside>
true

>  <leverage-propability>
0.004915430835472087

>  <prop-inside>
true

>  <prop-propability>
46.32855505166792

$$$$
2,4-Dinitroaniline
 OpenBabel05311314243D

 13 13  0  0  0  0  0  0  0  0999 V2000
    2.2386    2.1897    0.0364 N   0  0  0  0  0
    1.0773    1.4026    0.1063 C   0  0  0  0  0
    1.0613    0.0078   -0.1058 C   0  0  0  0  0
    2.3131   -0.7388   -0.2297 N   0  0  0  0  0
    3.2854   -0.3502    0.4360 O   0  0  0  0  0
    2.3129   -1.7304   -0.9726 O   0  0  0  0  0
   -0.1398   -0.7190   -0.1814 C   0  0  0  0  0
   -1.3524   -0.0307   -0.0827 C   0  0  0  0  0
   -2.6201   -0.7697   -0.1531 N   0  0  0  0  0
   -2.5597   -2.0016   -0.2632 O   0  0  0  0  0
   -3.6707   -0.1172   -0.0904 O   0  0  0  0  0
   -1.3681    1.3600    0.0711 C   0  0  0  0  0
   -0.1602    2.0642    0.1427 C   0  0  0  0  0
  1  2  1  0  0  0
  2  3  2  0  0  0
  2 13  1  0  0  0
  3  4  1  0  0  0
  3  7  1  0  0  0
  4  5  1  0  0  0
  4  6  2  0  0  0
  7  8  2  0  0  0
  8  9  1  0  0  0
  8 12  1  0  0  0
  9 10  1  0  0  0
  9 11  2  0  0  0
 12 13  2  0  0  0
M  CHG  4   4   1   5  -1   9   1  10  -1
M  END
>  <DSSTox_RID>
21823

>  <DSSTox_CID>
1823

>  <DSSTox_Generic_SID>
21823

>  <DSSTox_FileID>
133_EPAFHM_v4b

>  <STRUCTURE_Formula>
C6H5N3O4

>  <STRUCTURE_MolecularWeight>
183.1216

>  <STRUCTURE_ChemicalType>
defined organic

>  <STRUCTURE_TestedForm_DefinedOrganic>
parent

>  <STRUCTURE_Shown>
tested chemical

>  <TestSubstance_ChemicalName>
2,4-Dinitroaniline

>  <TestSubstance_CASRN>
97-02-9

>  <TestSubstance_Description>
single chemical compound

>  <STRUCTURE_ChemicalName_IUPAC>
2,4-dinitroaniline

>  <STRUCTURE_SMILES>
NC1=C([N+]([O-])=O)C=C([N+]([O-])=O)C=C1

>  <STRUCTURE_Parent_SMILES>
NC1=C([N+]([O-])=O)C=C([N+]([O-])=O)C=C1

>  <STRUCTURE_InChIKey>
BZOFYXSYYRXHSE-BLDQUDTGAH

>  <STRUCTURE_InChI>
InChI=1/C6H5N3O4/c7-5-2-1-4(8(10)11)3-6(5)9(12)13/h1-3H,7H2

>  <Endpoint>
LC50

>  <StudyType>
Acute Toxicity

>  <ChemClass_FHM>
Primary aromatic amines

>  <Species>
fathead minnow

>  <CLOGP>
1.84

>  <LC50_mmol>
0.0808

>  <LC50_mg>
14.8

>  <ActivityScore_EPAFHM>
43

>  <ActivityOutcome_EPAFHM>
active

>  <LC50_Note>
LC50 is geometric mean of 2 experiments

>  <LC50_Ratio>
1

>  <MOA_Confidence>
High

>  <MOA>
Uncoupler of oxidative phosphorylation

>  <MOA_MixtureTest>
Uncoupler of oxidative phosphorylation

>  <ExcessToxicityIndex>
12.4

>  <OB:abonds>
6

>  <OB:atoms>
13

>  <OB:HBA1>
3

>  <OB:HBA2>
1

>  <OB:dbonds>
2

>  <OB:HBD>
1

>  <OB:sbonds>
5

>  <LC50_mmol_log>
-1.0925886392254138

>  <OB:bonds>
13

>  <OB:logP>
2.7128

>  <OB:MR>
48.4904

>  <OB:MW>
183.122

>  <OB:TPSA>
117.66

>  <knn-inside>
true

>  <knn-propability>
0.9068936870932254

>  <centroid-inside>
true

>  <centroid-propability>
2.244437932426547

>  <leverage-inside>
true

>  <leverage-propability>
0.022753908941485212

>  <prop-inside>
true

>  <prop-propability>
3.0614292594945156

$$$$
2,2'-Methylenebis(4-chlorophenol)
 OpenBabel05311314243D

 17 18  0  0  0  0  0  0  0  0999 V2000
   -0.8537   -0.5569   -2.3352 O   0  0  0  0  0
   -1.7453   -0.1918   -1.3637 C   0  0  0  0  0
   -3.1083   -0.1326   -1.6577 C   0  0  0  0  0
   -4.0129    0.2475   -0.6656 C   0  0  0  0  0
   -3.5485    0.5668    0.6080 C   0  0  0  0  0
   -4.6638    1.0359    1.8309 Cl  0  0  0  0  0
   -2.1854    0.5079    0.8996 C   0  0  0  0  0
   -1.2619    0.1212   -0.0867 C   0  0  0  0  0
    0.2121    0.0729    0.2457 C   0  0  0  0  0
    0.9358    1.3772    0.0013 C   0  0  0  0  0
    1.0262    2.3159    1.0459 C   0  0  0  0  0
    1.7097    3.5203    0.8649 C   0  0  0  0  0
    1.8067    4.6484    2.1605 Cl  0  0  0  0  0
    2.3169    3.8118   -0.3525 C   0  0  0  0  0
    2.2291    2.8956   -1.3990 C   0  0  0  0  0
    1.5335    1.6989   -1.2245 C   0  0  0  0  0
    1.4815    0.8758   -2.3124 O   0  0  0  0  0
  1  2  1  0  0  0
  2  3  2  0  0  0
  2  8  1  0  0  0
  3  4  1  0  0  0
  4  5  2  0  0  0
  5  6  1  0  0  0
  5  7  1  0  0  0
  7  8  2  0  0  0
  8  9  1  0  0  0
  9 10  1  0  0  0
 10 11  2  0  0  0
 10 16  1  0  0  0
 11 12  1  0  0  0
 12 13  1  0  0  0
 12 14  2  0  0  0
 14 15  1  0  0  0
 15 16  2  0  0  0
 16 17  1  0  0  0
M  END
>  <DSSTox_RID>
21824

>  <DSSTox_CID>
1824

>  <DSSTox_Generic_SID>
21824

>  <DSSTox_FileID>
134_EPAFHM_v4b

>  <STRUCTURE_Formula>
C13H10Cl2O2

>  <STRUCTURE_MolecularWeight>
269.1233

>  <STRUCTURE_ChemicalType>
defined organic

>  <STRUCTURE_TestedForm_DefinedOrganic>
parent

>  <STRUCTURE_Shown>
tested chemical

>  <TestSubstance_ChemicalName>
2,2'-Methylenebis(4-chlorophenol)

>  <TestSubstance_CASRN>
97-23-4

>  <TestSubstance_Description>
single chemical compound

>  <STRUCTURE_ChemicalName_IUPAC>
2,2'-methanediylbis(4-chlorophenol)

>  <STRUCTURE_SMILES>
OC1=CC=C(Cl)C=C1CC2=CC(Cl)=CC=C2O

>  <STRUCTURE_Parent_SMILES>
OC1=CC=C(Cl)C=C1CC2=CC(Cl)=CC=C2O

>  <STRUCTURE_InChIKey>
ABCJFNKQQYQYCC-RRWYCXNRAO

>  <STRUCTURE_InChI>
InChI=1/C13H10Cl2O2/c14-10-1-3-12(16)8(6-10)5-9-7-11(15)2-4-13(9)17/h1-4,6-7,16-17H,5H2

>  <Endpoint>
LC50

>  <StudyType>
Acute Toxicity

>  <ChemClass_FHM>
Chlorinated Phenols

>  <Species>
fathead minnow

>  <MLOGP>
measured LogP

>  <CLOGP>
4.26

>  <LC50_mmol>
0.00115

>  <LC50_mg>
0.31

>  <ActivityScore_EPAFHM>
63

>  <ActivityOutcome_EPAFHM>
active

>  <LC50_Ratio>
1.03

>  <MOA_Confidence>
Moderate

>  <MOA>
Electrophile or proelectrophile reactivity

>  <ExcessToxicityIndex>
12.4

>  <OB:abonds>
12

>  <OB:atoms>
17

>  <OB:HBA1>
2

>  <OB:HBA2>
2

>  <OB:dbonds>
0

>  <OB:HBD>
2

>  <OB:sbonds>
6

>  <LC50_mmol_log>
-2.939302159646388

>  <OB:bonds>
18

>  <OB:logP>
3.9954

>  <OB:MR>
69.961

>  <OB:MW>
269.123

>  <OB:TPSA>
40.46

>  <knn-inside>
true

>  <knn-propability>
1.4102022078686558

>  <centroid-inside>
true

>  <centroid-propability>
1.5789340417404734

>  <leverage-inside>
true

>  <leverage-propability>
0.00611245460584095

>  <prop-inside>
true

>  <prop-propability>
0.5204772057220574

$$$$
Phenyltrimethylammonium iodide
 OpenBabel05311314243D

 11 10  0  0  0  0  0  0  0  0999 V2000
    1.7083    1.3588    1.2663 C   0  0  0  0  0
    1.4687    0.3334    0.2379 N   0  0  0  0  0
    0.0597    0.2553   -0.1722 C   0  0  0  0  0
   -0.3505   -0.6892   -1.1546 C   0  0  0  0  0
   -1.6838   -0.7797   -1.5598 C   0  0  0  0  0
   -2.6457    0.0596   -1.0063 C   0  0  0  0  0
   -2.2804    0.9955   -0.0431 C   0  0  0  0  0
   -0.9509    1.1007    0.3754 C   0  0  0  0  0
    2.2981    0.6451   -0.9361 C   0  0  0  0  0
    1.8935   -0.9703    0.7698 C   0  0  0  0  0
   -0.1647   -4.3874    0.7892 I   0  0  0  0  0
  1  2  1  0  0  0
  2  3  1  0  0  0
  2  9  1  0  0  0
  2 10  1  0  0  0
  3  4  2  0  0  0
  3  8  1  0  0  0
  4  5  1  0  0  0
  5  6  2  0  0  0
  6  7  1  0  0  0
  7  8  2  0  0  0
M  CHG  2   2   1  11  -1
M  END
>  <DSSTox_RID>
21825

>  <DSSTox_CID>
1825

>  <DSSTox_Generic_SID>
21825

>  <DSSTox_FileID>
135_EPAFHM_v4b

>  <STRUCTURE_Formula>
C9H14IN

>  <STRUCTURE_MolecularWeight>
263.1208

>  <STRUCTURE_ChemicalType>
defined organic

>  <STRUCTURE_TestedForm_DefinedOrganic>
salt I

>  <STRUCTURE_Shown>
tested chemical

>  <TestSubstance_ChemicalName>
Phenyltrimethylammonium iodide

>  <TestSubstance_CASRN>
98-04-4

>  <TestSubstance_Description>
single chemical compound

>  <ChemicalNote>
parent [3426-74-2]; ammonium

>  <STRUCTURE_ChemicalName_IUPAC>
N,N,N-trimethylanilinium iodide

>  <STRUCTURE_SMILES>
C[N+](C1=CC=CC=C1)(C)C.[I-]

>  <STRUCTURE_Parent_SMILES>
C[N+](C1=CC=CC=C1)(C)C

>  <STRUCTURE_InChIKey>
GHJAKCMBBBIRFZ-SRFCMSGKAZ

>  <STRUCTURE_InChI>
InChI=1/C9H14N.HI/c1-10(2,3)9-7-5-4-6-8-9;/h4-8H,1-3H3;1H/q+1;/p-1

>  <Endpoint>
LC50

>  <StudyType>
Acute Toxicity

>  <ChemClass_FHM>
Ammonium compounds

>  <Species>
fathead minnow

>  <CLOGP>
-99.99

>  <LC50_mmol>
0.924

>  <LC50_mg>
243.0

>  <ActivityScore_EPAFHM>
32

>  <ActivityOutcome_EPAFHM>
active

>  <LC50_Ratio>
1.21

>  <MOA>
MOA not determined due to insufficient evidence

>  <FishBehaviorTest>
TYPE III Spontaneous motor activity

>  <ExcessToxicityIndex>
0.0

>  <OB:abonds>
6

>  <OB:atoms>
11

>  <OB:HBA1>
0

>  <OB:HBA2>
0

>  <OB:dbonds>
0

>  <OB:HBD>
0

>  <OB:sbonds>
4

>  <LC50_mmol_log>
-0.03432802877989328

>  <OB:bonds>
10

>  <OB:logP>
-1.1127

>  <OB:MR>
59.848

>  <OB:MW>
263.119

>  <OB:TPSA>
0.0

>  <knn-inside>
false

>  <knn-propability>
3.044607148575589

>  <centroid-inside>
true

>  <centroid-propability>
1.496603276872457

>  <leverage-inside>
true

>  <leverage-propability>
0.028568942993685748

>  <prop-inside>
true

>  <prop-propability>
0.9888974490667429

$$$$
p-tert-Butylphenol
 OpenBabel05311314243D

 11 11  0  0  0  0  0  0  0  0999 V2000
    2.0461    0.0000    0.0000 C   0  0  0  0  0
    0.5457    0.0000    0.0000 C   0  0  0  0  0
   -0.1779   -0.0011   -1.2152 C   0  0  0  0  0
   -1.5749   -0.0009   -1.2184 C   0  0  0  0  0
   -2.2632    0.0006   -0.0092 C   0  0  0  0  0
   -3.6266    0.0010    0.0301 O   0  0  0  0  0
   -1.5823    0.0018    1.2018 C   0  0  0  0  0
   -0.1865    0.0014    1.2110 C   0  0  0  0  0
    2.0461    1.5005    0.0000 C   0  0  0  0  0
    3.5465    0.0000    0.0000 C   0  0  0  0  0
    2.0461   -1.5005    0.0000 C   0  0  0  0  0
  1  2  1  0  0  0
  1  9  1  0  0  0
  1 10  1  0  0  0
  1 11  1  0  0  0
  2  3  2  0  0  0
  2  8  1  0  0  0
  3  4  1  0  0  0
  4  5  2  0  0  0
  5  6  1  0  0  0
  5  7  1  0  0  0
  7  8  2  0  0  0
M  END
>  <DSSTox_RID>
21826

>  <DSSTox_CID>
221

>  <DSSTox_Generic_SID>
20221

>  <DSSTox_FileID>
136_EPAFHM_v4b

>  <STRUCTURE_Formula>
C10H14O

>  <STRUCTURE_MolecularWeight>
150.2176

>  <STRUCTURE_ChemicalType>
defined organic

>  <STRUCTURE_TestedForm_DefinedOrganic>
parent

>  <STRUCTURE_Shown>
tested chemical

>  <TestSubstance_ChemicalName>
p-tert-Butylphenol

>  <TestSubstance_CASRN>
98-54-4

>  <TestSubstance_Description>
single chemical compound

>  <STRUCTURE_ChemicalName_IUPAC>
4-(1,1-dimethylethyl)phenol

>  <STRUCTURE_SMILES>
C(C1=CC=C(O)C=C1)(C)(C)C

>  <STRUCTURE_Parent_SMILES>
C(C1=CC=C(O)C=C1)(C)(C)C

>  <STRUCTURE_InChIKey>
GUQLUPHTCSDAEU-DIVDOGJJAB

>  <STRUCTURE_InChI>
InChI=1/C10H14O/c1-10(2,3)8-4-6-9(11)7-5-8/h4-7,11H,1-3H3

>  <Endpoint>
LC50

>  <StudyType>
Acute Toxicity

>  <ChemClass_FHM>
Phenols

>  <Species>
fathead minnow

>  <MLOGP>
measured LogP

>  <CLOGP>
3.31

>  <LC50_mmol>
0.0343

>  <LC50_mg>
5.15

>  <ActivityScore_EPAFHM>
47

>  <ActivityOutcome_EPAFHM>
active

>  <LC50_Ratio>
1.21

>  <MOA_Confidence>
Moderate

>  <MOA>
Baseline narcosis; Polar narcosis

>  <ExcessToxicityIndex>
1.5

>  <OB:abonds>
6

>  <OB:atoms>
11

>  <OB:HBA1>
1

>  <OB:HBA2>
1

>  <OB:dbonds>
0

>  <OB:HBD>
1

>  <OB:sbonds>
5

>  <LC50_mmol_log>
-1.4647058799572295

>  <OB:bonds>
11

>  <OB:logP>
2.6897

>  <OB:MR>
47.735

>  <OB:MW>
150.218

>  <OB:TPSA>
20.23

>  <knn-inside>
true

>  <knn-propability>
0.4380949284403997

>  <centroid-inside>
true

>  <centroid-propability>
0.3051434670309709

>  <leverage-inside>
true

>  <leverage-propability>
0.0033660276355487982

>  <prop-inside>
true

>  <prop-propability>
189.7111230625524

$$$$
Isopropylbenzene
 OpenBabel05311314243D

  9  9  0  0  0  0  0  0  0  0999 V2000
    0.4056    1.1293   -0.1399 C   0  0  0  0  0
    1.7947    1.1712   -0.2775 C   0  0  0  0  0
    2.5458    0.0063   -0.1428 C   0  0  0  0  0
    1.9084   -1.2019    0.1288 C   0  0  0  0  0
    0.5197   -1.2450    0.2684 C   0  0  0  0  0
   -0.2510   -0.0790    0.1400 C   0  0  0  0  0
   -1.7603   -0.1541    0.2862 C   0  0  0  0  0
   -2.4553    0.0932   -1.0545 C   0  0  0  0  0
   -2.2857    0.8055    1.3574 C   0  0  0  0  0
  1  2  2  0  0  0
  1  6  1  0  0  0
  2  3  1  0  0  0
  3  4  2  0  0  0
  4  5  1  0  0  0
  5  6  2  0  0  0
  6  7  1  0  0  0
  7  8  1  0  0  0
  7  9  1  0  0  0
M  END
>  <DSSTox_RID>
21827

>  <DSSTox_CID>
1827

>  <DSSTox_Generic_SID>
21827

>  <DSSTox_FileID>
137_EPAFHM_v4b

>  <STRUCTURE_Formula>
C9H12

>  <STRUCTURE_MolecularWeight>
120.1916

>  <STRUCTURE_ChemicalType>
defined organic

>  <STRUCTURE_TestedForm_DefinedOrganic>
parent

>  <STRUCTURE_Shown>
tested chemical

>  <TestSubstance_ChemicalName>
Isopropylbenzene

>  <TestSubstance_CASRN>
98-82-8

>  <TestSubstance_Description>
single chemical compound

>  <STRUCTURE_ChemicalName_IUPAC>
(1-methylethyl)benzene

>  <STRUCTURE_SMILES>
C1=CC=CC=C1C(C)C

>  <STRUCTURE_Parent_SMILES>
C1=CC=CC=C1C(C)C

>  <STRUCTURE_InChIKey>
MENKNHJAYYUUJV-XMWZFXJKAI

>  <STRUCTURE_InChI>
InChI=1/C9H12/c1-8(2)9-6-4-3-5-7-9/h3-8H,1-2H3

>  <Endpoint>
LC50

>  <StudyType>
Acute Toxicity

>  <ChemClass_FHM>
Benzenes

>  <Species>
fathead minnow

>  <MLOGP>
measured LogP

>  <CLOGP>
3.66

>  <LC50_mmol>
0.0526

>  <LC50_mg>
6.32

>  <ActivityScore_EPAFHM>
45

>  <ActivityOutcome_EPAFHM>
active

>  <LC50_Note>
72hr to 96hr LC50_Ratio

>  <LC50_Ratio>
1.02

>  <MOA>
MOA not determined due to insufficient evidence

>  <FishBehaviorTest>
TYPE III Spontaneous motor activity

>  <ExcessToxicityIndex>
0.5

>  <OB:abonds>
6

>  <OB:atoms>
9

>  <OB:HBA1>
0

>  <OB:HBA2>
0

>  <OB:dbonds>
0

>  <OB:HBD>
0

>  <OB:sbonds>
3

>  <LC50_mmol_log>
-1.279014255846261

>  <OB:bonds>
9

>  <OB:logP>
2.81

>  <OB:MR>
41.022

>  <OB:MW>
120.192

>  <OB:TPSA>
0.0

>  <knn-inside>
true

>  <knn-propability>
0.6954145378109419

>  <centroid-inside>
true

>  <centroid-propability>
0.7094968382929784

>  <leverage-inside>
true

>  <leverage-propability>
0.006314264083855008

>  <prop-inside>
true

>  <prop-propability>
87.41780084676444

$$$$
Acetophenone
 OpenBabel05311314243D

  9  9  0  0  0  0  0  0  0  0999 V2000
    0.4860    1.1979   -0.1500 C   0  0  0  0  0
    1.8757    1.2072    0.0011 C   0  0  0  0  0
    2.5740    0.0086    0.1430 C   0  0  0  0  0
    1.8863   -1.2032    0.1356 C   0  0  0  0  0
    0.4983   -1.2168   -0.0145 C   0  0  0  0  0
   -0.2112   -0.0165   -0.1600 C   0  0  0  0  0
   -1.6950   -0.0826   -0.3193 C   0  0  0  0  0
   -2.2707   -1.1678   -0.2697 O   0  0  0  0  0
   -2.4626    1.1950   -0.5380 C   0  0  0  0  0
  1  2  2  0  0  0
  1  6  1  0  0  0
  2  3  1  0  0  0
  3  4  2  0  0  0
  4  5  1  0  0  0
  5  6  2  0  0  0
  6  7  1  0  0  0
  7  8  2  0  0  0
  7  9  1  0  0  0
M  END
>  <DSSTox_RID>
21828

>  <DSSTox_CID>
1828

>  <DSSTox_Generic_SID>
21828

>  <DSSTox_FileID>
138_EPAFHM_v4b

>  <STRUCTURE_Formula>
C8H8O

>  <STRUCTURE_MolecularWeight>
120.1485

>  <STRUCTURE_ChemicalType>
defined organic

>  <STRUCTURE_TestedForm_DefinedOrganic>
parent

>  <STRUCTURE_Shown>
tested chemical

>  <TestSubstance_ChemicalName>
Acetophenone

>  <TestSubstance_CASRN>
98-86-2

>  <TestSubstance_Description>
single chemical compound

>  <STRUCTURE_ChemicalName_IUPAC>
1-phenylethanone

>  <STRUCTURE_SMILES>
C1=CC=CC=C1C(=O)C

>  <STRUCTURE_Parent_SMILES>
C1=CC=CC=C1C(=O)C

>  <STRUCTURE_InChIKey>
IZILLVOWCCYLSZ-MNEBGSRXAR

>  <STRUCTURE_InChI>
InChI=1/C8H8O/c1-7(9)8-5-3-2-4-6-8/h2-6H,1H3

>  <Endpoint>
LC50

>  <StudyType>
Acute Toxicity

>  <ChemClass_FHM>
Basic Ketones

>  <Species>
fathead minnow

>  <CLOGP>
1.58

>  <LC50_mmol>
1.348

>  <LC50_mg>
162.0

>  <ActivityScore_EPAFHM>
30

>  <ActivityOutcome_EPAFHM>
active

>  <LC50_Ratio>
1.01

>  <MOA_Confidence>
High

>  <MOA>
Baseline narcosis

>  <MOA_MixtureTest>
Baseline narcosis

>  <ExcessToxicityIndex>
1.4

>  <OB:abonds>
6

>  <OB:atoms>
9

>  <OB:HBA1>
1

>  <OB:HBA2>
1

>  <OB:dbonds>
1

>  <OB:HBD>
0

>  <OB:sbonds>
2

>  <LC50_mmol_log>
0.12968989219930105

>  <OB:bonds>
9

>  <OB:logP>
1.8892

>  <OB:MR>
36.6365

>  <OB:MW>
120.149

>  <OB:TPSA>
17.07

>  <knn-inside>
true

>  <knn-propability>
0.3161338706074972

>  <centroid-inside>
true

>  <centroid-propability>
0.37003007208738137

>  <leverage-inside>
true

>  <leverage-propability>
0.003171978417630468

>  <prop-inside>
true

>  <prop-propability>
248.51998664510657

$$$$
Nitrobenzene
 OpenBabel05311314243D

  9  9  0  0  0  0  0  0  0  0999 V2000
   -2.3259    1.0910    0.1006 O   0  0  0  0  0
   -1.7483   -0.0011   -0.0003 N   0  0  0  0  0
   -0.2804   -0.0009    0.0000 C   0  0  0  0  0
    0.4135    1.2121    0.1077 C   0  0  0  0  0
    1.8096    1.2064    0.1075 C   0  0  0  0  0
    2.5044    0.0003    0.0000 C   0  0  0  0  0
    1.8104   -1.2064   -0.1072 C   0  0  0  0  0
    0.4144   -1.2132   -0.1080 C   0  0  0  0  0
   -2.3253   -1.0935   -0.1009 O   0  0  0  0  0
  1  2  2  0  0  0
  2  3  1  0  0  0
  2  9  1  0  0  0
  3  4  2  0  0  0
  3  8  1  0  0  0
  4  5  1  0  0  0
  5  6  2  0  0  0
  6  7  1  0  0  0
  7  8  2  0  0  0
M  CHG  2   2   1   9  -1
M  END
>  <DSSTox_RID>
21829

>  <DSSTox_CID>
964

>  <DSSTox_Generic_SID>
20964

>  <DSSTox_FileID>
139_EPAFHM_v4b

>  <STRUCTURE_Formula>
C6H5NO2

>  <STRUCTURE_MolecularWeight>
123.1094

>  <STRUCTURE_ChemicalType>
defined organic

>  <STRUCTURE_TestedForm_DefinedOrganic>
parent

>  <STRUCTURE_Shown>
tested chemical

>  <TestSubstance_ChemicalName>
Nitrobenzene

>  <TestSubstance_CASRN>
98-95-3

>  <TestSubstance_Description>
single chemical compound

>  <STRUCTURE_ChemicalName_IUPAC>
nitrobenzene

>  <STRUCTURE_SMILES>
O=[N+](C1=CC=CC=C1)[O-]

>  <STRUCTURE_Parent_SMILES>
O=[N+](C1=CC=CC=C1)[O-]

>  <STRUCTURE_InChIKey>
GDAOTCJGTPSZJB-VDYCSDBKAZ

>  <STRUCTURE_InChI>
InChI=1/C6H5NO2/c8-7(9)6-4-2-1-3-5-6/h1-5H

>  <Endpoint>
LC50

>  <StudyType>
Acute Toxicity

>  <ChemClass_FHM>
Benzenes

>  <Species>
fathead minnow

>  <MLOGP>
measured LogP

>  <CLOGP>
1.85

>  <LC50_mmol>
0.967

>  <LC50_mg>
119.0

>  <ActivityScore_EPAFHM>
31

>  <ActivityOutcome_EPAFHM>
active

>  <LC50_Ratio>
1.4

>  <MOA_Confidence>
Moderate

>  <MOA>
Baseline narcosis

>  <ExcessToxicityIndex>
1.1

>  <OB:abonds>
6

>  <OB:atoms>
9

>  <OB:HBA1>
1

>  <OB:HBA2>
0

>  <OB:dbonds>
1

>  <OB:HBD>
0

>  <OB:sbonds>
2

>  <LC50_mmol_log>
-0.014573525916998339

>  <OB:bonds>
9

>  <OB:logP>
2.118

>  <OB:MR>
35.264

>  <OB:MW>
123.109

>  <OB:TPSA>
45.82

>  <knn-inside>
true

>  <knn-propability>
0.819219230218139

>  <centroid-inside>
true

>  <centroid-propability>
0.5661513578950768

>  <leverage-inside>
true

>  <leverage-propability>
0.004848686388997192

>  <prop-inside>
true

>  <prop-propability>
126.05696938716532

$$$$
m-Aminoacetophenone
 OpenBabel05311314243D

 10 10  0  0  0  0  0  0  0  0999 V2000
    0.2357   -1.4378    0.0857 C   0  0  0  0  0
   -0.4617   -0.2270    0.1585 C   0  0  0  0  0
   -1.9477   -0.1728    0.2886 C   0  0  0  0  0
   -2.5341    0.9030    0.1872 O   0  0  0  0  0
   -2.7054   -1.4517    0.5326 C   0  0  0  0  0
    0.2484    0.9827    0.1141 C   0  0  0  0  0
    1.6370    0.9967   -0.0395 C   0  0  0  0  0
    2.3440    2.2014    0.0487 N   0  0  0  0  0
    2.3220   -0.2205   -0.0460 C   0  0  0  0  0
    1.6274   -1.4312   -0.0065 C   0  0  0  0  0
  1  2  2  0  0  0
  1 10  1  0  0  0
  2  3  1  0  0  0
  2  6  1  0  0  0
  3  4  2  0  0  0
  3  5  1  0  0  0
  6  7  2  0  0  0
  7  8  1  0  0  0
  7  9  1  0  0  0
  9 10  2  0  0  0
M  END
>  <DSSTox_RID>
21830

>  <DSSTox_CID>
1830

>  <DSSTox_Generic_SID>
21830

>  <DSSTox_FileID>
140_EPAFHM_v4b

>  <STRUCTURE_Formula>
C8H9NO

>  <STRUCTURE_MolecularWeight>
135.1652

>  <STRUCTURE_ChemicalType>
defined organic

>  <STRUCTURE_TestedForm_DefinedOrganic>
parent

>  <STRUCTURE_Shown>
tested chemical

>  <TestSubstance_ChemicalName>
m-Aminoacetophenone

>  <TestSubstance_CASRN>
99-03-6

>  <TestSubstance_Description>
single chemical compound

>  <STRUCTURE_ChemicalName_IUPAC>
1-(3-aminophenyl)ethanone

>  <STRUCTURE_SMILES>
C1=C(C(=O)C)C=C(N)C=C1

>  <STRUCTURE_Parent_SMILES>
C1=C(C(=O)C)C=C(N)C=C1

>  <STRUCTURE_InChIKey>
HHHZURBGBLJKRO-WLQYYRRPAD

>  <STRUCTURE_InChI>
InChI=1/C8H9NO/c1-6(10)7-3-2-4-8(9)5-7/h2-5H,9H2,1H3

>  <Endpoint>
LC50

>  <StudyType>
Acute Toxicity

>  <ChemClass_FHM>
Basic Ketones

>  <Species>
fathead minnow

>  <CLOGP>
0.9

>  <LC50_mmol>
2.826

>  <LC50_mg>
382.0

>  <ActivityScore_EPAFHM>
26

>  <ActivityOutcome_EPAFHM>
active

>  <LC50_Note>
LC50 obtained only at 96hr so no LC50_Ratio determined

>  <MOA_Confidence>
Moderate

>  <MOA>
Baseline narcosis

>  <ExcessToxicityIndex>
2.8

>  <OB:abonds>
6

>  <OB:atoms>
10

>  <OB:HBA1>
2

>  <OB:HBA2>
2

>  <OB:dbonds>
1

>  <OB:HBD>
1

>  <OB:sbonds>
3

>  <LC50_mmol_log>
0.4511721575125398

>  <OB:bonds>
10

>  <OB:logP>
2.0526

>  <OB:MR>
41.0409

>  <OB:MW>
135.163

>  <OB:TPSA>
43.09

>  <knn-inside>
true

>  <knn-propability>
0.7409884024552371

>  <centroid-inside>
true

>  <centroid-propability>
0.4268531307271564

>  <leverage-inside>
true

>  <leverage-propability>
0.003240348470263859

>  <prop-inside>
true

>  <prop-propability>
141.19085282523235

$$$$
m-Nitrotoluene
 OpenBabel05311314243D

 10 10  0  0  0  0  0  0  0  0999 V2000
   -2.3323    2.2632   -0.0889 C   0  0  0  0  0
   -1.5637    0.9763   -0.0102 C   0  0  0  0  0
   -0.1632    0.9720   -0.0546 C   0  0  0  0  0
    0.5326   -0.2448    0.0012 C   0  0  0  0  0
    2.0002   -0.2453   -0.0391 N   0  0  0  0  0
    2.5765    0.8487   -0.1242 O   0  0  0  0  0
    2.5790   -1.3404    0.0144 O   0  0  0  0  0
   -0.1580   -1.4598    0.0934 C   0  0  0  0  0
   -1.5522   -1.4534    0.1276 C   0  0  0  0  0
   -2.2493   -0.2440    0.0732 C   0  0  0  0  0
  1  2  1  0  0  0
  2  3  2  0  0  0
  2 10  1  0  0  0
  3  4  1  0  0  0
  4  5  1  0  0  0
  4  8  2  0  0  0
  5  6  2  0  0  0
  5  7  1  0  0  0
  8  9  1  0  0  0
  9 10  2  0  0  0
M  CHG  2   5   1   7  -1
M  END
>  <DSSTox_RID>
21831

>  <DSSTox_CID>
1831

>  <DSSTox_Generic_SID>
21831

>  <DSSTox_FileID>
141_EPAFHM_v4b

>  <STRUCTURE_Formula>
C7H7NO2

>  <STRUCTURE_MolecularWeight>
137.136

>  <STRUCTURE_ChemicalType>
defined organic

>  <STRUCTURE_TestedForm_DefinedOrganic>
parent

>  <STRUCTURE_Shown>
tested chemical

>  <TestSubstance_ChemicalName>
m-Nitrotoluene

>  <TestSubstance_CASRN>
99-08-1

>  <TestSubstance_Description>
single chemical compound

>  <STRUCTURE_ChemicalName_IUPAC>
1-methyl-3-nitrobenzene

>  <STRUCTURE_SMILES>
CC1=CC([N+](=O)[O-])=CC=C1

>  <STRUCTURE_Parent_SMILES>
CC1=CC([N+](=O)[O-])=CC=C1

>  <STRUCTURE_InChIKey>
NPIOTCPYMQLVMX-ITGWQWOQAJ

>  <STRUCTURE_InChI>
InChI=1/C7H7NO2/c1-6-3-2-4-7(5-6)8(9)10/h2-5H,1H3

>  <Endpoint>
LC50

>  <StudyType>
Acute Toxicity

>  <ChemClass_FHM>
Benzenes

>  <Species>
fathead minnow

>  <MLOGP>
measured LogP

>  <CLOGP>
2.45

>  <LC50_mmol>
0.187

>  <LC50_mg>
25.6

>  <ActivityScore_EPAFHM>
39

>  <ActivityOutcome_EPAFHM>
active

>  <LC50_Ratio>
1

>  <MOA_Confidence>
Moderate

>  <MOA>
Baseline narcosis

>  <ExcessToxicityIndex>
1.5

>  <OB:abonds>
6

>  <OB:atoms>
10

>  <OB:HBA1>
1

>  <OB:HBA2>
0

>  <OB:dbonds>
1

>  <OB:HBD>
0

>  <OB:sbonds>
3

>  <LC50_mmol_log>
-0.7281583934635011

>  <OB:bonds>
10

>  <OB:logP>
2.4264

>  <OB:MR>
40.23

>  <OB:MW>
137.136

>  <OB:TPSA>
45.82

>  <knn-inside>
true

>  <knn-propability>
0.5646519385117704

>  <centroid-inside>
true

>  <centroid-propability>
0.5023505312155219

>  <leverage-inside>
true

>  <leverage-propability>
0.003976124125690161

>  <prop-inside>
true

>  <prop-propability>
132.2712028259053

$$$$
N,N-Dimethyl-p-toluidine
 OpenBabel05311314243D

 10 10  0  0  0  0  0  0  0  0999 V2000
   -2.8783   -1.1955    0.3344 C   0  0  0  0  0
   -2.1468    0.0641    0.2238 N   0  0  0  0  0
   -2.8640    1.1566   -0.4314 C   0  0  0  0  0
   -0.7485    0.0394    0.1433 C   0  0  0  0  0
    0.0015    1.1979   -0.1269 C   0  0  0  0  0
    1.4032    1.1893   -0.1926 C   0  0  0  0  0
    2.1158    0.0137    0.0322 C   0  0  0  0  0
    3.6106   -0.0144   -0.0658 C   0  0  0  0  0
    1.4001   -1.1506    0.3042 C   0  0  0  0  0
   -0.0016   -1.1300    0.3679 C   0  0  0  0  0
  1  2  1  0  0  0
  2  3  1  0  0  0
  2  4  1  0  0  0
  4  5  2  0  0  0
  4 10  1  0  0  0
  5  6  1  0  0  0
  6  7  2  0  0  0
  7  8  1  0  0  0
  7  9  1  0  0  0
  9 10  2  0  0  0
M  END
>  <DSSTox_RID>
21832

>  <DSSTox_CID>
1832

>  <DSSTox_Generic_SID>
21832

>  <DSSTox_FileID>
142_EPAFHM_v4b

>  <STRUCTURE_Formula>
C9H13N

>  <STRUCTURE_MolecularWeight>
135.2062

>  <STRUCTURE_ChemicalType>
defined organic

>  <STRUCTURE_TestedForm_DefinedOrganic>
parent

>  <STRUCTURE_Shown>
tested chemical

>  <TestSubstance_ChemicalName>
N,N-Dimethyl-p-toluidine

>  <TestSubstance_CASRN>
99-97-8

>  <TestSubstance_Description>
single chemical compound

>  <STRUCTURE_ChemicalName_IUPAC>
N,N,4-trimethylaniline

>  <STRUCTURE_SMILES>
CN(C)C1=CC=C(C)C=C1

>  <STRUCTURE_Parent_SMILES>
CN(C)C1=CC=C(C)C=C1

>  <STRUCTURE_InChIKey>
RJSBPSVFUVEAGY-HPQJQXHZAO

>  <STRUCTURE_InChI>
InChI=1/C9H13N/c1-8-4-6-9(7-5-8)10(2)3/h4-7H,1-3H3

>  <Endpoint>
LC50

>  <StudyType>
Acute Toxicity

>  <ChemClass_FHM>
Tertiary aromatic amines

>  <Species>
fathead minnow

>  <MLOGP>
measured LogP

>  <CLOGP>
2.81

>  <LC50_mmol>
0.362

>  <LC50_mg>
48.9

>  <ActivityScore_EPAFHM>
36

>  <ActivityOutcome_EPAFHM>
active

>  <LC50_Note>
LC50 is geometric mean of 2 experiments

>  <LC50_Ratio>
1

>  <MOA_Confidence>
High

>  <MOA>
Baseline narcosis

>  <FishBehaviorTest>
TYPE I Depressed motor activity

>  <MOA_MixtureTest>
Baseline narcosis

>  <ExcessToxicityIndex>
0.4

>  <OB:abonds>
6

>  <OB:atoms>
10

>  <OB:HBA1>
1

>  <OB:HBA2>
1

>  <OB:dbonds>
0

>  <OB:HBD>
0

>  <OB:sbonds>
4

>  <LC50_mmol_log>
-0.4412914294668343

>  <OB:bonds>
10

>  <OB:logP>
2.061

>  <OB:MR>
45.615

>  <OB:MW>
135.206

>  <OB:TPSA>
3.24

>  <knn-inside>
true

>  <knn-propability>
1.0077273659688155

>  <centroid-inside>
true

>  <centroid-propability>
0.5669599814286129

>  <leverage-inside>
true

>  <leverage-propability>
0.005098268467442185

>  <prop-inside>
true

>  <prop-propability>
117.82526233775596

$$$$
p-Nitroaniline
 OpenBabel05311314243D

 10 10  0  0  0  0  0  0  0  0999 V2000
   -2.6964    1.0977    0.0469 O   0  0  0  0  0
   -2.1197    0.0036   -0.0371 N   0  0  0  0  0
   -0.6521    0.0012   -0.0110 C   0  0  0  0  0
    0.0433    1.2088    0.1149 C   0  0  0  0  0
    1.4416    1.1964    0.1422 C   0  0  0  0  0
    2.1519   -0.0005    0.0015 C   0  0  0  0  0
    1.4410   -1.2036   -0.0631 C   0  0  0  0  0
    0.0428   -1.2105   -0.0921 C   0  0  0  0  0
    3.5410   -0.0144    0.1602 N   0  0  0  0  0
   -2.6967   -1.0878   -0.1455 O   0  0  0  0  0
  1  2  2  0  0  0
  2  3  1  0  0  0
  2 10  1  0  0  0
  3  4  2  0  0  0
  3  8  1  0  0  0
  4  5  1  0  0  0
  5  6  2  0  0  0
  6  7  1  0  0  0
  6  9  1  0  0  0
  7  8  2  0  0  0
M  CHG  2   2   1  10  -1
M  END
>  <DSSTox_RID>
21833

>  <DSSTox_CID>
961

>  <DSSTox_Generic_SID>
20961

>  <DSSTox_FileID>
143_EPAFHM_v4b

>  <STRUCTURE_Formula>
C6H6N2O2

>  <STRUCTURE_MolecularWeight>
138.124

>  <STRUCTURE_ChemicalType>
defined organic

>  <STRUCTURE_TestedForm_DefinedOrganic>
parent

>  <STRUCTURE_Shown>
tested chemical

>  <TestSubstance_ChemicalName>
p-Nitroaniline

>  <TestSubstance_CASRN>
100-01-6

>  <TestSubstance_Description>
single chemical compound

>  <STRUCTURE_ChemicalName_IUPAC>
4-nitroaniline

>  <STRUCTURE_SMILES>
O=[N+](C1=CC=C(C=C1)N)[O-]

>  <STRUCTURE_Parent_SMILES>
O=[N+](C1=CC=C(C=C1)N)[O-]

>  <STRUCTURE_InChIKey>
MTRYXZYHXQUTNZ-RZTXNQIFAC

>  <STRUCTURE_InChI>
InChI=1/C6H6N2O2/c7-5-1-3-6(4-2-5)8(9)10/h1-4H,7H2

>  <Endpoint>
LC50

>  <StudyType>
Acute Toxicity

>  <ChemClass_FHM>
Primary aromatic amines

>  <Species>
fathead minnow

>  <CLOGP>
1.31

>  <LC50_mmol>
0.905

>  <LC50_mg>
125.0

>  <ActivityScore_EPAFHM>
32

>  <ActivityOutcome_EPAFHM>
active

>  <LC50_Ratio>
1.1

>  <MOA>
MOA not determined due to conflicting evidence

>  <FishBehaviorTest>
TYPE III Spontaneous motor activity

>  <MOA_MixtureTest>
Polar narcosis

>  <ExcessToxicityIndex>
3.6

>  <OB:abonds>
6

>  <OB:atoms>
10

>  <OB:HBA1>
2

>  <OB:HBA2>
1

>  <OB:dbonds>
1

>  <OB:HBD>
1

>  <OB:sbonds>
3

>  <LC50_mmol_log>
-0.043351420794796675

>  <OB:bonds>
10

>  <OB:logP>
2.2814

>  <OB:MR>
39.6684

>  <OB:MW>
138.124

>  <OB:TPSA>
71.84

>  <knn-inside>
true

>  <knn-propability>
0.8998068828162277

>  <centroid-inside>
true

>  <centroid-propability>
1.107168886269239

>  <leverage-inside>
true

>  <leverage-propability>
0.008801381335420794

>  <prop-inside>
true

>  <prop-propability>
37.67823291907127

$$$$
p-Nitrophenol
 OpenBabel05311314243D

 10 10  0  0  0  0  0  0  0  0999 V2000
    3.4839    0.0592    0.0218 O   0  0  0  0  0
    2.1222    0.0068    0.0112 C   0  0  0  0  0
    1.4445   -1.2054   -0.0965 C   0  0  0  0  0
    0.0470   -1.2135   -0.1035 C   0  0  0  0  0
   -0.6537   -0.0019   -0.0020 C   0  0  0  0  0
   -2.1216   -0.0082   -0.0090 N   0  0  0  0  0
   -2.6924   -1.1047   -0.1098 O   0  0  0  0  0
   -2.7053    1.0806    0.0858 O   0  0  0  0  0
    0.0351    1.2138    0.1062 C   0  0  0  0  0
    1.4310    1.2112    0.1121 C   0  0  0  0  0
  1  2  1  0  0  0
  2  3  2  0  0  0
  2 10  1  0  0  0
  3  4  1  0  0  0
  4  5  2  0  0  0
  5  6  1  0  0  0
  5  9  1  0  0  0
  6  7  2  0  0  0
  6  8  1  0  0  0
  9 10  2  0  0  0
M  CHG  2   6   1   8  -1
M  END
>  <DSSTox_RID>
21834

>  <DSSTox_CID>
1834

>  <DSSTox_Generic_SID>
21834

>  <DSSTox_FileID>
144_EPAFHM_v4b

>  <STRUCTURE_Formula>
C6H5NO3

>  <STRUCTURE_MolecularWeight>
139.1088

>  <STRUCTURE_ChemicalType>
defined organic

>  <STRUCTURE_TestedForm_DefinedOrganic>
parent

>  <STRUCTURE_Shown>
tested chemical

>  <TestSubstance_ChemicalName>
p-Nitrophenol

>  <TestSubstance_CASRN>
100-02-7

>  <TestSubstance_Description>
single chemical compound

>  <STRUCTURE_ChemicalName_IUPAC>
4-nitrophenol

>  <STRUCTURE_SMILES>
OC1=CC=C([N+](=O)[O-])C=C1

>  <STRUCTURE_Parent_SMILES>
OC1=CC=C([N+](=O)[O-])C=C1

>  <STRUCTURE_InChIKey>
JBUVLHKVQQJYRW-HSKZLERWAZ

>  <STRUCTURE_InChI>
InChI=1/C6H5NO3/c8-6-3-1-5(2-4-6)7(9)10/h1-4,8H

>  <Endpoint>
LC50

>  <StudyType>
Acute Toxicity

>  <ChemClass_FHM>
Phenols

>  <Species>
fathead minnow

>  <MLOGP>
measured LogP

>  <CLOGP>
1.91

>  <LC50_mmol>
0.322

>  <LC50_mg>
44.8

>  <ActivityScore_EPAFHM>
36

>  <ActivityOutcome_EPAFHM>
active

>  <LC50_Note>
LC50 is geometric mean of 3 experiments

>  <LC50_Ratio>
1.44

>  <MOA_Confidence>
High

>  <MOA>
Polar narcosis

>  <MOA_MixtureTest>
Polar narcosis

>  <ExcessToxicityIndex>
2.2

>  <OB:abonds>
6

>  <OB:atoms>
10

>  <OB:HBA1>
2

>  <OB:HBA2>
1

>  <OB:dbonds>
1

>  <OB:HBD>
1

>  <OB:sbonds>
3

>  <LC50_mmol_log>
-0.4921441283041691

>  <OB:bonds>
10

>  <OB:logP>
1.8236

>  <OB:MR>
37.287

>  <OB:MW>
139.109

>  <OB:TPSA>
66.05

>  <knn-inside>
true

>  <knn-propability>
0.4194645031345361

>  <centroid-inside>
true

>  <centroid-propability>
0.977167448193429

>  <leverage-inside>
true

>  <leverage-propability>
0.0074088250171932355

>  <prop-inside>
true

>  <prop-propability>
44.091701371316965

$$$$
p-Dimethylaminobenzaldehyde
 OpenBabel05311314243D

 11 11  0  0  0  0  0  0  0  0999 V2000
   -3.2312   -1.4692    0.3863 C   0  0  0  0  0
   -2.5353   -0.1888    0.2677 N   0  0  0  0  0
   -3.2040    0.9477    0.9040 C   0  0  0  0  0
   -1.1369   -0.1699    0.2016 C   0  0  0  0  0
   -0.4239    1.0410    0.1004 C   0  0  0  0  0
    0.9749    1.0837    0.0132 C   0  0  0  0  0
    1.7012   -0.1027    0.0178 C   0  0  0  0  0
    3.1730   -0.0587   -0.0732 C   0  0  0  0  0
    3.8598   -1.0732   -0.0660 O   0  0  0  0  0
    1.0344   -1.3206    0.1013 C   0  0  0  0  0
   -0.3643   -1.3465    0.1845 C   0  0  0  0  0
  1  2  1  0  0  0
  2  3  1  0  0  0
  2  4  1  0  0  0
  4  5  2  0  0  0
  4 11  1  0  0  0
  5  6  1  0  0  0
  6  7  2  0  0  0
  7  8  1  0  0  0
  7 10  1  0  0  0
  8  9  2  0  0  0
 10 11  2  0  0  0
M  END
>  <DSSTox_RID>
21835

>  <DSSTox_CID>
1835

>  <DSSTox_Generic_SID>
21835

>  <DSSTox_FileID>
145_EPAFHM_v4b

>  <STRUCTURE_Formula>
C9H11NO

>  <STRUCTURE_MolecularWeight>
149.192

>  <STRUCTURE_ChemicalType>
defined organic

>  <STRUCTURE_TestedForm_DefinedOrganic>
parent

>  <STRUCTURE_Shown>
tested chemical

>  <TestSubstance_ChemicalName>
p-Dimethylaminobenzaldehyde

>  <TestSubstance_CASRN>
100-10-7

>  <TestSubstance_Description>
single chemical compound

>  <STRUCTURE_ChemicalName_IUPAC>
4-(dimethylamino)benzaldehyde

>  <STRUCTURE_SMILES>
CN(C)C1=CC=C(C=O)C=C1

>  <STRUCTURE_Parent_SMILES>
CN(C)C1=CC=C(C=O)C=C1

>  <STRUCTURE_InChIKey>
QPBWYNLSJAKHFI-ODEOMLCUAS

>  <STRUCTURE_InChI>
InChI=1/C9H11NO/c1-10(2)9-5-3-8(7-11)4-6-9/h3-7H,1-2H3

>  <Endpoint>
LC50

>  <StudyType>
Acute Toxicity

>  <ChemClass_FHM>
Aldehydes

>  <Species>
fathead minnow

>  <MLOGP>
measured LogP

>  <CLOGP>
1.81

>  <LC50_mmol>
0.306

>  <LC50_mg>
45.7

>  <ActivityScore_EPAFHM>
37

>  <ActivityOutcome_EPAFHM>
active

>  <LC50_Ratio>
1.21

>  <MOA_Confidence>
Moderate

>  <MOA>
Baseline narcosis

>  <ExcessToxicityIndex>
2.2

>  <OB:abonds>
6

>  <OB:atoms>
11

>  <OB:HBA1>
2

>  <OB:HBA2>
2

>  <OB:dbonds>
1

>  <OB:HBD>
0

>  <OB:sbonds>
4

>  <LC50_mmol_log>
-0.51427857351842

>  <OB:bonds>
11

>  <OB:logP>
1.5651

>  <OB:MR>
46.0365

>  <OB:MW>
149.19

>  <OB:TPSA>
20.31

>  <knn-inside>
true

>  <knn-propability>
0.5602521388822044

>  <centroid-inside>
true

>  <centroid-propability>
0.2499017130251819

>  <leverage-inside>
true

>  <leverage-propability>
0.0024632701258493614

>  <prop-inside>
true

>  <prop-propability>
217.8575992245223

$$$$
1,4-Dinitrobenzene
 OpenBabel05311314243D

 12 12  0  0  0  0  0  0  0  0999 V2000
   -3.4396    1.0946    0.0489 O   0  0  0  0  0
   -2.8652   -0.0007    0.0050 N   0  0  0  0  0
   -3.4390   -1.0982   -0.0378 O   0  0  0  0  0
   -1.3945   -0.0006    0.0036 C   0  0  0  0  0
   -0.7000    1.2180    0.0514 C   0  0  0  0  0
    0.6990    1.2182    0.0501 C   0  0  0  0  0
    1.3948    0.0006    0.0009 C   0  0  0  0  0
    2.8646    0.0007   -0.0005 N   0  0  0  0  0
    3.4390    1.0971    0.0450 O   0  0  0  0  0
    3.4395   -1.0952   -0.0471 O   0  0  0  0  0
    0.6999   -1.2183   -0.0470 C   0  0  0  0  0
   -0.6994   -1.2183   -0.0456 C   0  0  0  0  0
  1  2  1  0  0  0
  2  3  2  0  0  0
  2  4  1  0  0  0
  4  5  2  0  0  0
  4 12  1  0  0  0
  5  6  1  0  0  0
  6  7  2  0  0  0
  7  8  1  0  0  0
  7 11  1  0  0  0
  8  9  1  0  0  0
  8 10  2  0  0  0
 11 12  2  0  0  0
M  CHG  4   1  -1   2   1   8   1   9  -1
M  END
>  <DSSTox_RID>
21836

>  <DSSTox_CID>
1836

>  <DSSTox_Generic_SID>
21836

>  <DSSTox_FileID>
146_EPAFHM_v4b

>  <STRUCTURE_Formula>
C6H4N2O4

>  <STRUCTURE_MolecularWeight>
168.1086

>  <STRUCTURE_ChemicalType>
defined organic

>  <STRUCTURE_TestedForm_DefinedOrganic>
parent

>  <STRUCTURE_Shown>
tested chemical

>  <TestSubstance_ChemicalName>
1,4-Dinitrobenzene

>  <TestSubstance_CASRN>
100-25-4

>  <TestSubstance_Description>
single chemical compound

>  <STRUCTURE_ChemicalName_IUPAC>
1,4-dinitrobenzene

>  <STRUCTURE_SMILES>
[O-][N+](=O)C1=CC=C([N+]([O-])=O)C=C1

>  <STRUCTURE_Parent_SMILES>
[O-][N+](=O)C1=CC=C([N+]([O-])=O)C=C1

>  <STRUCTURE_InChIKey>
DZZMWJLJKWXWAI-LDTIPVFSAE

>  <STRUCTURE_InChI>
InChI=1/C6H4N2O4/c9-7(10)5-1-2-6(4-3-5)8(11)12/h1-4H

>  <Endpoint>
LC50

>  <StudyType>
Acute Toxicity

>  <ChemClass_FHM>
Benzenes

>  <Species>
fathead minnow

>  <MLOGP>
measured LogP

>  <CLOGP>
1.46

>  <LC50_mmol>
0.00422

>  <LC50_mg>
0.71

>  <ActivityScore_EPAFHM>
57

>  <ActivityOutcome_EPAFHM>
active

>  <LC50_Ratio>
1.14

>  <MOA>
MOA not determined due to conflicting evidence

>  <MOA_MixtureTest>
Uncoupler of oxidative phosphorylation

>  <ExcessToxicityIndex>
566.0

>  <OB:abonds>
6

>  <OB:atoms>
12

>  <OB:HBA1>
2

>  <OB:HBA2>
0

>  <OB:dbonds>
2

>  <OB:HBD>
0

>  <OB:sbonds>
4

>  <LC50_mmol_log>
-2.374687549038326

>  <OB:bonds>
12

>  <OB:logP>
2.5494

>  <OB:MR>
44.086

>  <OB:MW>
168.107

>  <OB:TPSA>
91.64

>  <knn-inside>
true

>  <knn-propability>
0.9576162020879003

>  <centroid-inside>
true

>  <centroid-propability>
1.5975410126181504

>  <leverage-inside>
true

>  <leverage-propability>
0.013362154548618811

>  <prop-inside>
true

>  <prop-propability>
12.149707685231329

$$$$
N,N-Diethylethanolamine
 OpenBabel05311314243D

  8  7  0  0  0  0  0  0  0  0999 V2000
   -1.4430   -0.7057    0.5122 C   0  0  0  0  0
   -1.2013   -0.9774   -0.9596 C   0  0  0  0  0
   -0.8266    0.2714   -1.7257 N   0  0  0  0  0
   -0.4539   -0.0733   -3.1699 C   0  0  0  0  0
    0.2540    1.1042   -3.8448 C   0  0  0  0  0
    1.1869    1.6632   -2.9177 O   0  0  0  0  0
   -1.7601    1.4521   -1.5714 C   0  0  0  0  0
   -3.1429    1.1793   -2.1285 C   0  0  0  0  0
  1  2  1  0  0  0
  2  3  1  0  0  0
  3  4  1  0  0  0
  3  7  1  0  0  0
  4  5  1  0  0  0
  5  6  1  0  0  0
  7  8  1  0  0  0
M  CHG  1   3   1
M  END
>  <DSSTox_RID>
21837

>  <DSSTox_CID>
1837

>  <DSSTox_Generic_SID>
21837

>  <DSSTox_FileID>
147_EPAFHM_v4b

>  <STRUCTURE_Formula>
C6H15NO

>  <STRUCTURE_MolecularWeight>
117.1894

>  <STRUCTURE_ChemicalType>
defined organic

>  <STRUCTURE_TestedForm_DefinedOrganic>
parent

>  <STRUCTURE_Shown>
tested chemical

>  <TestSubstance_ChemicalName>
N,N-Diethylethanolamine

>  <TestSubstance_CASRN>
100-37-8

>  <TestSubstance_Description>
single chemical compound

>  <STRUCTURE_ChemicalName_IUPAC>
2-(diethylamino)ethanol

>  <STRUCTURE_SMILES>
CCN(CCO)CC

>  <STRUCTURE_Parent_SMILES>
CCN(CCO)CC

>  <STRUCTURE_InChIKey>
PUXRYLPWPGQKGC-PJBVXMJQAP

>  <STRUCTURE_InChI>
InChI=1/C6H15NO/c1-3-7(4-2)5-6-8/h8H,3-6H2,1-2H3

>  <Endpoint>
LC50

>  <StudyType>
Acute Toxicity

>  <ChemClass_FHM>
Tertiary aliphatic amines

>  <Species>
fathead minnow

>  <CLOGP>
0.32

>  <LC50_mmol>
15.19

>  <LC50_mg>
1780.0

>  <ActivityScore_EPAFHM>
19

>  <ActivityOutcome_EPAFHM>
active

>  <LC50_Ratio>
1.35

>  <MOA_Confidence>
High-Moderate

>  <MOA>
Baseline narcosis

>  <FishBehaviorTest>
TYPE I Depressed motor activity

>  <ExcessToxicityIndex>
1.8

>  <OB:abonds>
0

>  <OB:atoms>
8

>  <OB:HBA1>
1

>  <OB:HBA2>
1

>  <OB:dbonds>
0

>  <OB:HBD>
2

>  <OB:sbonds>
7

>  <LC50_mmol_log>
1.1815577738627863

>  <OB:bonds>
7

>  <OB:logP>
-1.0966

>  <OB:MR>
36.2715

>  <OB:MW>
118.197

>  <OB:TPSA>
24.67

>  <knn-inside>
true

>  <knn-propability>
1.493291586838737

>  <centroid-inside>
true

>  <centroid-propability>
1.0398575390735394

>  <leverage-inside>
true

>  <leverage-propability>
0.0026416852552039916

>  <prop-inside>
true

>  <prop-propability>
16.46598546665655

$$$$
Ethylbenzene
 OpenBabel05311314243D

  8  8  0  0  0  0  0  0  0  0999 V2000
   -2.6654   -0.2424   -1.3575 C   0  0  0  0  0
   -2.0880   -0.2295    0.0499 C   0  0  0  0  0
   -0.5819   -0.1920    0.0370 C   0  0  0  0  0
    0.0988    1.0329    0.0171 C   0  0  0  0  0
    1.4938    1.0665   -0.0115 C   0  0  0  0  0
    2.2210   -0.1219   -0.0251 C   0  0  0  0  0
    1.5531   -1.3457   -0.0124 C   0  0  0  0  0
    0.1588   -1.3808    0.0162 C   0  0  0  0  0
  1  2  1  0  0  0
  2  3  1  0  0  0
  3  4  2  0  0  0
  3  8  1  0  0  0
  4  5  1  0  0  0
  5  6  2  0  0  0
  6  7  1  0  0  0
  7  8  2  0  0  0
M  END
>  <DSSTox_RID>
21838

>  <DSSTox_CID>
596

>  <DSSTox_Generic_SID>
20596

>  <DSSTox_FileID>
148_EPAFHM_v4b

>  <STRUCTURE_Formula>
C8H10

>  <STRUCTURE_MolecularWeight>
106.165

>  <STRUCTURE_ChemicalType>
defined organic

>  <STRUCTURE_TestedForm_DefinedOrganic>
parent

>  <STRUCTURE_Shown>
tested chemical

>  <TestSubstance_ChemicalName>
Ethylbenzene

>  <TestSubstance_CASRN>
100-41-4

>  <TestSubstance_Description>
single chemical compound

>  <STRUCTURE_ChemicalName_IUPAC>
ethylbenzene

>  <STRUCTURE_SMILES>
CCC1=CC=CC=C1

>  <STRUCTURE_Parent_SMILES>
CCC1=CC=CC=C1

>  <STRUCTURE_InChIKey>
JOZILZIFUKWFSG-MWAAMTINAZ

>  <STRUCTURE_InChI>
InChI=1/C8H10/c1-2-8-6-4-3-5-7-8/h3-7H,2H2,1H3

>  <Endpoint>
LC50

>  <StudyType>
Acute Toxicity

>  <ChemClass_FHM>
Benzenes

>  <Species>
fathead minnow

>  <MLOGP>
measured LogP

>  <CLOGP>
3.15

>  <LC50_mmol>
0.0989

>  <LC50_mg>
10.5

>  <ActivityScore_EPAFHM>
42

>  <ActivityOutcome_EPAFHM>
active

>  <LC50_Note>
LC50 is geometric mean of 2 experiments

>  <LC50_Ratio>
1.53

>  <MOA_Confidence>
Moderate

>  <MOA>
Baseline narcosis

>  <ExcessToxicityIndex>
0.6

>  <OB:abonds>
6

>  <OB:atoms>
8

>  <OB:HBA1>
0

>  <OB:HBA2>
0

>  <OB:dbonds>
0

>  <OB:HBD>
0

>  <OB:sbonds>
2

>  <LC50_mmol_log>
-1.0048037084028205

>  <OB:bonds>
8

>  <OB:logP>
2.249

>  <OB:MR>
36.215

>  <OB:MW>
106.165

>  <OB:TPSA>
0.0

>  <knn-inside>
true

>  <knn-propability>
0.269593706426889

>  <centroid-inside>
true

>  <centroid-propability>
0.755003458119382

>  <leverage-inside>
true

>  <leverage-propability>
0.0055410961163295

>  <prop-inside>
true

>  <prop-propability>
83.1468044810209

$$$$
Benzylamine
 OpenBabel05311314243D

  8  8  0  0  0  0  0  0  0  0999 V2000
   -2.6146   -0.2219   -1.3406 N   0  0  0  0  0
   -2.0988   -0.2178    0.0449 C   0  0  0  0  0
   -0.6011   -0.1838    0.0519 C   0  0  0  0  0
    0.0828    1.0418    0.0318 C   0  0  0  0  0
    1.4774    1.0707   -0.0112 C   0  0  0  0  0
    2.2003   -0.1195   -0.0406 C   0  0  0  0  0
    1.5321   -1.3417   -0.0247 C   0  0  0  0  0
    0.1378   -1.3769    0.0183 C   0  0  0  0  0
  1  2  1  0  0  0
  2  3  1  0  0  0
  3  4  2  0  0  0
  3  8  1  0  0  0
  4  5  1  0  0  0
  5  6  2  0  0  0
  6  7  1  0  0  0
  7  8  2  0  0  0
M  CHG  1   1   1
M  END
>  <DSSTox_RID>
21839

>  <DSSTox_CID>
1839

>  <DSSTox_Generic_SID>
21839

>  <DSSTox_FileID>
149_EPAFHM_v4b

>  <STRUCTURE_Formula>
C7H9N

>  <STRUCTURE_MolecularWeight>
107.1548

>  <STRUCTURE_ChemicalType>
defined organic

>  <STRUCTURE_TestedForm_DefinedOrganic>
parent

>  <STRUCTURE_Shown>
tested chemical

>  <TestSubstance_ChemicalName>
Benzylamine

>  <TestSubstance_CASRN>
100-46-9

>  <TestSubstance_Description>
single chemical compound

>  <STRUCTURE_ChemicalName_IUPAC>
1-phenylmethanamine

>  <STRUCTURE_SMILES>
NCC1=CC=CC=C1

>  <STRUCTURE_Parent_SMILES>
NCC1=CC=CC=C1

>  <STRUCTURE_InChIKey>
RQGGEPIDOMHEMO-HADOHCRPAI

>  <STRUCTURE_InChI>
InChI=1/C7H9N/c8-6-7-4-2-1-3-5-7/h1-5H,6,8H2

>  <Endpoint>
LC50

>  <StudyType>
Acute Toxicity

>  <ChemClass_FHM>
Primary aliphatic amines

>  <Species>
fathead minnow

>  <CLOGP>
1.09

>  <LC50_mmol>
0.952

>  <LC50_mg>
102.0

>  <ActivityScore_EPAFHM>
31

>  <ActivityOutcome_EPAFHM>
active

>  <LC50_Ratio>
1.2

>  <MOA>
MOA not determined due to insufficient evidence

>  <FishBehaviorTest>
TYPE III Spontaneous motor activity

>  <ExcessToxicityIndex>
5.6

>  <OB:abonds>
6

>  <OB:atoms>
8

>  <OB:HBA1>
0

>  <OB:HBA2>
0

>  <OB:dbonds>
0

>  <OB:HBD>
1

>  <OB:sbonds>
2

>  <LC50_mmol_log>
-0.021363051615525673

>  <OB:bonds>
8

>  <OB:logP>
0.4285

>  <OB:MR>
35.3731

>  <OB:MW>
108.161

>  <OB:TPSA>
27.64

>  <knn-inside>
true

>  <knn-propability>
0.9111936636424628

>  <centroid-inside>
true

>  <centroid-propability>
0.6478164817400281

>  <leverage-inside>
true

>  <leverage-propability>
0.0018804938321189723

>  <prop-inside>
true

>  <prop-propability>
70.79751565851639

$$$$
Benzaldehyde
 OpenBabel05311314243D

  8  8  0  0  0  0  0  0  0  0999 V2000
   -2.7323   -1.1264    0.0505 O   0  0  0  0  0
   -2.0595   -0.1031    0.0115 C   0  0  0  0  0
   -0.5836   -0.1295    0.0060 C   0  0  0  0  0
    0.1232    1.0757   -0.0395 C   0  0  0  0  0
    1.5191    1.0560   -0.0449 C   0  0  0  0  0
    2.2016   -0.1610   -0.0050 C   0  0  0  0  0
    1.4929   -1.3625    0.0403 C   0  0  0  0  0
    0.0981   -1.3494    0.0460 C   0  0  0  0  0
  1  2  2  0  0  0
  2  3  1  0  0  0
  3  4  2  0  0  0
  3  8  1  0  0  0
  4  5  1  0  0  0
  5  6  2  0  0  0
  6  7  1  0  0  0
  7  8  2  0  0  0
M  END
>  <DSSTox_RID>
21840

>  <DSSTox_CID>
134

>  <DSSTox_Generic_SID>
39241

>  <DSSTox_FileID>
150_EPAFHM_v4b

>  <STRUCTURE_Formula>
C7H6O

>  <STRUCTURE_MolecularWeight>
106.1219

>  <STRUCTURE_ChemicalType>
defined organic

>  <STRUCTURE_TestedForm_DefinedOrganic>
parent

>  <STRUCTURE_Shown>
tested chemical

>  <TestSubstance_ChemicalName>
Benzaldehyde

>  <TestSubstance_CASRN>
100-52-7

>  <TestSubstance_Description>
single chemical compound

>  <STRUCTURE_ChemicalName_IUPAC>
benzaldehyde

>  <STRUCTURE_SMILES>
O=CC1=CC=CC=C1

>  <STRUCTURE_Parent_SMILES>
O=CC1=CC=CC=C1

>  <STRUCTURE_InChIKey>
PMXKYTODASUJAY-APKBMTHWAU

>  <STRUCTURE_InChI>
InChI=1/C7H6O/c8-6-7-4-2-1-3-5-7/h1-6H

>  <Endpoint>
LC50

>  <StudyType>
Acute Toxicity

>  <ChemClass_FHM>
Aldehydes

>  <Species>
fathead minnow

>  <MLOGP>
measured LogP

>  <CLOGP>
1.48

>  <LC50_mmol>
0.093

>  <LC50_mg>
9.87

>  <ActivityScore_EPAFHM>
42

>  <ActivityOutcome_EPAFHM>
active

>  <LC50_Note>
LC50 is geometric mean of 2 experiments

>  <LC50_Ratio>
4.6

>  <MOA_Confidence>
High

>  <MOA>
Electrophile or proelectrophile reactivity

>  <FishAcuteToxSyndrome>
Electrophile or proelectrophile reactivity

>  <FishBehaviorTest>
TYPE III Spontaneous motor activity

>  <ExcessToxicityIndex>
31.9

>  <OB:abonds>
6

>  <OB:atoms>
8

>  <OB:HBA1>
1

>  <OB:HBA2>
1

>  <OB:dbonds>
1

>  <OB:HBD>
0

>  <OB:sbonds>
1

>  <LC50_mmol_log>
-1.031517051446065

>  <OB:bonds>
8

>  <OB:logP>
1.4991

>  <OB:MR>
31.8295

>  <OB:MW>
106.122

>  <OB:TPSA>
17.07

>  <knn-inside>
true

>  <knn-propability>
0.5015124776195814

>  <centroid-inside>
true

>  <centroid-propability>
0.562181412610782

>  <leverage-inside>
true

>  <leverage-propability>
0.0034028902260910517

>  <prop-inside>
true

>  <prop-propability>
151.7006881167254

$$$$
N-Methylaniline
 OpenBabel05311314243D

  8  8  0  0  0  0  0  0  0  0999 V2000
    2.2630   -0.2115   -0.0789 C   0  0  0  0  0
    1.5072   -1.3743    0.0213 C   0  0  0  0  0
    0.1130   -1.2966    0.0928 C   0  0  0  0  0
   -0.5558   -0.0642    0.0369 C   0  0  0  0  0
   -1.9479   -0.0546    0.1826 N   0  0  0  0  0
   -2.6972    1.1234   -0.2149 C   0  0  0  0  0
    1.6230    1.0239   -0.0923 C   0  0  0  0  0
    0.2268    1.0945   -0.0199 C   0  0  0  0  0
  1  2  2  0  0  0
  1  7  1  0  0  0
  2  3  1  0  0  0
  3  4  2  0  0  0
  4  5  1  0  0  0
  4  8  1  0  0  0
  5  6  1  0  0  0
  7  8  2  0  0  0
M  END
>  <DSSTox_RID>
21841

>  <DSSTox_CID>
1841

>  <DSSTox_Generic_SID>
21841

>  <DSSTox_FileID>
151_EPAFHM_v4b

>  <STRUCTURE_Formula>
C7H9N

>  <STRUCTURE_MolecularWeight>
107.1531

>  <STRUCTURE_ChemicalType>
defined organic

>  <STRUCTURE_TestedForm_DefinedOrganic>
parent

>  <STRUCTURE_Shown>
tested chemical

>  <TestSubstance_ChemicalName>
N-Methylaniline

>  <TestSubstance_CASRN>
100-61-8

>  <TestSubstance_Description>
single chemical compound

>  <STRUCTURE_ChemicalName_IUPAC>
N-methylaniline

>  <STRUCTURE_SMILES>
C1=CC=C(NC)C=C1

>  <STRUCTURE_Parent_SMILES>
C1=CC=C(NC)C=C1

>  <STRUCTURE_InChIKey>
SWWSRBQMSOCCRO-BAIDCAKVAH

>  <STRUCTURE_InChI>
InChI=1/C7H9N/c1-8-7-5-3-2-4-6-7/h2-6,8H,1H3

>  <Endpoint>
LC50

>  <StudyType>
Acute Toxicity

>  <ChemClass_FHM>
Secondary aromatic amines

>  <Species>
fathead minnow

>  <MLOGP>
measured LogP

>  <CLOGP>
1.66

>  <LC50_mmol>
0.933

>  <LC50_mg>
100.0

>  <ActivityScore_EPAFHM>
32

>  <ActivityOutcome_EPAFHM>
active

>  <LC50_Ratio>
2.06

>  <MOA_Confidence>
Moderate

>  <MOA>
Baseline narcosis; Polar narcosis

>  <FishBehaviorTest>
TYPE II Hyperactive

>  <ExcessToxicityIndex>
1.7

>  <OB:abonds>
6

>  <OB:atoms>
8

>  <OB:HBA1>
1

>  <OB:HBA2>
1

>  <OB:dbonds>
0

>  <OB:HBD>
1

>  <OB:sbonds>
2

>  <LC50_mmol_log>
-0.030118356253500032

>  <OB:bonds>
8

>  <OB:logP>
1.8013

>  <OB:MR>
35.7477

>  <OB:MW>
107.153

>  <OB:TPSA>
12.03

>  <knn-inside>
true

>  <knn-propability>
0.5886628124656708

>  <centroid-inside>
true

>  <centroid-propability>
0.5441633155909572

>  <leverage-inside>
true

>  <leverage-propability>
0.0035409131866491438

>  <prop-inside>
true

>  <prop-propability>
135.45780723263093

$$$$
Cyclohexanone oxime
 OpenBabel05311314243D

  8  8  0  0  0  0  0  0  0  0999 V2000
   -2.5443   -1.1094   -0.2730 O   0  0  0  0  0
   -1.9635    0.1600   -0.2825 N   0  0  0  0  0
   -0.6862    0.1121   -0.0200 C   0  0  0  0  0
    0.0367    1.4377    0.1405 C   0  0  0  0  0
    1.4884    1.3927   -0.3168 C   0  0  0  0  0
    2.2190    0.1596    0.2011 C   0  0  0  0  0
    1.4996   -1.1047   -0.2516 C   0  0  0  0  0
    0.0801   -1.1599    0.2969 C   0  0  0  0  0
  1  2  1  0  0  0
  2  3  2  0  0  0
  3  4  1  0  0  0
  3  8  1  0  0  0
  4  5  1  0  0  0
  5  6  1  0  0  0
  6  7  1  0  0  0
  7  8  1  0  0  0
M  END
>  <DSSTox_RID>
21842

>  <DSSTox_CID>
1842

>  <DSSTox_Generic_SID>
21842

>  <DSSTox_FileID>
152_EPAFHM_v4b

>  <STRUCTURE_Formula>
C6H11NO

>  <STRUCTURE_MolecularWeight>
113.1576

>  <STRUCTURE_ChemicalType>
defined organic

>  <STRUCTURE_TestedForm_DefinedOrganic>
parent

>  <STRUCTURE_Shown>
tested chemical

>  <TestSubstance_ChemicalName>
Cyclohexanone oxime

>  <TestSubstance_CASRN>
100-64-1

>  <TestSubstance_Description>
single chemical compound

>  <STRUCTURE_ChemicalName_IUPAC>
cyclohexanone oxime

>  <STRUCTURE_SMILES>
ON=C1CCCCC1

>  <STRUCTURE_Parent_SMILES>
ON=C1CCCCC1

>  <STRUCTURE_InChIKey>
YNNZUGWYEACJQQ-KRXLQBBTAX

>  <STRUCTURE_InChI>
InChI=1/C6H11NO/c8-7-6-4-2-1-3-5-6/h8H,1-5H2

>  <Endpoint>
LC50

>  <StudyType>
Acute Toxicity

>  <ChemClass_FHM>
Multiple heteroatom compounds

>  <Species>
fathead minnow

>  <CLOGP>
1.2

>  <LC50_mmol>
1.838

>  <LC50_mg>
208.0

>  <ActivityScore_EPAFHM>
28

>  <ActivityOutcome_EPAFHM>
active

>  <LC50_Note>
48hr to 96hr LC50_Ratio

>  <LC50_Ratio>
1.4

>  <MOA>
MOA not determined due to conflicting evidence

>  <FishBehaviorTest>
TYPE III Spontaneous motor activity

>  <ExcessToxicityIndex>
2.3

>  <OB:abonds>
0

>  <OB:atoms>
8

>  <OB:HBA1>
2

>  <OB:HBA2>
2

>  <OB:dbonds>
1

>  <OB:HBD>
1

>  <OB:sbonds>
7

>  <LC50_mmol_log>
0.26434550705009247

>  <OB:bonds>
8

>  <OB:logP>
1.7807

>  <OB:MR>
33.2565

>  <OB:MW>
113.158

>  <OB:TPSA>
32.59

>  <knn-inside>
true

>  <knn-propability>
0.7325314614534014

>  <centroid-inside>
true

>  <centroid-propability>
0.4670769814515622

>  <leverage-inside>
true

>  <leverage-propability>
0.003395568596560587

>  <prop-inside>
true

>  <prop-propability>
129.5134131940932

$$$$
2-Cyanopyridine
 OpenBabel05311314243D

  8  8  0  0  0  0  0  0  0  0999 V2000
    0.1801   -1.1907   -0.0000 N   0  0  0  0  0
   -0.4595    0.0055   -0.0000 C   0  0  0  0  0
   -1.8954   -0.0468   -0.0000 C   0  0  0  0  0
   -3.0585   -0.0421   -0.0000 N   0  0  0  0  0
    0.2031    1.2277   -0.0000 C   0  0  0  0  0
    1.5955    1.2242   -0.0000 C   0  0  0  0  0
    2.2738    0.0097   -0.0000 C   0  0  0  0  0
    1.5305   -1.1599   -0.0000 C   0  0  0  0  0
  1  2  2  0  0  0
  1  8  1  0  0  0
  2  3  1  0  0  0
  2  5  1  0  0  0
  3  4  3  0  0  0
  5  6  2  0  0  0
  6  7  1  0  0  0
  7  8  2  0  0  0
M  END
>  <DSSTox_RID>
21843

>  <DSSTox_CID>
1843

>  <DSSTox_Generic_SID>
21843

>  <DSSTox_FileID>
153_EPAFHM_v4b

>  <STRUCTURE_Formula>
C6H4N2

>  <STRUCTURE_MolecularWeight>
104.1094

>  <STRUCTURE_ChemicalType>
defined organic

>  <STRUCTURE_TestedForm_DefinedOrganic>
parent

>  <STRUCTURE_Shown>
tested chemical

>  <TestSubstance_ChemicalName>
2-Cyanopyridine

>  <TestSubstance_CASRN>
100-70-9

>  <TestSubstance_Description>
single chemical compound

>  <STRUCTURE_ChemicalName_IUPAC>
pyridine-2-carbonitrile

>  <STRUCTURE_SMILES>
N1=C(C#N)C=CC=C1

>  <STRUCTURE_Parent_SMILES>
N1=C(C#N)C=CC=C1

>  <STRUCTURE_InChIKey>
OQVKFSLFLSERAM-NTNCORBNAV

>  <STRUCTURE_InChI>
InChI=1/C6H4N2/c7-5-6-3-1-2-4-8-6/h1-4H

>  <Endpoint>
LC50

>  <StudyType>
Acute Toxicity

>  <ChemClass_FHM>
Pyridines

>  <Species>
fathead minnow

>  <MLOGP>
measured LogP

>  <CLOGP>
0.5

>  <LC50_mmol>
6.973

>  <LC50_mg>
726.0

>  <ActivityScore_EPAFHM>
22

>  <ActivityOutcome_EPAFHM>
active

>  <LC50_Ratio>
1.45

>  <MOA_Confidence>
High

>  <MOA>
Polar narcosis

>  <FishBehaviorTest>
TYPE III Spontaneous motor activity

>  <MOA_MixtureTest>
Polar narcosis

>  <ExcessToxicityIndex>
2.7

>  <OB:abonds>
6

>  <OB:atoms>
8

>  <OB:HBA1>
2

>  <OB:HBA2>
2

>  <OB:dbonds>
0

>  <OB:HBD>
0

>  <OB:sbonds>
1

>  <LC50_mmol_log>
0.8434196652049183

>  <OB:bonds>
8

>  <OB:logP>
0.95328

>  <OB:MR>
28.952

>  <OB:MW>
104.109

>  <OB:TPSA>
36.68

>  <knn-inside>
true

>  <knn-propability>
0.7475336462688414

>  <centroid-inside>
true

>  <centroid-propability>
0.6988472304246521

>  <leverage-inside>
true

>  <leverage-propability>
0.004355844336189506

>  <prop-inside>
true

>  <prop-propability>
47.97038139568137

$$$$
2-Ethylpyridine
 OpenBabel05311314243D

  8  8  0  0  0  0  0  0  0  0999 V2000
   -0.0742    1.3165   -0.0518 N   0  0  0  0  0
    0.5408    0.1092   -0.0443 C   0  0  0  0  0
    2.0468    0.1097   -0.0614 C   0  0  0  0  0
    2.6226    0.0888    1.3457 C   0  0  0  0  0
   -0.1665   -1.0898    0.0081 C   0  0  0  0  0
   -1.5574   -1.0485    0.0429 C   0  0  0  0  0
   -2.2025    0.1817    0.0290 C   0  0  0  0  0
   -1.4246    1.3256   -0.0176 C   0  0  0  0  0
  1  2  2  0  0  0
  1  8  1  0  0  0
  2  3  1  0  0  0
  2  5  1  0  0  0
  3  4  1  0  0  0
  5  6  2  0  0  0
  6  7  1  0  0  0
  7  8  2  0  0  0
M  END
>  <DSSTox_RID>
21844

>  <DSSTox_CID>
1844

>  <DSSTox_Generic_SID>
21844

>  <DSSTox_FileID>
154_EPAFHM_v4b

>  <STRUCTURE_Formula>
C7H9N

>  <STRUCTURE_MolecularWeight>
107.1548

>  <STRUCTURE_ChemicalType>
defined organic

>  <STRUCTURE_TestedForm_DefinedOrganic>
parent

>  <STRUCTURE_Shown>
tested chemical

>  <TestSubstance_ChemicalName>
2-Ethylpyridine

>  <TestSubstance_CASRN>
100-71-0

>  <TestSubstance_Description>
single chemical compound

>  <STRUCTURE_ChemicalName_IUPAC>
2-ethylpyridine

>  <STRUCTURE_SMILES>
N1=C(CC)C=CC=C1

>  <STRUCTURE_Parent_SMILES>
N1=C(CC)C=CC=C1

>  <STRUCTURE_InChIKey>
BYLLTFASIYWRRV-BTTDVDTPAF

>  <STRUCTURE_InChI>
InChI=1/C7H9N/c1-2-7-5-3-4-6-8-7/h3-6H,2H2,1H3

>  <Endpoint>
LC50

>  <StudyType>
Acute Toxicity

>  <ChemClass_FHM>
Pyridines

>  <Species>
fathead minnow

>  <MLOGP>
measured LogP

>  <CLOGP>
1.69

>  <LC50_mmol>
3.864

>  <LC50_mg>
414.0

>  <ActivityScore_EPAFHM>
25

>  <ActivityOutcome_EPAFHM>
active

>  <LC50_Ratio>
1

>  <MOA_Confidence>
High-Moderate

>  <MOA>
Baseline narcosis

>  <FishBehaviorTest>
TYPE I Depressed motor activity

>  <ExcessToxicityIndex>
0.3

>  <OB:abonds>
6

>  <OB:atoms>
8

>  <OB:HBA1>
1

>  <OB:HBA2>
1

>  <OB:dbonds>
0

>  <OB:HBD>
0

>  <OB:sbonds>
2

>  <LC50_mmol_log>
0.5870371177434557

>  <OB:bonds>
8

>  <OB:logP>
1.644

>  <OB:MR>
34.01

>  <OB:MW>
107.153

>  <OB:TPSA>
12.89

>  <knn-inside>
true

>  <knn-propability>
0.5424324397317526

>  <centroid-inside>
true

>  <centroid-propability>
0.5613246850808089

>  <leverage-inside>
true

>  <leverage-propability>
0.003265775336801157

>  <prop-inside>
true

>  <prop-propability>
133.57082208133104

$$$$
Solketal
 OpenBabel05311314243D

  9  9  0  0  0  0  0  0  0  0999 V2000
   -2.0400    1.0135    0.8881 C   0  0  0  0  0
   -1.3537    0.0194   -0.0400 C   0  0  0  0  0
   -2.3349   -1.0248   -0.5569 C   0  0  0  0  0
   -0.7979    0.7239   -1.1624 O   0  0  0  0  0
    0.6119    0.7235   -0.9339 C   0  0  0  0  0
    0.8371   -0.5633   -0.1838 C   0  0  0  0  0
    2.1217   -0.5844    0.6291 C   0  0  0  0  0
    2.2375   -1.8318    1.3128 O   0  0  0  0  0
   -0.3020   -0.6360    0.6896 O   0  0  0  0  0
  1  2  1  0  0  0
  2  3  1  0  0  0
  2  4  1  0  0  0
  2  9  1  0  0  0
  4  5  1  0  0  0
  5  6  1  0  0  0
  6  7  1  0  0  0
  6  9  1  0  0  0
  7  8  1  0  0  0
M  END
>  <DSSTox_RID>
21845

>  <DSSTox_CID>
1845

>  <DSSTox_Generic_SID>
21845

>  <DSSTox_FileID>
155_EPAFHM_v4b

>  <STRUCTURE_Formula>
C6H12O3

>  <STRUCTURE_MolecularWeight>
132.159

>  <STRUCTURE_ChemicalType>
defined organic

>  <STRUCTURE_TestedForm_DefinedOrganic>
parent

>  <STRUCTURE_Shown>
tested chemical

>  <TestSubstance_ChemicalName>
Solketal

>  <TestSubstance_CASRN>
100-79-8

>  <TestSubstance_Description>
single chemical compound

>  <STRUCTURE_ChemicalName_IUPAC>
(2,2-dimethyl-1,3-dioxolan-4-yl)methanol

>  <STRUCTURE_SMILES>
CC1(C)OCC(CO)O1

>  <STRUCTURE_Parent_SMILES>
CC1(C)OCC(CO)O1

>  <STRUCTURE_InChIKey>
GNGBRXPRZAVRLU-YRDRCKTKAB

>  <STRUCTURE_InChI>
InChI=1/C6H12O3/c1-6(2)8-4-5(3-7)9-6/h5,7H,3-4H2,1-2H3

>  <Endpoint>
LC50

>  <StudyType>
Acute Toxicity

>  <ChemClass_FHM>
Cyclic Ethers

>  <Species>
fathead minnow

>  <CLOGP>
-0.07

>  <LC50_mmol>
126.4

>  <LC50_mg>
16700.0

>  <ActivityScore_EPAFHM>
9

>  <ActivityOutcome_EPAFHM>
active

>  <LC50_Ratio>
1.1

>  <MOA_Confidence>
Moderate

>  <MOA>
Baseline narcosis

>  <ExcessToxicityIndex>
0.5

>  <OB:abonds>
0

>  <OB:atoms>
9

>  <OB:HBA1>
3

>  <OB:HBA2>
3

>  <OB:dbonds>
0

>  <OB:HBD>
1

>  <OB:sbonds>
9

>  <LC50_mmol_log>
2.1017470739463664

>  <OB:bonds>
9

>  <OB:logP>
0.1302

>  <OB:MR>
32.2118

>  <OB:MW>
132.158

>  <OB:TPSA>
38.69

>  <knn-inside>
true

>  <knn-propability>
0.5898674391779246

>  <centroid-inside>
true

>  <centroid-propability>
0.7403078909712536

>  <leverage-inside>
true

>  <leverage-propability>
0.003239358584616204

>  <prop-inside>
true

>  <prop-propability>
40.62940778370335

$$$$
Hexamethylenetetramine (aliphatic)
 OpenBabel05311314243D

 10 12  0  0  0  0  0  0  0  0999 V2000
   -0.9198   -0.1817   -1.1045 N   0  0  0  0  0
    1.2864   -0.3952   -0.4256 N   0  0  0  0  0
   -0.4323   -0.9476    1.0284 N   0  0  0  0  0
   -0.0482    1.2709    0.4778 N   0  0  0  0  0
    0.9254   -1.3367    0.6376 C   0  0  0  0  0
    0.4150   -0.5346   -1.5955 C   0  0  0  0  0
   -0.4721    0.4079    1.5836 C   0  0  0  0  0
   -0.9824    1.2098   -0.6497 C   0  0  0  0  0
    1.3276    0.9863    0.0612 C   0  0  0  0  0
   -1.3846   -1.1131   -0.0732 C   0  0  0  0  0
  1  6  1  0  0  0
  1  8  1  0  0  0
  1 10  1  0  0  0
  2  6  1  0  0  0
  2  5  1  0  0  0
  2  9  1  0  0  0
  3 10  1  0  0  0
  3  5  1  0  0  0
  3  7  1  0  0  0
  4  8  1  0  0  0
  4  9  1  0  0  0
  4  7  1  0  0  0
M  CHG  4   1   1   2   1   3   1   4   1
M  END
>  <DSSTox_RID>
21846

>  <DSSTox_CID>
692

>  <DSSTox_Generic_SID>
20692

>  <DSSTox_FileID>
156_EPAFHM_v4b

>  <STRUCTURE_Formula>
C6H12N4

>  <STRUCTURE_MolecularWeight>
140.1863

>  <STRUCTURE_ChemicalType>
defined organic

>  <STRUCTURE_TestedForm_DefinedOrganic>
parent

>  <STRUCTURE_Shown>
tested chemical

>  <TestSubstance_ChemicalName>
Hexamethylenetetramine (aliphatic)

>  <TestSubstance_CASRN>
100-97-0

>  <TestSubstance_Description>
single chemical compound

>  <STRUCTURE_ChemicalName_IUPAC>
1,3,5,7-tetraazatricyclo[3.3.1.1~3,7~]decane

>  <STRUCTURE_SMILES>
C1N2CN3CN(C2)CN1C3

>  <STRUCTURE_Parent_SMILES>
C1N2CN3CN(C2)CN1C3

>  <STRUCTURE_InChIKey>
GBZICEMKQHCKDD-YJWVJRGKAE

>  <STRUCTURE_InChI>
InChI=1/C6H12N4/c1-7-2-9-4-8(1)5-10(3-7)6-9/h1-6H2

>  <Endpoint>
LC50

>  <StudyType>
Acute Toxicity

>  <ChemClass_FHM>
Triazines

>  <Species>
fathead minnow

>  <CLOGP>
2.46

>  <LC50_mmol>
355.2

>  <LC50_mg>
49800.0

>  <ActivityScore_EPAFHM>
4

>  <ActivityOutcome_EPAFHM>
active

>  <LC50_Ratio>
1.15

>  <MOA>
MOA not determined due to insufficient evidence

>  <ExcessToxicityIndex>
0.1

>  <OB:abonds>
0

>  <OB:atoms>
10

>  <OB:HBA1>
0

>  <OB:HBA2>
0

>  <OB:dbonds>
0

>  <OB:HBD>
4

>  <OB:sbonds>
12

>  <LC50_mmol_log>
2.5504729571065634

>  <OB:bonds>
12

>  <OB:logP>
-0.4114

>  <OB:MR>
55.7088

>  <OB:MW>
144.218

>  <OB:TPSA>
17.76

>  <knn-inside>
true

>  <knn-propability>
1.9285062282590668

>  <centroid-inside>
true

>  <centroid-propability>
0.8915667403836873

>  <leverage-inside>
true

>  <leverage-propability>
0.011974617683790401

>  <prop-inside>
true

>  <prop-propability>
17.375080414446355

$$$$
Phenyl ether
 OpenBabel05311314253D

 13 14  0  0  0  0  0  0  0  0999 V2000
   -2.5358    1.8184    0.9953 C   0  0  0  0  0
   -3.8401    2.3078    0.9092 C   0  0  0  0  0
   -4.0609    3.6697    0.7035 C   0  0  0  0  0
   -2.9789    4.5406    0.5742 C   0  0  0  0  0
   -1.6746    4.0512    0.6559 C   0  0  0  0  0
   -1.4516    2.6911    0.8867 C   0  0  0  0  0
   -0.1993    2.1185    0.9515 O   0  0  0  0  0
    0.8141    2.8682    1.4987 C   0  0  0  0  0
    1.9595    3.0667    0.7291 C   0  0  0  0  0
    3.0225    3.8063    1.2477 C   0  0  0  0  0
    2.9435    4.3284    2.5399 C   0  0  0  0  0
    1.8073    4.1028    3.3192 C   0  0  0  0  0
    0.7432    3.3631    2.8031 C   0  0  0  0  0
  1  2  2  0  0  0
  1  6  1  0  0  0
  2  3  1  0  0  0
  3  4  2  0  0  0
  4  5  1  0  0  0
  5  6  2  0  0  0
  6  7  1  0  0  0
  7  8  1  0  0  0
  8  9  2  0  0  0
  8 13  1  0  0  0
  9 10  1  0  0  0
 10 11  2  0  0  0
 11 12  1  0  0  0
 12 13  2  0  0  0
M  END
>  <DSSTox_RID>
21847

>  <DSSTox_CID>
1847

>  <DSSTox_Generic_SID>
21847

>  <DSSTox_FileID>
157_EPAFHM_v4b

>  <STRUCTURE_Formula>
C12H10O

>  <STRUCTURE_MolecularWeight>
170.2072

>  <STRUCTURE_ChemicalType>
defined organic

>  <STRUCTURE_TestedForm_DefinedOrganic>
parent

>  <STRUCTURE_Shown>
tested chemical

>  <TestSubstance_ChemicalName>
Phenyl ether

>  <TestSubstance_CASRN>
101-84-8

>  <TestSubstance_Description>
single chemical compound

>  <STRUCTURE_ChemicalName_IUPAC>
1,1'-oxydibenzene

>  <STRUCTURE_SMILES>
C1=CC=CC=C1OC2=CC=CC=C2

>  <STRUCTURE_Parent_SMILES>
C1=CC=CC=C1OC2=CC=CC=C2

>  <STRUCTURE_InChIKey>
GQRRVPUMMJPKSJ-GRFQPNLUAR

>  <STRUCTURE_InChI>
InChI=1/C12H10O/c1-3-7-11(8-4-1)13-12-9-5-2-6-10-12/h1-10H

>  <Endpoint>
LC50

>  <StudyType>
Acute Toxicity

>  <ChemClass_FHM>
Diphenyl Ethers

>  <Species>
fathead minnow

>  <MLOGP>
measured LogP

>  <CLOGP>
4.21

>  <LC50_mmol>
0.0235

>  <LC50_mg>
4.0

>  <ActivityScore_EPAFHM>
49

>  <ActivityOutcome_EPAFHM>
active

>  <LC50_Note>
LC50_Ratio not determined

>  <MOA_Confidence>
Moderate

>  <MOA>
Baseline narcosis

>  <ExcessToxicityIndex>
0.6

>  <OB:abonds>
12

>  <OB:atoms>
13

>  <OB:HBA1>
1

>  <OB:HBA2>
1

>  <OB:dbonds>
0

>  <OB:HBD>
0

>  <OB:sbonds>
2

>  <LC50_mmol_log>
-1.6289321377282637

>  <OB:bonds>
14

>  <OB:logP>
3.4789

>  <OB:MR>
52.958

>  <OB:MW>
170.207

>  <OB:TPSA>
9.23

>  <knn-inside>
true

>  <knn-propability>
0.794830481806711

>  <centroid-inside>
true

>  <centroid-propability>
0.7889005441671244

>  <leverage-inside>
true

>  <leverage-propability>
0.00796050200334571

>  <prop-inside>
true

>  <prop-propability>
18.987876062472875

$$$$
N-Ethyl-m-toluidine
 OpenBabel05311314253D

 10 10  0  0  0  0  0  0  0  0999 V2000
    2.8716   -1.5569   -0.0895 C   0  0  0  0  0
    1.3611   -1.4234   -0.2090 C   0  0  0  0  0
    0.9830   -0.0232   -0.0537 N   0  0  0  0  0
   -0.3644    0.3353   -0.2036 C   0  0  0  0  0
   -1.4322   -0.5327    0.0605 C   0  0  0  0  0
   -2.7688   -0.1093   -0.0395 C   0  0  0  0  0
   -3.8910   -1.0547    0.2721 C   0  0  0  0  0
   -3.0406    1.2226   -0.3619 C   0  0  0  0  0
   -1.9940    2.1124   -0.5845 C   0  0  0  0  0
   -0.6713    1.6729   -0.4908 C   0  0  0  0  0
  1  2  1  0  0  0
  2  3  1  0  0  0
  3  4  1  0  0  0
  4  5  2  0  0  0
  4 10  1  0  0  0
  5  6  1  0  0  0
  6  7  1  0  0  0
  6  8  2  0  0  0
  8  9  1  0  0  0
  9 10  2  0  0  0
M  END
>  <DSSTox_RID>
21848

>  <DSSTox_CID>
1848

>  <DSSTox_Generic_SID>
21848

>  <DSSTox_FileID>
158_EPAFHM_v4b

>  <STRUCTURE_Formula>
C9H13N

>  <STRUCTURE_MolecularWeight>
135.2062

>  <STRUCTURE_ChemicalType>
defined organic

>  <STRUCTURE_TestedForm_DefinedOrganic>
parent

>  <STRUCTURE_Shown>
tested chemical

>  <TestSubstance_ChemicalName>
N-Ethyl-m-toluidine

>  <TestSubstance_CASRN>
102-27-2

>  <TestSubstance_Description>
single chemical compound

>  <STRUCTURE_ChemicalName_IUPAC>
N-ethyl-3-methylaniline

>  <STRUCTURE_SMILES>
CCNC1=CC(C)=CC=C1

>  <STRUCTURE_Parent_SMILES>
CCNC1=CC(C)=CC=C1

>  <STRUCTURE_InChIKey>
BWUQMZCOUGAFHS-CXNQZQJLAC

>  <STRUCTURE_InChI>
InChI=1/C9H13N/c1-3-10-9-6-4-5-8(2)7-9/h4-7,10H,3H2,1-2H3

>  <Endpoint>
LC50

>  <StudyType>
Acute Toxicity

>  <ChemClass_FHM>
Secondary aromatic amines

>  <Species>
fathead minnow

>  <CLOGP>
2.82

>  <LC50_mmol>
0.366

>  <LC50_mg>
49.5

>  <ActivityScore_EPAFHM>
36

>  <ActivityOutcome_EPAFHM>
active

>  <LC50_Ratio>
1.01

>  <MOA_Confidence>
Moderate

>  <MOA>
Baseline narcosis

>  <ExcessToxicityIndex>
0.4

>  <OB:abonds>
6

>  <OB:atoms>
10

>  <OB:HBA1>
1

>  <OB:HBA2>
1

>  <OB:dbonds>
0

>  <OB:HBD>
1

>  <OB:sbonds>
4

>  <LC50_mmol_log>
-0.43651891460558934

>  <OB:bonds>
10

>  <OB:logP>
2.4998

>  <OB:MR>
45.5207

>  <OB:MW>
135.206

>  <OB:TPSA>
12.03

>  <knn-inside>
true

>  <knn-propability>
0.5465384637401279

>  <centroid-inside>
true

>  <centroid-propability>
0.3923016020944331

>  <leverage-inside>
true

>  <leverage-propability>
0.004411077127585544

>  <prop-inside>
true

>  <prop-propability>
167.79669229832146

$$$$
Tripropylamine
 OpenBabel05311314253D

 10  9  0  0  0  0  0  0  0  0999 V2000
   -2.0088   -2.6027    0.3733 C   0  0  0  0  0
   -1.5835   -1.1646    0.1105 C   0  0  0  0  0
   -0.1763   -0.9127    0.6428 C   0  0  0  0  0
    0.3333    0.4722    0.2582 N   0  0  0  0  0
   -0.4317    1.5936    0.9413 C   0  0  0  0  0
    0.0189    2.9912    0.5177 C   0  0  0  0  0
   -0.1180    3.2616   -0.9734 C   0  0  0  0  0
    1.8510    0.5535    0.3833 C   0  0  0  0  0
    2.3302    0.4102    1.8252 C   0  0  0  0  0
    3.8411    0.5642    1.9166 C   0  0  0  0  0
  1  2  1  0  0  0
  2  3  1  0  0  0
  3  4  1  0  0  0
  4  5  1  0  0  0
  4  8  1  0  0  0
  5  6  1  0  0  0
  6  7  1  0  0  0
  8  9  1  0  0  0
  9 10  1  0  0  0
M  CHG  1   4   1
M  END
>  <DSSTox_RID>
21849

>  <DSSTox_CID>
1849

>  <DSSTox_Generic_SID>
21849

>  <DSSTox_FileID>
159_EPAFHM_v4b

>  <STRUCTURE_Formula>
C9H21N

>  <STRUCTURE_MolecularWeight>
143.2697

>  <STRUCTURE_ChemicalType>
defined organic

>  <STRUCTURE_TestedForm_DefinedOrganic>
parent

>  <STRUCTURE_Shown>
tested chemical

>  <TestSubstance_ChemicalName>
Tripropylamine

>  <TestSubstance_CASRN>
102-69-2

>  <TestSubstance_Description>
single chemical compound

>  <STRUCTURE_ChemicalName_IUPAC>
N,N-dipropylpropan-1-amine

>  <STRUCTURE_SMILES>
CCCN(CCC)CCC

>  <STRUCTURE_Parent_SMILES>
CCCN(CCC)CCC

>  <STRUCTURE_InChIKey>
BJKFALNYBHFOEG-FOZYQVEAAG

>  <STRUCTURE_InChI>
InChI=1/C9H21N/c1-4-7-10(8-5-2)9-6-3/h4-9H2,1-3H3

>  <Endpoint>
LC50

>  <StudyType>
Acute Toxicity

>  <ChemClass_FHM>
Tertiary aliphatic amines

>  <Species>
fathead minnow

>  <MLOGP>
measured LogP

>  <CLOGP>
2.79

>  <LC50_mmol>
0.355

>  <LC50_mg>
50.9

>  <ActivityScore_EPAFHM>
36

>  <ActivityOutcome_EPAFHM>
active

>  <LC50_Ratio>
1

>  <MOA>
MOA not determined due to insufficient evidence

>  <FishBehaviorTest>
TYPE I Depressed motor activity

>  <ExcessToxicityIndex>
0.4

>  <OB:abonds>
0

>  <OB:atoms>
10

>  <OB:HBA1>
0

>  <OB:HBA2>
0

>  <OB:dbonds>
0

>  <OB:HBD>
1

>  <OB:sbonds>
9

>  <LC50_mmol_log>
-0.44977164694490596

>  <OB:bonds>
9

>  <OB:logP>
1.1013

>  <OB:MR>
49.5307

>  <OB:MW>
144.278

>  <OB:TPSA>
4.44

>  <knn-inside>
true

>  <knn-propability>
1.2427940087305636

>  <centroid-inside>
true

>  <centroid-propability>
0.6392404287486834

>  <leverage-inside>
true

>  <leverage-propability>
0.008704686238637719

>  <prop-inside>
true

>  <prop-propability>
70.16009784778342

$$$$
Triethanolamine
 OpenBabel05311314253D

 10  9  0  0  0  0  0  0  0  0999 V2000
   -0.0516   -0.8845    0.8461 O   0  0  0  0  0
    0.7294   -1.3458    1.9487 C   0  0  0  0  0
    2.1789   -0.9016    1.7392 C   0  0  0  0  0
    2.2685    0.5673    1.3461 N   0  0  0  0  0
    1.6331    1.5511    2.3142 C   0  0  0  0  0
    2.3464    1.6365    3.6689 C   0  0  0  0  0
    2.2623    0.3986    4.3647 O   0  0  0  0  0
    3.6622    0.9199    0.8630 C   0  0  0  0  0
    3.6923    2.2880    0.1743 C   0  0  0  0  0
    2.5752    2.3877   -0.7044 O   0  0  0  0  0
  1  2  1  0  0  0
  2  3  1  0  0  0
  3  4  1  0  0  0
  4  5  1  0  0  0
  4  8  1  0  0  0
  5  6  1  0  0  0
  6  7  1  0  0  0
  8  9  1  0  0  0
  9 10  1  0  0  0
M  CHG  1   4   1
M  END
>  <DSSTox_RID>
21850

>  <DSSTox_CID>
1392

>  <DSSTox_Generic_SID>
21392

>  <DSSTox_FileID>
160_EPAFHM_v4b

>  <STRUCTURE_Formula>
C6H15NO3

>  <STRUCTURE_MolecularWeight>
149.1882

>  <STRUCTURE_ChemicalType>
defined organic

>  <STRUCTURE_TestedForm_DefinedOrganic>
parent

>  <STRUCTURE_Shown>
tested chemical

>  <TestSubstance_ChemicalName>
Triethanolamine

>  <TestSubstance_CASRN>
102-71-6

>  <TestSubstance_Description>
single chemical compound

>  <STRUCTURE_ChemicalName_IUPAC>
2,2',2''-nitrilotriethanol

>  <STRUCTURE_SMILES>
OCCN(CCO)CCO

>  <STRUCTURE_Parent_SMILES>
OCCN(CCO)CCO

>  <STRUCTURE_InChIKey>
RVUAQSMNRXPXMW-MXUSOHMUAA

>  <STRUCTURE_InChI>
InChI=1/C6H15NO3/c8-4-1-7(2-5-9)3-6-10/h8-10H,1-6H2

>  <Endpoint>
LC50

>  <StudyType>
Acute Toxicity

>  <ChemClass_FHM>
Tertiary aliphatic amines

>  <Species>
fathead minnow

>  <CLOGP>
-1.75

>  <LC50_mmol>
79.09

>  <LC50_mg>
11800.0

>  <ActivityScore_EPAFHM>
11

>  <ActivityOutcome_EPAFHM>
active

>  <LC50_Ratio>
1.14

>  <MOA>
MOA not determined due to insufficient evidence

>  <FishBehaviorTest>
TYPE I Depressed motor activity

>  <ExcessToxicityIndex>
31.4

>  <OB:abonds>
0

>  <OB:atoms>
10

>  <OB:HBA1>
3

>  <OB:HBA2>
3

>  <OB:dbonds>
0

>  <OB:HBD>
4

>  <OB:sbonds>
9

>  <LC50_mmol_log>
1.8981215755411076

>  <OB:bonds>
9

>  <OB:logP>
-3.1518

>  <OB:MR>
38.5951

>  <OB:MW>
150.196

>  <OB:TPSA>
65.13

>  <knn-inside>
true

>  <knn-propability>
2.7918344848947516

>  <centroid-inside>
true

>  <centroid-propability>
1.83720512775817

>  <leverage-inside>
true

>  <leverage-propability>
0.010578168068617836

>  <prop-inside>
true

>  <prop-propability>
0.5652401650451919

$$$$
Benzyl-tert-butanol
 OpenBabel05311314253D

 12 12  0  0  0  0  0  0  0  0999 V2000
   -1.5783   -0.2814    1.3796 C   0  0  0  0  0
   -2.9471   -0.1265    1.6050 C   0  0  0  0  0
   -3.8342   -0.1098    0.5303 C   0  0  0  0  0
   -3.3537   -0.2456   -0.7708 C   0  0  0  0  0
   -1.9853   -0.4013   -0.9981 C   0  0  0  0  0
   -1.0858   -0.4265    0.0761 C   0  0  0  0  0
    0.3971   -0.5788   -0.1683 C   0  0  0  0  0
    1.0683    0.7793   -0.4095 C   0  0  0  0  0
    2.5932    0.7027   -0.6179 C   0  0  0  0  0
    3.1619    2.1169   -0.7747 C   0  0  0  0  0
    2.9753   -0.1496   -1.8302 C   0  0  0  0  0
    3.1793    0.1180    0.5467 O   0  0  0  0  0
  1  2  2  0  0  0
  1  6  1  0  0  0
  2  3  1  0  0  0
  3  4  2  0  0  0
  4  5  1  0  0  0
  5  6  2  0  0  0
  6  7  1  0  0  0
  7  8  1  0  0  0
  8  9  1  0  0  0
  9 10  1  0  0  0
  9 11  1  0  0  0
  9 12  1  0  0  0
M  END
>  <DSSTox_RID>
21851

>  <DSSTox_CID>
1851

>  <DSSTox_Generic_SID>
21851

>  <DSSTox_FileID>
161_EPAFHM_v4b

>  <STRUCTURE_Formula>
C11H16O

>  <STRUCTURE_MolecularWeight>
164.2468

>  <STRUCTURE_ChemicalType>
defined organic

>  <STRUCTURE_TestedForm_DefinedOrganic>
parent

>  <STRUCTURE_Shown>
tested chemical

>  <TestSubstance_ChemicalName>
Benzyl-tert-butanol

>  <TestSubstance_CASRN>
103-05-9

>  <TestSubstance_Description>
single chemical compound

>  <STRUCTURE_ChemicalName_IUPAC>
2-methyl-4-phenylbutan-2-ol

>  <STRUCTURE_SMILES>
C1=CC=CC=C1CCC(C)(C)O

>  <STRUCTURE_Parent_SMILES>
C1=CC=CC=C1CCC(C)(C)O

>  <STRUCTURE_InChIKey>
PMSVCEJAISAFEE-TXFQRCMXAU

>  <STRUCTURE_InChI>
InChI=1/C11H16O/c1-11(2,12)9-8-10-6-4-3-5-7-10/h3-7,12H,8-9H2,1-2H3

>  <Endpoint>
LC50

>  <StudyType>
Acute Toxicity

>  <ChemClass_FHM>
Basic Alcohols

>  <Species>
fathead minnow

>  <CLOGP>
2.57

>  <LC50_mmol>
0.404

>  <LC50_mg>
66.4

>  <ActivityScore_EPAFHM>
35

>  <ActivityOutcome_EPAFHM>
active

>  <LC50_Ratio>
1

>  <MOA_Confidence>
High-Moderate

>  <MOA>
Baseline narcosis

>  <FishBehaviorTest>
TYPE I Depressed motor activity

>  <ExcessToxicityIndex>
0.6

>  <OB:abonds>
6

>  <OB:atoms>
12

>  <OB:HBA1>
1

>  <OB:HBA2>
1

>  <OB:dbonds>
0

>  <OB:HBD>
1

>  <OB:sbonds>
6

>  <LC50_mmol_log>
-0.393618634889395

>  <OB:bonds>
12

>  <OB:logP>
2.3901

>  <OB:MR>
51.8358

>  <OB:MW>
164.244

>  <OB:TPSA>
20.23

>  <knn-inside>
true

>  <knn-propability>
0.7223001977649023

>  <centroid-inside>
true

>  <centroid-propability>
0.39836367215030355

>  <leverage-inside>
true

>  <leverage-propability>
0.0035068826634921764

>  <prop-inside>
true

>  <prop-propability>
130.46799420345388

$$$$
1-(2-Hydroxyethyl)piperazine
 OpenBabel05311314253D

  9  9  0  0  0  0  0  0  0  0999 V2000
   -2.0790   -1.4993   -1.0927 O   0  0  0  0  0
   -2.2519   -1.6238    0.3263 C   0  0  0  0  0
   -1.3024   -0.6127    0.9804 C   0  0  0  0  0
   -0.0155   -0.5381    0.1346 N   0  0  0  0  0
    0.6823    0.8041    0.2916 C   0  0  0  0  0
    1.9870    0.8770   -0.5379 C   0  0  0  0  0
    2.8741   -0.3136   -0.2673 N   0  0  0  0  0
    2.1862   -1.6364   -0.4944 C   0  0  0  0  0
    0.8941   -1.7443    0.3483 C   0  0  0  0  0
  1  2  1  0  0  0
  2  3  1  0  0  0
  3  4  1  0  0  0
  4  5  1  0  0  0
  4  9  1  0  0  0
  5  6  1  0  0  0
  6  7  1  0  0  0
  7  8  1  0  0  0
  8  9  1  0  0  0
M  CHG  2   4   1   7   1
M  END
>  <DSSTox_RID>
21853

>  <DSSTox_CID>
1853

>  <DSSTox_Generic_SID>
21853

>  <DSSTox_FileID>
163_EPAFHM_v4b

>  <STRUCTURE_Formula>
C6H14N2O

>  <STRUCTURE_MolecularWeight>
130.1882

>  <STRUCTURE_ChemicalType>
defined organic

>  <STRUCTURE_TestedForm_DefinedOrganic>
parent

>  <STRUCTURE_Shown>
tested chemical

>  <TestSubstance_ChemicalName>
1-(2-Hydroxyethyl)piperazine

>  <TestSubstance_CASRN>
103-76-4

>  <TestSubstance_Description>
single chemical compound

>  <STRUCTURE_ChemicalName_IUPAC>
2-piperazin-1-ylethanol

>  <STRUCTURE_SMILES>
OCCN1CCNCC1

>  <STRUCTURE_Parent_SMILES>
OCCN1CCNCC1

>  <STRUCTURE_InChIKey>
HMIRWEWAXLHWGX-TVRSIWFCAH

>  <STRUCTURE_InChI>
InChI=1/C6H14N2O/c9-6-5-8-3-1-7-2-4-8/h7,9H,1-6H2

>  <Endpoint>
LC50

>  <StudyType>
Acute Toxicity

>  <ChemClass_FHM>
Piperazines

>  <Species>
fathead minnow

>  <CLOGP>
-0.68

>  <LC50_mmol>
49.24

>  <LC50_mg>
6410.0

>  <ActivityScore_EPAFHM>
13

>  <ActivityOutcome_EPAFHM>
active

>  <LC50_Ratio>
1.9

>  <MOA>
MOA not determined due to insufficient evidence

>  <FishBehaviorTest>
TYPE II Hyperactive

>  <ExcessToxicityIndex>
5.0

>  <OB:abonds>
0

>  <OB:atoms>
9

>  <OB:HBA1>
1

>  <OB:HBA2>
1

>  <OB:dbonds>
0

>  <OB:HBD>
3

>  <OB:sbonds>
9

>  <LC50_mmol_log>
1.6923180442592787

>  <OB:bonds>
9

>  <OB:logP>
-0.421

>  <OB:MR>
45.4569

>  <OB:MW>
132.204

>  <OB:TPSA>
41.28

>  <knn-inside>
true

>  <knn-propability>
1.3712242002362514

>  <centroid-inside>
true

>  <centroid-propability>
0.8540181051009523

>  <leverage-inside>
true

>  <leverage-propability>
0.006992022537646653

>  <prop-inside>
true

>  <prop-propability>
20.209637995858447

$$$$
N,N-Dimethylbenzylamine
 OpenBabel05311314253D

 10 10  0  0  0  0  0  0  0  0999 V2000
   -2.8219    1.5457   -0.0615 C   0  0  0  0  0
   -2.4013    0.3146    0.6912 N   0  0  0  0  0
   -3.4631   -0.7444    0.6594 C   0  0  0  0  0
   -1.0626   -0.2291    0.2373 C   0  0  0  0  0
    0.0819    0.7207    0.4653 C   0  0  0  0  0
    0.7786    1.2654   -0.6254 C   0  0  0  0  0
    1.8335    2.1548   -0.4171 C   0  0  0  0  0
    2.2025    2.5110    0.8773 C   0  0  0  0  0
    1.5232    1.9729    1.9685 C   0  0  0  0  0
    0.4711    1.0787    1.7659 C   0  0  0  0  0
  1  2  1  0  0  0
  2  3  1  0  0  0
  2  4  1  0  0  0
  4  5  1  0  0  0
  5  6  2  0  0  0
  5 10  1  0  0  0
  6  7  1  0  0  0
  7  8  2  0  0  0
  8  9  1  0  0  0
  9 10  2  0  0  0
M  CHG  1   2   1
M  END
>  <DSSTox_RID>
21854

>  <DSSTox_CID>
1854

>  <DSSTox_Generic_SID>
21854

>  <DSSTox_FileID>
164_EPAFHM_v4b

>  <STRUCTURE_Formula>
C9H13N

>  <STRUCTURE_MolecularWeight>
135.2062

>  <STRUCTURE_ChemicalType>
defined organic

>  <STRUCTURE_TestedForm_DefinedOrganic>
parent

>  <STRUCTURE_Shown>
tested chemical

>  <TestSubstance_ChemicalName>
N,N-Dimethylbenzylamine

>  <TestSubstance_CASRN>
103-83-3

>  <TestSubstance_Description>
single chemical compound

>  <STRUCTURE_ChemicalName_IUPAC>
N,N-dimethyl-1-phenylmethanamine

>  <STRUCTURE_SMILES>
CN(C)CC1=CC=CC=C1

>  <STRUCTURE_Parent_SMILES>
CN(C)CC1=CC=CC=C1

>  <STRUCTURE_InChIKey>
GCHGWEYVHXDGKP-FXQGBDFFAN

>  <STRUCTURE_InChI>
InChI=1/C9H13N/c1-10(2)8-9-6-4-3-5-7-9/h3-7H,8H2,1-2H3

>  <Endpoint>
LC50

>  <StudyType>
Acute Toxicity

>  <ChemClass_FHM>
Tertiary aliphatic amines

>  <Species>
fathead minnow

>  <CLOGP>
1.95

>  <LC50_mmol>
0.28

>  <LC50_mg>
37.8

>  <ActivityScore_EPAFHM>
37

>  <ActivityOutcome_EPAFHM>
active

>  <LC50_Ratio>
1

>  <MOA>
MOA not determined due to insufficient evidence

>  <FishBehaviorTest>
TYPE II Hyperactive

>  <ExcessToxicityIndex>
3.0

>  <OB:abonds>
6

>  <OB:atoms>
10

>  <OB:HBA1>
0

>  <OB:HBA2>
0

>  <OB:dbonds>
0

>  <OB:HBD>
1

>  <OB:sbonds>
4

>  <LC50_mmol_log>
-0.5528419686577808

>  <OB:bonds>
10

>  <OB:logP>
0.3311

>  <OB:MR>
45.1757

>  <OB:MW>
136.214

>  <OB:TPSA>
4.44

>  <knn-inside>
true

>  <knn-propability>
1.2654937573037062

>  <centroid-inside>
true

>  <centroid-propability>
0.7461058290348876

>  <leverage-inside>
true

>  <leverage-propability>
0.004521730170861259

>  <prop-inside>
true

>  <prop-propability>
45.07394341218365

$$$$
4-Acetamidophenol
 OpenBabel05311314253D

 11 11  0  0  0  0  0  0  0  0999 V2000
   -0.3668   -0.8759    0.3926 C   0  0  0  0  0
   -1.5544   -1.6044    0.2878 C   0  0  0  0  0
   -0.4072    0.5136    0.2109 C   0  0  0  0  0
    0.8899   -1.4510    0.6732 N   0  0  0  0  0
   -2.7634   -0.9590    0.0027 C   0  0  0  0  0
   -1.6127    1.1598   -0.0737 C   0  0  0  0  0
    1.1782   -2.7888    0.8744 C   0  0  0  0  0
   -2.7813    0.4187   -0.1766 C   0  0  0  0  0
    2.6451   -3.0255    1.1380 C   0  0  0  0  0
    0.3936   -3.7289    0.8263 O   0  0  0  0  0
   -3.9359    1.0854   -0.4576 O   0  0  0  0  0
  1  2  2  0  0  0
  1  3  1  0  0  0
  1  4  1  0  0  0
  2  5  1  0  0  0
  3  6  2  0  0  0
  4  7  1  0  0  0
  5  8  2  0  0  0
  6  8  1  0  0  0
  7  9  1  0  0  0
  7 10  2  0  0  0
  8 11  1  0  0  0
M  END
>  <DSSTox_RID>
21855

>  <DSSTox_CID>
6

>  <DSSTox_Generic_SID>
20006

>  <DSSTox_FileID>
165_EPAFHM_v4b

>  <STRUCTURE_Formula>
C8H9NO2

>  <STRUCTURE_MolecularWeight>
151.1626

>  <STRUCTURE_ChemicalType>
defined organic

>  <STRUCTURE_TestedForm_DefinedOrganic>
parent

>  <STRUCTURE_Shown>
tested chemical

>  <TestSubstance_ChemicalName>
4-Acetamidophenol

>  <TestSubstance_CASRN>
103-90-2

>  <TestSubstance_Description>
single chemical compound

>  <STRUCTURE_ChemicalName_IUPAC>
N-(4-hydroxyphenyl)acetamide

>  <STRUCTURE_SMILES>
C1(=CC=C(C=C1)O)NC(C)=O

>  <STRUCTURE_Parent_SMILES>
C1(=CC=C(C=C1)O)NC(C)=O

>  <STRUCTURE_InChIKey>
QLWOVDIKANMPKT-WEXDJICBAL

>  <STRUCTURE_InChI>
InChI=1/C8H9NO2/c1-6(10)9-7-2-4-8(11)5-3-7/h2-5,11H,1H3,(H,9,10)

>  <Endpoint>
LC50

>  <StudyType>
Acute Toxicity

>  <ChemClass_FHM>
Anilides and Ureas

>  <Species>
fathead minnow

>  <MLOGP>
measured LogP

>  <CLOGP>
0.32

>  <LC50_mmol>
5.385

>  <LC50_mg>
814.0

>  <ActivityScore_EPAFHM>
23

>  <ActivityOutcome_EPAFHM>
active

>  <LC50_Note>
72hr to 96hr LC50_Ratio

>  <LC50_Ratio>
1.13

>  <MOA>
MOA not determined due to insufficient evidence

>  <ExcessToxicityIndex>
5.2

>  <OB:abonds>
6

>  <OB:atoms>
11

>  <OB:HBA1>
3

>  <OB:HBA2>
3

>  <OB:dbonds>
1

>  <OB:HBD>
2

>  <OB:sbonds>
4

>  <LC50_mmol_log>
0.7311857076340004

>  <OB:bonds>
11

>  <OB:logP>
1.4236

>  <OB:MR>
42.7777

>  <OB:MW>
151.163

>  <OB:TPSA>
49.33

>  <knn-inside>
true

>  <knn-propability>
0.13218266435072723

>  <centroid-inside>
true

>  <centroid-propability>
0.5979267050203375

>  <leverage-inside>
true

>  <leverage-propability>
0.003004487475153689

>  <prop-inside>
true

>  <prop-propability>
92.3942084327249

$$$$
4-Butylaniline
 OpenBabel05311314253D

 11 11  0  0  0  0  0  0  0  0999 V2000
    4.5405    1.8263   -0.2132 N   0  0  0  0  0
    3.3168    1.1701   -0.0273 C   0  0  0  0  0
    3.2196   -0.2085   -0.2259 C   0  0  0  0  0
    1.9826   -0.8569   -0.1538 C   0  0  0  0  0
    0.8122   -0.1270    0.0802 C   0  0  0  0  0
   -0.5238   -0.8216    0.1589 C   0  0  0  0  0
   -1.2133   -0.9009   -1.2045 C   0  0  0  0  0
   -2.5669   -1.6038   -1.0947 C   0  0  0  0  0
   -3.2666   -1.6876   -2.4417 C   0  0  0  0  0
    0.8998    1.2640    0.2021 C   0  0  0  0  0
    2.1403    1.9053    0.1285 C   0  0  0  0  0
  1  2  1  0  0  0
  2  3  2  0  0  0
  2 11  1  0  0  0
  3  4  1  0  0  0
  4  5  2  0  0  0
  5  6  1  0  0  0
  5 10  1  0  0  0
  6  7  1  0  0  0
  7  8  1  0  0  0
  8  9  1  0  0  0
 10 11  2  0  0  0
M  END
>  <DSSTox_RID>
21856

>  <DSSTox_CID>
1856

>  <DSSTox_Generic_SID>
21856

>  <DSSTox_FileID>
166_EPAFHM_v4b

>  <STRUCTURE_Formula>
C10H15N

>  <STRUCTURE_MolecularWeight>
149.2352

>  <STRUCTURE_ChemicalType>
defined organic

>  <STRUCTURE_TestedForm_DefinedOrganic>
parent

>  <STRUCTURE_Shown>
tested chemical

>  <TestSubstance_ChemicalName>
4-Butylaniline

>  <TestSubstance_CASRN>
104-13-2

>  <TestSubstance_Description>
single chemical compound

>  <STRUCTURE_ChemicalName_IUPAC>
4-butylaniline

>  <STRUCTURE_SMILES>
NC1=CC=C(CCCC)C=C1

>  <STRUCTURE_Parent_SMILES>
NC1=CC=C(CCCC)C=C1

>  <STRUCTURE_InChIKey>
AFJGYZMLUIXYAN-AWBBFJSHAS

>  <STRUCTURE_InChI>
InChI=1/C10H15N/c1-2-3-4-9-5-7-10(11)8-6-9/h5-8H,2-4,11H2,1H3

>  <Endpoint>
LC50

>  <StudyType>
Acute Toxicity

>  <ChemClass_FHM>
Primary aromatic amines

>  <Species>
fathead minnow

>  <CLOGP>
3.15

>  <LC50_mmol>
0.068

>  <LC50_mg>
10.2

>  <ActivityScore_EPAFHM>
44

>  <ActivityOutcome_EPAFHM>
active

>  <LC50_Ratio>
1.21

>  <MOA_Confidence>
Moderate

>  <MOA>
Baseline narcosis; Polar narcosis

>  <FishBehaviorTest>
TYPE II Hyperactive

>  <ExcessToxicityIndex>
1.0

>  <OB:abonds>
6

>  <OB:atoms>
11

>  <OB:HBA1>
1

>  <OB:HBA2>
1

>  <OB:dbonds>
0

>  <OB:HBD>
1

>  <OB:sbonds>
5

>  <LC50_mmol_log>
-1.1674910872937636

>  <OB:bonds>
11

>  <OB:logP>
3.1926

>  <OB:MR>
50.2334

>  <OB:MW>
149.233

>  <OB:TPSA>
26.02

>  <knn-inside>
true

>  <knn-propability>
0.898121334919567

>  <centroid-inside>
true

>  <centroid-propability>
0.43149400397283366

>  <leverage-inside>
true

>  <leverage-propability>
0.004665347674446645

>  <prop-inside>
true

>  <prop-propability>
102.08282554067765

$$$$
Nonylphenol (mixed)
 OpenBabel05311314263D

 16 16  0  0  0  0  0  0  0  0999 V2000
   -8.5511   -1.0060   -0.0285 C   0  0  0  0  0
   -7.2948   -0.1545   -0.1092 C   0  0  0  0  0
   -6.0309   -1.0079   -0.0092 C   0  0  0  0  0
   -4.7716   -0.1421   -0.0815 C   0  0  0  0  0
   -3.5009   -0.9898    0.0026 C   0  0  0  0  0
   -2.2495   -0.1127   -0.0538 C   0  0  0  0  0
   -0.9725   -0.9513    0.0167 C   0  0  0  0  0
    0.2737   -0.0640   -0.0196 C   0  0  0  0  0
    1.5548   -0.8979    0.0439 C   0  0  0  0  0
    2.7857   -0.0255    0.0294 C   0  0  0  0  0
    3.3312    0.4540    1.2289 C   0  0  0  0  0
    4.4591    1.2781    1.2167 C   0  0  0  0  0
    5.0383    1.6263    0.0009 C   0  0  0  0  0
    6.1393    2.4290   -0.0573 O   0  0  0  0  0
    4.5079    1.1663   -1.1978 C   0  0  0  0  0
    3.3809    0.3429   -1.1852 C   0  0  0  0  0
  1  2  1  0  0  0
  2  3  1  0  0  0
  3  4  1  0  0  0
  4  5  1  0  0  0
  5  6  1  0  0  0
  6  7  1  0  0  0
  7  8  1  0  0  0
  8  9  1  0  0  0
  9 10  1  0  0  0
 10 11  2  0  0  0
 10 16  1  0  0  0
 11 12  1  0  0  0
 12 13  2  0  0  0
 13 14  1  0  0  0
 13 15  1  0  0  0
 15 16  2  0  0  0
M  END
>  <DSSTox_RID>
21857

>  <DSSTox_CID>
1857

>  <DSSTox_Generic_SID>
21857

>  <DSSTox_FileID>
167_EPAFHM_v4b

>  <STRUCTURE_Formula>
C15H24O

>  <STRUCTURE_MolecularWeight>
220.354

>  <STRUCTURE_ChemicalType>
defined organic

>  <STRUCTURE_TestedForm_DefinedOrganic>
parent

>  <STRUCTURE_Shown>
representative isomer in mixture

>  <TestSubstance_ChemicalName>
Nonylphenol (mixed)

>  <TestSubstance_CASRN>
25154-52-3

>  <TestSubstance_Description>
mixture or formulation

>  <ChemicalNote>
mixture of o-; m-; p- isomers; structure shown p-

>  <STRUCTURE_ChemicalName_IUPAC>
4-nonylphenol

>  <STRUCTURE_SMILES>
CCCCCCCCCC1=CC=C(O)C=C1

>  <STRUCTURE_Parent_SMILES>
CCCCCCCCCC1=CC=C(O)C=C1

>  <STRUCTURE_InChIKey>
AZYAQOWYYNLAOW-PZVPFSGZAE

>  <STRUCTURE_InChI>
InChI=1/C15H24O/c1-2-3-4-5-6-7-8-9-14-10-12-15(16)13-11-14/h10-13,16H,2-9H2,1H3

>  <Endpoint>
LC50

>  <StudyType>
acute toxicity

>  <ChemClass_FHM>
Phenols

>  <Species>
fathead minnow

>  <CLOGP>
6.36

>  <LC50_mmol>
6.35E-4

>  <LC50_mg>
0.14

>  <ActivityScore_EPAFHM>
65

>  <ActivityOutcome_EPAFHM>
active

>  <LC50_Note>
48hr to 96hr LC50_Ratio

>  <LC50_Ratio>
1.14

>  <MOA_Confidence>
Moderate

>  <MOA>
Baseline narcosis; Polar narcosis

>  <ExcessToxicityIndex>
14.6

>  <Note_EPAFHM>
CASRN changed from specific isomer (p- [104-40-5]) to CASRN for mixed isomers [25154-52-3]

>  <OB:abonds>
6

>  <OB:atoms>
16

>  <OB:HBA1>
1

>  <OB:HBA2>
1

>  <OB:dbonds>
0

>  <OB:HBD>
1

>  <OB:sbonds>
10

>  <LC50_mmol_log>
-3.1972262747080245

>  <OB:bonds>
16

>  <OB:logP>
4.6853

>  <OB:MR>
71.887

>  <OB:MW>
220.35

>  <OB:TPSA>
20.23

>  <knn-inside>
true

>  <knn-propability>
0.6940430352478918

>  <centroid-inside>
true

>  <centroid-propability>
1.4261805919451234

>  <leverage-inside>
true

>  <leverage-propability>
0.0095985776982027

>  <prop-inside>
true

>  <prop-propability>
1.4092079015180672

$$$$
2-Ethyl-1-hexanol
 OpenBabel05311314263D

  9  8  0  0  0  0  0  0  0  0999 V2000
    2.9585   -3.0059   -2.7646 C   0  0  0  0  0
    2.9769   -1.5059   -2.5211 C   0  0  0  0  0
    2.6219   -1.1658   -1.0721 C   0  0  0  0  0
    2.6942    0.3456   -0.8302 C   0  0  0  0  0
    2.2798    0.7781    0.5910 C   0  0  0  0  0
    3.1715    0.1512    1.6743 C   0  0  0  0  0
    2.2087    2.3197    0.7052 C   0  0  0  0  0
    3.5192    3.0507    0.4427 C   0  0  0  0  0
    2.7604    0.5876    2.9638 O   0  0  0  0  0
  1  2  1  0  0  0
  2  3  1  0  0  0
  3  4  1  0  0  0
  4  5  1  0  0  0
  5  6  1  0  0  0
  5  7  1  0  0  0
  6  9  1  0  0  0
  7  8  1  0  0  0
M  END
>  <DSSTox_RID>
21859

>  <DSSTox_CID>
605

>  <DSSTox_Generic_SID>
20605

>  <DSSTox_FileID>
169_EPAFHM_v4b

>  <STRUCTURE_Formula>
C8H18O

>  <STRUCTURE_MolecularWeight>
130.2279

>  <STRUCTURE_ChemicalType>
defined organic

>  <STRUCTURE_TestedForm_DefinedOrganic>
parent

>  <STRUCTURE_Shown>
tested chemical

>  <TestSubstance_ChemicalName>
2-Ethyl-1-hexanol

>  <TestSubstance_CASRN>
104-76-7

>  <TestSubstance_Description>
single chemical compound

>  <STRUCTURE_ChemicalName_IUPAC>
2-ethylhexan-1-ol

>  <STRUCTURE_SMILES>
CCC(CCCC)CO

>  <STRUCTURE_Parent_SMILES>
CCC(CCCC)CO

>  <STRUCTURE_InChIKey>
AWLILQARPMWUHA-NPFDZCFQAM

>  <STRUCTURE_InChI>
InChI=1/C8H18O/c1-3-5-6-8(4-2)7-9/h8-9H,3-7H2,1-2H3

>  <Endpoint>
LC50

>  <StudyType>
Acute Toxicity

>  <ChemClass_FHM>
Basic Alcohols

>  <Species>
fathead minnow

>  <CLOGP>
2.81

>  <LC50_mmol>
0.217

>  <LC50_mg>
28.2

>  <ActivityScore_EPAFHM>
38

>  <ActivityOutcome_EPAFHM>
active

>  <LC50_Ratio>
1.02

>  <MOA_Confidence>
High-Moderate

>  <MOA>
Baseline narcosis

>  <FishBehaviorTest>
TYPE I Depressed motor activity

>  <ExcessToxicityIndex>
0.6

>  <OB:abonds>
0

>  <OB:atoms>
9

>  <OB:HBA1>
1

>  <OB:HBA2>
1

>  <OB:dbonds>
0

>  <OB:HBD>
1

>  <OB:sbonds>
8

>  <LC50_mmol_log>
-0.6635402661514705

>  <OB:bonds>
8

>  <OB:logP>
2.1951

>  <OB:MR>
41.7318

>  <OB:MW>
130.228

>  <OB:TPSA>
20.23

>  <knn-inside>
true

>  <knn-propability>
0.4017994023875092

>  <centroid-inside>
true

>  <centroid-propability>
0.28734306550613453

>  <leverage-inside>
true

>  <leverage-propability>
0.004226948407308829

>  <prop-inside>
true

>  <prop-propability>
279.3384228615163

$$$$
4-Chlorobenzaldehyde
 OpenBabel05311314263D

  9  9  0  0  0  0  0  0  0  0999 V2000
    3.4821   -0.1668    0.0097 Cl  0  0  0  0  0
    1.7610   -0.1413    0.0039 C   0  0  0  0  0
    1.0524   -1.3430    0.0443 C   0  0  0  0  0
   -0.3450   -1.3273    0.0398 C   0  0  0  0  0
   -1.0222   -0.1044   -0.0055 C   0  0  0  0  0
   -2.4989   -0.0928   -0.0101 C   0  0  0  0  0
   -3.1402    0.9496   -0.0489 O   0  0  0  0  0
    1.0874    1.0787   -0.0413 C   0  0  0  0  0
   -0.3090    1.0984   -0.0460 C   0  0  0  0  0
  1  2  1  0  0  0
  2  3  2  0  0  0
  2  8  1  0  0  0
  3  4  1  0  0  0
  4  5  2  0  0  0
  5  6  1  0  0  0
  5  9  1  0  0  0
  6  7  2  0  0  0
  8  9  2  0  0  0
M  END
>  <DSSTox_RID>
21860

>  <DSSTox_CID>
1860

>  <DSSTox_Generic_SID>
21860

>  <DSSTox_FileID>
170_EPAFHM_v4b

>  <STRUCTURE_Formula>
C7H5ClO

>  <STRUCTURE_MolecularWeight>
140.567

>  <STRUCTURE_ChemicalType>
defined organic

>  <STRUCTURE_TestedForm_DefinedOrganic>
parent

>  <STRUCTURE_Shown>
tested chemical

>  <TestSubstance_ChemicalName>
4-Chlorobenzaldehyde

>  <TestSubstance_CASRN>
104-88-1

>  <TestSubstance_Description>
single chemical compound

>  <STRUCTURE_ChemicalName_IUPAC>
4-chlorobenzaldehyde

>  <STRUCTURE_SMILES>
ClC1=CC=C(C=O)C=C1

>  <STRUCTURE_Parent_SMILES>
ClC1=CC=C(C=O)C=C1

>  <STRUCTURE_InChIKey>
OKIZCWYLBDKLSU-LWDJCCPQAI

>  <STRUCTURE_InChI>
InChI=1/C7H5ClO/c8-7-3-1-6(5-9)2-4-7/h1-5H

>  <Endpoint>
LC50

>  <StudyType>
Acute Toxicity

>  <ChemClass_FHM>
Aldehydes

>  <Species>
fathead minnow

>  <MLOGP>
measured LogP

>  <CLOGP>
2.1

>  <LC50_mmol>
0.0156

>  <LC50_mg>
2.2

>  <ActivityScore_EPAFHM>
51

>  <ActivityOutcome_EPAFHM>
active

>  <LC50_Ratio>
1.82

>  <MOA_Confidence>
Moderate

>  <MOA>
Electrophile or proelectrophile reactivity

>  <ExcessToxicityIndex>
38.5

>  <OB:abonds>
6

>  <OB:atoms>
9

>  <OB:HBA1>
1

>  <OB:HBA2>
1

>  <OB:dbonds>
1

>  <OB:HBD>
0

>  <OB:sbonds>
2

>  <LC50_mmol_log>
-1.8068754016455384

>  <OB:bonds>
9

>  <OB:logP>
2.1525

>  <OB:MR>
36.8395

>  <OB:MW>
140.567

>  <OB:TPSA>
17.07

>  <knn-inside>
true

>  <knn-propability>
0.6428763274052905

>  <centroid-inside>
true

>  <centroid-propability>
0.2980570315652657

>  <leverage-inside>
true

>  <leverage-propability>
0.003114945108579274

>  <prop-inside>
true

>  <prop-propability>
276.19667579482115

$$$$
5-Ethyl-2-methylpyridine
 OpenBabel05311314263D

  9  9  0  0  0  0  0  0  0  0999 V2000
    1.1222    1.0308   -0.0007 N   0  0  0  0  0
    1.7727   -0.1556    0.0090 C   0  0  0  0  0
    3.2709   -0.1188    0.0339 C   0  0  0  0  0
    1.1040   -1.3760   -0.0008 C   0  0  0  0  0
   -0.2881   -1.3797   -0.0238 C   0  0  0  0  0
   -0.9838   -0.1705   -0.0419 C   0  0  0  0  0
   -2.4854   -0.1283   -0.0474 C   0  0  0  0  0
   -3.0579   -0.1178    1.3618 C   0  0  0  0  0
   -0.2298    0.9973   -0.0232 C   0  0  0  0  0
  1  2  2  0  0  0
  1  9  1  0  0  0
  2  3  1  0  0  0
  2  4  1  0  0  0
  4  5  2  0  0  0
  5  6  1  0  0  0
  6  7  1  0  0  0
  6  9  2  0  0  0
  7  8  1  0  0  0
M  END
>  <DSSTox_RID>
21861

>  <DSSTox_CID>
1861

>  <DSSTox_Generic_SID>
21861

>  <DSSTox_FileID>
171_EPAFHM_v4b

>  <STRUCTURE_Formula>
C8H11N

>  <STRUCTURE_MolecularWeight>
121.1816

>  <STRUCTURE_ChemicalType>
defined organic

>  <STRUCTURE_TestedForm_DefinedOrganic>
parent

>  <STRUCTURE_Shown>
tested chemical

>  <TestSubstance_ChemicalName>
5-Ethyl-2-methylpyridine

>  <TestSubstance_CASRN>
104-90-5

>  <TestSubstance_Description>
single chemical compound

>  <STRUCTURE_ChemicalName_IUPAC>
5-ethyl-2-methylpyridine

>  <STRUCTURE_SMILES>
N1=C(C)C=CC(CC)=C1

>  <STRUCTURE_Parent_SMILES>
N1=C(C)C=CC(CC)=C1

>  <STRUCTURE_InChIKey>
RMVFDTWSVLXLNU-FRFPQSOGAD

>  <STRUCTURE_InChI>
InChI=1/C8H11N/c1-3-8-5-4-7(2)9-6-8/h4-6H,3H2,1-2H3

>  <Endpoint>
LC50

>  <StudyType>
Acute Toxicity

>  <ChemClass_FHM>
Pyridines

>  <Species>
fathead minnow

>  <CLOGP>
2.49

>  <LC50_mmol>
0.669

>  <LC50_mg>
81.1

>  <ActivityScore_EPAFHM>
33

>  <ActivityOutcome_EPAFHM>
active

>  <LC50_Ratio>
1

>  <MOA_Confidence>
High-Moderate

>  <MOA>
Baseline narcosis

>  <FishBehaviorTest>
TYPE I Depressed motor activity

>  <ExcessToxicityIndex>
0.4

>  <OB:abonds>
6

>  <OB:atoms>
9

>  <OB:HBA1>
1

>  <OB:HBA2>
1

>  <OB:dbonds>
0

>  <OB:HBD>
0

>  <OB:sbonds>
3

>  <LC50_mmol_log>
-0.17457388223217687

>  <OB:bonds>
9

>  <OB:logP>
1.9524

>  <OB:MR>
38.976

>  <OB:MW>
121.18

>  <OB:TPSA>
12.89

>  <knn-inside>
true

>  <knn-propability>
0.5149132962366398

>  <centroid-inside>
true

>  <centroid-propability>
0.4079726685902751

>  <leverage-inside>
true

>  <leverage-propability>
0.0032592809674032667

>  <prop-inside>
true

>  <prop-propability>
196.59991501556712

$$$$
5-Diethylamino-2-pentanone
 OpenBabel05311314263D

 11 10  0  0  0  0  0  0  0  0999 V2000
    4.5565   -2.5062   -4.5920 C   0  0  0  0  0
    4.2205   -2.1699   -3.1654 C   0  0  0  0  0
    5.0794   -1.7817   -2.3715 O   0  0  0  0  0
    2.7716   -2.3282   -2.7429 C   0  0  0  0  0
    2.5520   -1.9990   -1.2598 C   0  0  0  0  0
    2.8090   -0.5208   -0.9491 C   0  0  0  0  0
    2.4996   -0.1749    0.5001 N   0  0  0  0  0
    2.7063    1.3049    0.7992 C   0  0  0  0  0
    1.7136    2.1694    0.0420 C   0  0  0  0  0
    3.2022   -1.0438    1.5352 C   0  0  0  0  0
    4.7148   -1.0075    1.4135 C   0  0  0  0  0
  1  2  1  0  0  0
  2  3  2  0  0  0
  2  4  1  0  0  0
  4  5  1  0  0  0
  5  6  1  0  0  0
  6  7  1  0  0  0
  7  8  1  0  0  0
  7 10  1  0  0  0
  8  9  1  0  0  0
 10 11  1  0  0  0
M  CHG  1   7   1
M  END
>  <DSSTox_RID>
21862

>  <DSSTox_CID>
1862

>  <DSSTox_Generic_SID>
21862

>  <DSSTox_FileID>
172_EPAFHM_v4b

>  <STRUCTURE_Formula>
C9H19NO

>  <STRUCTURE_MolecularWeight>
157.2552

>  <STRUCTURE_ChemicalType>
defined organic

>  <STRUCTURE_TestedForm_DefinedOrganic>
parent

>  <STRUCTURE_Shown>
tested chemical

>  <TestSubstance_ChemicalName>
5-Diethylamino-2-pentanone

>  <TestSubstance_CASRN>
105-14-6

>  <TestSubstance_Description>
single chemical compound

>  <STRUCTURE_ChemicalName_IUPAC>
5-(diethylamino)pentan-2-one

>  <STRUCTURE_SMILES>
CC(=O)CCCN(CC)CC

>  <STRUCTURE_Parent_SMILES>
CC(=O)CCCN(CC)CC

>  <STRUCTURE_InChIKey>
SBQZYGNNEZKJTI-DVDAJRHIAK

>  <STRUCTURE_InChI>
InChI=1/C9H19NO/c1-4-10(5-2)8-6-7-9(3)11/h4-8H2,1-3H3

>  <Endpoint>
LC50

>  <StudyType>
Acute Toxicity

>  <ChemClass_FHM>
Tertiary aliphatic amines

>  <Species>
fathead minnow

>  <CLOGP>
0.35

>  <LC50_mmol>
2.137

>  <LC50_mg>
336.0

>  <ActivityScore_EPAFHM>
28

>  <ActivityOutcome_EPAFHM>
active

>  <LC50_Ratio>
1.25

>  <MOA>
MOA not determined due to insufficient evidence

>  <FishBehaviorTest>
TYPE I Depressed motor activity

>  <ExcessToxicityIndex>
12.3

>  <OB:abonds>
0

>  <OB:atoms>
11

>  <OB:HBA1>
1

>  <OB:HBA2>
1

>  <OB:dbonds>
1

>  <OB:HBD>
1

>  <OB:sbonds>
9

>  <LC50_mmol_log>
0.3298045221640694

>  <OB:bonds>
10

>  <OB:logP>
0.2803

>  <OB:MR>
49.7307

>  <OB:MW>
158.261

>  <OB:TPSA>
21.51

>  <knn-inside>
true

>  <knn-propability>
1.3184654345634117

>  <centroid-inside>
true

>  <centroid-propability>
0.5917439513119436

>  <leverage-inside>
true

>  <leverage-propability>
0.005300634961660324

>  <prop-inside>
true

>  <prop-propability>
75.25942705860768

$$$$
Diethyl malonate
 OpenBabel05311314263D

 11 10  0  0  0  0  0  0  0  0999 V2000
   -3.0780    1.9444   -2.8957 C   0  0  0  0  0
   -2.4662    2.5085   -1.6278 C   0  0  0  0  0
   -2.4854    1.5120   -0.5946 O   0  0  0  0  0
   -1.4115    0.6673   -0.5642 C   0  0  0  0  0
   -0.4592    0.7206   -1.3271 O   0  0  0  0  0
   -1.5933   -0.3126    0.5514 C   0  0  0  0  0
   -0.4833   -1.3042    0.6664 C   0  0  0  0  0
    0.1980   -1.4389    1.6773 O   0  0  0  0  0
   -0.3867   -2.0755   -0.4492 O   0  0  0  0  0
    0.6576   -3.0610   -0.4399 C   0  0  0  0  0
    1.9922   -2.4325   -0.7985 C   0  0  0  0  0
  1  2  1  0  0  0
  2  3  1  0  0  0
  3  4  1  0  0  0
  4  5  2  0  0  0
  4  6  1  0  0  0
  6  7  1  0  0  0
  7  8  2  0  0  0
  7  9  1  0  0  0
  9 10  1  0  0  0
 10 11  1  0  0  0
M  END
>  <DSSTox_RID>
21863

>  <DSSTox_CID>
1863

>  <DSSTox_Generic_SID>
21863

>  <DSSTox_FileID>
173_EPAFHM_v4b

>  <STRUCTURE_Formula>
C7H12O4

>  <STRUCTURE_MolecularWeight>
160.1678

>  <STRUCTURE_ChemicalType>
defined organic

>  <STRUCTURE_TestedForm_DefinedOrganic>
parent

>  <STRUCTURE_Shown>
tested chemical

>  <TestSubstance_ChemicalName>
Diethyl malonate

>  <TestSubstance_CASRN>
105-53-3

>  <TestSubstance_Description>
single chemical compound

>  <STRUCTURE_ChemicalName_IUPAC>
diethyl propanedioate

>  <STRUCTURE_SMILES>
CCOC(=O)CC(=O)OCC

>  <STRUCTURE_Parent_SMILES>
CCOC(=O)CC(=O)OCC

>  <STRUCTURE_InChIKey>
VKYFZCGWHLWNQB-ZPXBZSEEAB

>  <STRUCTURE_InChI>
InChI=1/C7H12O4/c1-3-10-6(8)5-7(9)11-4-2/h3-5H2,1-2H3

>  <Endpoint>
LC50

>  <StudyType>
Acute Toxicity

>  <ChemClass_FHM>
Basic Esters

>  <Species>
fathead minnow

>  <CLOGP>
1.07

>  <LC50_mmol>
0.0918

>  <LC50_mg>
14.7

>  <ActivityScore_EPAFHM>
42

>  <ActivityOutcome_EPAFHM>
active

>  <LC50_Note>
LC50 is geometric mean of 3 experiments

>  <LC50_Ratio>
1.53

>  <MOA>
MOA not determined due to insufficient evidence

>  <FishBehaviorTest>
TYPE I Depressed motor activity

>  <ExcessToxicityIndex>
57.8

>  <OB:abonds>
0

>  <OB:atoms>
11

>  <OB:HBA1>
4

>  <OB:HBA2>
4

>  <OB:dbonds>
2

>  <OB:HBD>
0

>  <OB:sbonds>
8

>  <LC50_mmol_log>
-1.0371573187987575

>  <OB:bonds>
10

>  <OB:logP>
0.5027

>  <OB:MR>
38.333

>  <OB:MW>
160.168

>  <OB:TPSA>
[truncated: 1,066,159 more chars]
