# Supplementary material for: CheS-Mapper 2.0 for visual validation of (Q)SAR models
Source: J Cheminform. 2014 Sep 23;6:41. doi: 10.1186/s13321-014-0041-7 (PMC4186979; doi:10.1186/s13321-014-0041-7)
Supplement: Additional file 1 — Datasets and CheS-Mapper configuration. A zip-file containing the data used in this article for the use-cases and screen-shots. [file s13321-014-0041-7-S1.zip › data/hamster_knn.csv]

smiles	id	OB:abonds	OB:atoms	OB:bonds	OB:dbonds	OB:HBA1	OB:HBA2	OB:HBD	OB:logP	OB:MR	OB:MW	OB:nF	OB:sbonds	OB:tbonds	OB:TPSA	activityoutcome-cpdbas-hamster	weka-prediction-prob	weka-prediction
c1(nc[nH]n1)N	20076	5	6	6	0	3	3	2	-0.0319	20.7871	84.08	0	1	0	67.59	0	0.0	0.0
Oc1ccc(cc1C(C)(C)C)OC	20215	6	13	13	0	2	2	1	2.6983	54.227	180.244	0	7	0	29.46	0	0.0	0.0
[Cl-].[Cd+2].[Cl-]	20226	0	3	0	0	0	0	0	-5.9945	11.706	183.317	0	0	0	0.0	0	0.6666666666666666	1.0
O=S(=O)([O-])[O-].[Cd+2]	20229	0	6	4	2	2	4	0	-0.2597	10.5188	208.474	0	2	0	88.64	0	0.6666666666666666	1.0
Clc1cc(nc(n1)SCC(=O)O)Nc1cccc(c1C)C	20290	12	21	22	1	6	5	2	3.7401	84.8175	323.798	0	9	0	100.41	0	0.3333333333333333	0.0
C(=C)(C=C)Cl	40779	0	5	4	2	0	0	0	1.9249	25.19	88.5355	0	2	0	0.0	0	0.3333333333333333	0.0
C(=O)(C(OCc1ccc(c2ccc(cc2)Cl)cc1)(C)C)O	20335	12	21	22	1	3	3	1	4.3868	83.9768	304.768	0	9	0	46.53	0	0.6666666666666666	1.0
O=c1oc2c(cccc2)cc1	20348	11	11	12	1	1	2	0	1.793	42.484	146.143	0	0	0	30.21	0	0.3333333333333333	0.0
ClC(C(c1ccc(cc1)Cl)c1ccc(cc1)Cl)(Cl)Cl	20375	12	19	20	0	0	0	0	6.4955	85.148	354.486	0	8	0	0.0	0	0.3333333333333333	0.0
[C@H]12O[C@H]1[C@H]1C[C@@H]2[C@@H]2[C@H]1[C@@]1(C(=C([C@]2(C1(Cl)Cl)Cl)Cl)Cl)Cl	20453	0	19	23	1	1	1	0	4.4814	78.729	380.909	0	22	0	12.53	0	0.3333333333333333	0.0
CCO	20584	0	3	2	0	1	1	1	-0.0014	12.8898	46.0684	0	2	0	20.23	0	1.0	1.0
C=O	20637	0	2	1	1	1	1	0	0.451	7.51	30.026	0	0	0	17.07	0	0.6666666666666666	1.0
O=Cc1ccco1	20647	5	7	7	1	1	2	0	1.0921	24.0955	96.0841	0	1	0	30.21	0	0.6666666666666666	1.0
O=C1c2c(O[C@]31C(=CC(=O)C[C@H]3C)OC)c(Cl)c(OC)cc2OC	20674	6	24	26	3	6	6	0	2.8103	86.5855	352.766	0	17	0	71.06	0	0.3333333333333333	0.0
OCCNN	20728	0	5	4	0	3	3	3	-0.4668	18.3989	76.0977	0	4	0	58.28	0	1.0	1.0
O=C(c1ccncc1)NN	20755	6	10	10	1	4	4	2	0.7763	35.1336	137.139	0	3	0	68.01	0	0.0	0.0
OC(=O)c1ccncc1	20757	6	9	9	1	3	3	1	0.7798	31.1963	123.109	0	2	0	50.19	0	0.0	0.0
O=C(Nc1cccc(c1)Cl)OC(C)C	20764	6	14	14	1	3	3	1	3.3699	56.8527	213.661	0	7	0	38.33	0	0.3333333333333333	0.0
O=C(Nc1ccccc1)OC(C)C	20766	6	13	13	1	3	3	1	2.7165	51.8427	179.216	0	6	0	38.33	0	0.3333333333333333	0.0
O(C(=O)C)[Pb]OC(=O)C.O[Pb]O.O[Pb]O	20774	0	15	12	2	11	8	4	-1.822	48.9172	807.717	0	10	0	133.52	0	0.6666666666666666	1.0
N(c1ccccn1)(Cc1cccs1)CCN(C)C.Cl	20818	11	19	19	0	3	4	1	3.5133	85.09	297.847	0	8	0	47.61	0	0.6666666666666666	1.0
Nc1c2c(nc(n1)N)ncc(n2)CN(c1ccc(cc1)C(=O)N[C@@H](CCC(=O)O)C(=O)O)C	20822	17	33	35	3	13	13	5	1.8217	118.399	454.439	0	15	0	210.54	0	0.0	0.0
O=C(C(=C)C)OC	20844	0	7	6	2	2	2	0	0.7355	26.96	100.116	0	4	0	26.3	0	0.6666666666666666	1.0
O=C(c1cccnc1)CCCN(N=O)C	20881	6	15	15	2	5	5	0	1.6577	56.4865	207.229	0	7	0	62.63	0	0.6666666666666666	1.0
CC(C(=O)O)(Oc1ccc(cc1)[C@@H]1CCCc2c1cccc2)C	20911	12	23	25	1	3	3	1	4.3968	91.0838	310.387	0	12	0	46.53	0	0.3333333333333333	0.0
O=N[O-].[Na+]	20941	0	4	2	1	2	1	0	0.2506	9.162	68.9953	0	1	0	52.49	0	0.6666666666666666	1.0
O=[N+](c1ccc2c3c1cccc3CC2)[O-]	20960	11	15	17	1	1	0	0	3.3698	60.588	199.205	0	5	0	45.82	0	0.6666666666666666	1.0
N(C[C@@H](CO)O)(CCO)N=O	20992	0	11	10	1	6	6	3	-1.6847	37.2684	164.16	0	9	0	93.36	0	1.0	1.0
c1ccc(c[n+]1[O-])[C@@H]1CCCN1N=O	21057	6	14	15	1	3	4	0	1.8713	56.426	193.203	0	8	0	58.13	0	0.3333333333333333	0.0
c1(CCN=C=S)ccccc1	21120	6	11	11	2	2	2	0	2.3319	50.184	163.239	0	3	0	44.45	0	0.6666666666666666	1.0
O=C1C(c2ccccc2)(C(=O)NC(=O)N1)CC	21122	6	17	18	3	5	5	2	1.358	67.6344	232.235	0	9	0	75.27	0	0.6666666666666666	1.0
c1c2c(ccc1Nc1ccccc1)cccc2	21131	17	17	19	0	1	0	1	4.6564	73.4917	219.281	0	2	0	12.03	0	0.6666666666666666	1.0
O=C1N2[C@H](c3c(cccc3)CC2)CN(C1)C(=O)C1CCCCC1	21182	6	23	26	2	4	4	0	2.4107	96.931	312.406	0	18	0	40.62	0	0.0	0.0
c1(cc(c(O)cc1)O)C(=O)O	21212	6	11	11	1	4	4	3	0.796	37.4473	154.12	0	4	0	77.76	0	0.0	0.0
O=c1c2c(cc(cc2O)O)oc(c1O)c1cc(c(cc1)O)O.O.O	21219	17	24	24	1	8	9	7	1.8594	84.1306	338.266	0	6	0	149.82	0	0.3333333333333333	0.0
c1c(ccc(c1)/C(=C/1\C=CC(=N)C=C1)/c1ccc(N)c(c1)C)N.Cl	21246	12	24	25	4	3	3	4	6.1712	106.324	337.846	0	9	0	75.89	0	0.3333333333333333	0.0
C(=C1C=CC(=N)C=C1)(c1ccc(cc1)N)c1ccc(cc1)N.Cl	21247	12	23	24	4	3	3	4	5.8628	101.358	323.819	0	8	0	75.89	0	0.3333333333333333	0.0
c1(c(c(=O)c2c(cc(cc2o1)O)O)O[C@@H]1O[C@H](CO[C@H]2[C@@H]([C@@H]([C@@H](O)[C@@H](O2)C)O)O)[C@@H](O)[C@@H]([C@H]1O)O)c1cc(c(O)cc1)O	21250	17	43	47	1	15	16	10	-1.6871	141.379	610.518	0	29	0	269.43	0	0.0	0.0
ClC(=CCl)Cl	21382	0	5	4	1	0	0	0	2.5017	25.642	131.388	0	3	0	0.0	0	0.6666666666666666	1.0
N#[N+]c1ccccc1.F[B-](F)(F)F	21467	6	13	12	0	1	1	0	3.47118	41.372	191.922	4	5	1	28.15	0	0.3333333333333333	0.0
F[B-](F)(F)F.[Na+]	21477	0	6	4	0	0	0	0	1.3	10.186	109.794	4	4	0	0.0	0	0.6666666666666666	1.0
CC=O	20002	0	3	2	1	1	1	0	0.2052	11.928	44.0526	0	1	0	17.07	1	0.3333333333333333	0.0
c12c3c(cccc3)Cc1cc(cc2)NC(=O)C	20018	12	17	19	1	2	2	1	3.2892	69.2017	223.27	0	6	0	29.1	1	0.3333333333333333	0.0
C(=O)(/C(=C\c1oc(cc1)[N+](=O)[O-])/c1occc1)N	20033	10	18	19	3	3	4	1	3.0302	62.8804	248.192	0	6	0	115.19	1	1.0	1.0
[Br](=O)(=O)[O-].[K+]	20195	0	5	3	2	2	3	0	0.4892	10.9865	167.0	0	1	0	57.2	1	0.0	0.0
ClCOC	20307	0	4	3	0	1	1	0	0.8291	17.609	80.5135	0	3	0	9.23	1	0.6666666666666666	1.0
ClC(=C(c1ccc(cc1)Cl)c1ccc(cc1)Cl)Cl	20374	12	18	19	1	0	0	0	6.1879	80.632	318.025	0	6	0	0.0	1	0.3333333333333333	0.0
C=CCN(CC=C)N=O	20395	0	9	8	3	3	3	0	1.3418	37.642	126.156	0	5	0	32.67	1	0.6666666666666666	1.0
O=C(N(C)C)Cl	20512	0	6	5	1	2	2	0	0.9068	24.816	107.539	0	4	0	20.31	1	1.0	1.0
CN(C)N	20516	0	4	3	0	2	2	1	0.122	17.3314	60.0983	0	3	0	29.26	1	0.6666666666666666	1.0
N(NC)C.Cl.Cl	20517	0	6	3	0	2	2	4	1.726	31.2614	133.02	0	3	0	24.06	1	0.6666666666666666	1.0
O=C(N(CC)N=O)NCCO	20609	0	11	10	2	6	6	2	0.0825	38.3355	161.159	0	8	0	82.0	1	1.0	1.0
O=C(N(CC)N=O)NCC(=O)C	20610	0	12	11	3	6	6	1	0.6792	42.1807	173.17	0	8	0	78.84	1	1.0	1.0
[O-][N+](=O)c1ccc(o1)c1csc(n1)NNC=O	20640	10	17	18	2	5	6	2	3.0072	61.3344	254.223	0	6	0	141.22	1	1.0	1.0
OC[C@@H]1CO1	20666	0	5	5	0	2	2	1	-0.6225	16.6678	74.0785	0	5	0	32.76	1	0.6666666666666666	1.0
Clc1c(c(c(c(c1Cl)Cl)Cl)Cl)Cl	20682	6	12	12	0	0	0	0	5.607	56.502	284.782	0	6	0	0.0	1	0.0	0.0
NN	20702	0	2	1	0	2	2	2	0.2194	7.5288	32.0452	0	1	0	52.04	1	0.6666666666666666	1.0
OS(=O)(=O)O.NN	20703	0	7	5	2	6	6	4	0.6474	21.7504	130.124	0	3	0	135.02	1	1.0	1.0
CC(=O)N(O)c1cc2c(cc1)c1ccccc1C2	20719	12	18	20	1	3	3	1	2.9999	70.0255	239.269	0	7	0	40.54	1	0.3333333333333333	0.0
CN(N)C=O	20840	0	5	4	1	3	3	1	0.2845	17.9204	74.0818	0	3	0	46.33	1	1.0	1.0
CNN	20874	0	3	2	0	2	2	2	0.1707	12.4301	46.0717	0	2	0	38.05	1	0.6666666666666666	1.0
Cc1cc(=O)[nH]c(=S)[nH]1	20890	6	9	9	2	2	2	2	0.7409	37.2134	142.179	0	1	0	80.74	1	0.0	0.0
[N+](=O)([O-])c1oc(cc1)c1nc(sc1)NC(=O)C	20952	10	17	18	2	4	5	1	2.8659	62.9507	253.235	0	6	0	129.19	1	1.0	1.0
[O-][N+](=O)c1ccc(o1)c1csc(n1)NC=O	20953	10	16	17	2	4	5	1	3.1117	58.5327	239.208	0	5	0	129.19	1	1.0	1.0
N(C[C@@H](CO)O)(C[C@@H](O)C)N=O	20990	0	12	11	1	6	6	3	-1.2962	42.0754	178.186	0	10	0	93.36	1	0.6666666666666666	1.0
N(C[C@@H](CO)O)(CC(=O)C)N=O	20991	0	12	11	2	6	6	2	-1.088	41.1136	176.17	0	9	0	90.2	1	1.0	1.0
N(CC(=O)C)(CCO)N=O	21008	0	10	9	2	5	5	1	-0.4489	35.1448	146.144	0	7	0	69.97	1	1.0	1.0
C1[C@H](N([C@H](CN1N=O)C)C)C	21013	0	11	11	1	4	4	0	0.568	52.009	157.213	0	10	0	35.91	1	1.0	1.0
N(CC(=O)C)(CC=C)N=O	21016	0	10	9	3	4	4	0	0.7448	38.316	142.156	0	6	0	49.74	1	1.0	1.0
N(C[C@@H](CO)O)(C)N=O	21044	0	9	8	1	5	5	2	-1.0472	31.2996	134.134	0	7	0	73.13	1	0.6666666666666666	1.0
O=NN1CCOCC1	21056	0	8	8	1	4	4	0	-0.0621	31.862	116.119	0	7	0	41.9	1	1.0	1.0
n1cccc(c1)[C@@H]1N(N=O)CCC1	21476	6	13	14	1	4	4	0	1.8378	53.059	177.203	0	7	0	45.56	1	0.0	0.0
O=NN1CCCCC1	21060	0	8	8	1	3	3	0	1.0916	35.584	114.146	0	7	0	32.67	1	1.0	1.0
O=NN1CCCC1	21062	0	7	7	1	3	3	0	0.7015	30.777	100.119	0	6	0	32.67	1	1.0	1.0
O=C(N(CC(=O)C)N=O)NCCCl	21090	0	13	12	3	6	6	1	0.8981	46.9767	207.615	0	9	0	78.84	1	1.0	1.0
N(C(=O)N)(N=O)CC(=O)C	21091	0	10	9	3	6	6	1	0.3378	32.4724	145.117	0	6	0	92.83	1	1.0	1.0
NC(=O)OCC	21427	0	6	5	1	3	3	1	0.8019	20.9164	89.0932	0	4	0	52.32	1	1.0	1.0
C=CCl	21434	0	3	2	1	0	0	0	1.3687	16.05	62.4982	0	1	0	0.0	1	0.3333333333333333	0.0
[C@H]1(CN(C[C@H](N1N=O)C)N=O)C	21468	0	12	12	2	6	6	0	0.6196	51.94	172.185	0	10	0	65.34	1	1.0	1.0
N(CCN(C)C)(C)N=O	21469	0	9	8	1	4	4	0	0.1612	36.679	131.176	0	7	0	35.91	1	1.0	1.0
[C@H]1(CN(N=O)C[C@H](O1)C)C	21470	0	10	10	1	4	4	0	0.7149	41.476	144.172	0	9	0	41.9	1	1.0	1.0
O1C(=O)N(C[C@@H]1C)N=O	21471	0	9	9	2	5	5	0	0.4464	32.451	130.102	0	7	0	58.97	1	1.0	1.0
CCOC(=O)N(C)N=O	21472	0	9	8	2	5	5	0	0.7561	30.65	132.118	0	6	0	58.97	1	1.0	1.0
C1N(COC1)N=O	21473	0	7	7	1	4	4	0	-0.1046	27.055	102.092	0	6	0	41.9	1	1.0	1.0
O=C(N(CCc1ccccc1)N=O)N	21474	6	14	14	2	5	5	1	1.9915	51.9524	193.203	0	6	0	75.76	1	0.3333333333333333	0.0
C1CN(N=O)C1	21475	0	6	6	1	3	3	0	0.3114	25.97	86.0925	0	5	0	32.67	1	1.0	1.0
