# Supplementary material for: CheS-Mapper 2.0 for visual validation of (Q)SAR models
Source: J Cheminform. 2014 Sep 23;6:41. doi: 10.1186/s13321-014-0041-7 (PMC4186979; doi:10.1186/s13321-014-0041-7)
Supplement: Additional file 1 — Datasets and CheS-Mapper configuration. A zip-file containing the data used in this article for the use-cases and screen-shots. [file s13321-014-0041-7-S1.zip › data/hamster_pc.csv]

smiles	id	CDK:ALogP	CDK:ALogp2	CDK:AMR	CDK:apol	CDK:nAcid	CDK:nA	CDK:nR	CDK:nN	CDK:nD	CDK:nC	CDK:nF	CDK:nQ	CDK:nE	CDK:nG	CDK:nH	CDK:nI	CDK:nP	CDK:nL	CDK:nK	CDK:nM	CDK:nS	CDK:nT	CDK:nY	CDK:nV	CDK:nW	CDK:naAromAtom	CDK:nAromBond	CDK:nAtom	CDK:ATSc1	CDK:ATSc2	CDK:ATSc3	CDK:ATSc4	CDK:ATSc5	CDK:ATSm1	CDK:ATSm2	CDK:ATSm3	CDK:ATSm4	CDK:ATSm5	CDK:ATSp1	CDK:ATSp2	CDK:ATSp3	CDK:ATSp4	CDK:ATSp5	CDK:BCUTw-1l	CDK:BCUTw-1h	CDK:BCUTc-1l	CDK:BCUTc-1h	CDK:BCUTp-1l
c1(nc[nH]n1)N	20076	-1.1499	1.3222700099999998	18.5507	7.92	0	0	0	0	0	0	0	0	0	0	0	0	0	0	0	0	0	0	0	0	0	5	5	6	0.1633045606422607	-0.13910692016261061	0.06577017237531932	-0.008315532533839057	0.0	7.439921205105922	7.190889967178706	8.772285071466813	2.526162234456926	0.0	181.28181556250007	187.27990681250003	211.02341106250003	52.23609962500001	0.0	11.999	14.153102749351572	-0.3158676946158827	0.21177423104477722	4.86074417927612
Oc1ccc(cc1C(C)(C)C)OC	20215	1.7022999999999981	2.897825289999994	57.1115	20.964000000000002	0	0	0	0	0	0	0	0	0	0	0	0	0	0	0	0	0	0	0	0	0	6	6	13	0.20436684651154227	-0.10422237322093035	0.007823299721675189	0.001544290625856629	-0.06054228806462859	14.548938071081892	13.996275931397694	20.328367908530257	19.66045988566282	16.992551862795384	746.8720534990239	840.7063024648443	1154.7661779265136	1031.4807580024417	749.4623889445804	11.996233073965085	15.998260933661227	-0.37749121444402134	0.07744520296356813	4.8632004694451725
[Cl-].[Cd+2].[Cl-]	20226				11.56	0	0	0	0	0	0	0	0	0	0	0	0	0	0	0	0	0	0	0	0	0	0	0	3	0.0	0.0	0.0	0.0	0.0	105.02157299172165	0.0	0.0	0.0	0.0	10.979298	0.0	0.0	0.0	0.0
O=S(=O)([O-])[O-].[Cd+2]	20229				13.308	0	0	0	0	0	0	0	0	0	0	0	0	0	0	0	0	0	0	0	0	0	0	0	6	0.4098844755891558	-0.32790758047132434	0.12296534267674648	0.0	0.0	101.82130235663789	14.225597806609004	10.646814213245676	0.0	0.0	129.793868	113.20227999999997	144.938148	0.0	0.0
Clc1cc(nc(n1)SCC(=O)O)Nc1cccc(c1C)C	20290	2.284699999999998	5.219854089999991	87.54119999999999	34.62400000000001	0	0	0	0	0	0	0	0	0	0	0	0	0	0	0	0	0	0	0	0	0	12	12	21	0.4360612238335682	-0.27020497936099075	0.14967244784676934	-0.15017582767988422	-0.05710564485875878	37.46958192121012	28.952616601891865	43.280291234901824	43.01772992309111	42.56969309181551	1474.1974618347085	1673.353298765239	2215.969504778686	2168.5338533063123	1827.3573877638948	11.889999999999976	34.9688538733977	-0.3309556115739082	0.2694044250523795	4.273389104682418
C(=C)(C=C)Cl	40779	1.7837000000000005	3.1815856900000017	25.0106	9.22	0	0	0	0	0	0	0	0	0	0	0	0	0	0	0	0	0	0	0	0	0	0	0	5	0.025400810008427803	-0.00813070446794553	-0.0044072596893191054	-1.6244084694926565E-4	0.0	12.712949907848781	5.951770639438095	7.90354127887619	3.951770639438095	0.0	209.40448675000005	185.76326700000004	159.01499525000003	63.688160500000016	0.0	11.790000000000006	34.96885285497143	-0.2825726253906162	0.14068026136436174	5.395062136690921
C(=O)(C(OCc1ccc(c2ccc(cc2)Cl)cc1)(C)C)O	20335	2.8004999999999995	7.842800249999997	90.28609999999998	34.50600000000001	0	0	0	0	0	0	0	0	0	0	0	0	0	0	0	0	0	0	0	0	0	12	12	21	0.4003673038884805	-0.18667434698954302	-0.12213031176130112	0.17783411906878266	-0.06611383430329647	31.03635701447162	25.280138547968352	37.670562177212524	37.44503121275346	24.280138547968352	1295.5430082690953	1467.1324926849945	1958.0960688846092	1828.6228545863205	1377.724168848323	11.850000000000005	34.96885357958079	-0.3599883779913983	0.290737727723479	4.206622701904556
O=c1oc2c(cccc2)cc1	20348	1.0310000000000001	1.0629610000000003	45.598600000000005	17.444	0	0	0	0	0	0	0	0	0	0	0	0	0	0	0	0	0	0	0	0	0	6	6	11	0.2482372316175179	-0.16106030897287552	0.05733565540152298	-0.009927197890378834	-0.009541928861082953	12.548938071081892	12.996275931397694	18.102836944071203	15.660459885662824	8.996275931397696	564.5404615500489	643.5495658374025	848.520938702637	714.9506737744144	359.5957693476563	11.799999999999999	15.995919186307919	-0.2740746436214426	0.29103761576208387	4.208231121715599
ClC(C(c1ccc(cc1)Cl)c1ccc(cc1)Cl)(Cl)Cl	20375	4.8069	23.10628761	93.4157	35.54000000000001	0	0	0	0	0	0	0	0	0	0	0	0	0	0	0	0	0	0	0	0	0	12	12	19	0.18165573004725635	-0.08699988022435463	-0.015447686579794524	0.012772997847552918	0.04498638439560886	57.564749539243905	29.758853197190476	65.80124419961301	47.51770639438095	55.32478895213333	1673.9353508081438	1946.0371813546294	2693.6783239931046	2666.554041573121	2458.0025066597887	11.849999999999987	34.972855731644565	-0.1968063343913819	0.2779437188440633	6.1972167968750025
[C@H]12O[C@H]1[C@H]1C[C@@H]2[C@@H]2[C@H]1[C@@]1(C(=C([C@]2(C1(Cl)Cl)Cl)Cl)Cl)Cl	20453	2.3381	5.466711609999999	76.12490000000001	35.002	0	0	0	0	0	0	0	0	0	0	0	0	0	0	0	0	0	0	0	0	0	0	0	19	0.41945903941655943	-0.07464688529544534	-0.10036931919972893	-0.07836129166397074	0.07784578771952899	66.05216848263363	35.3748077908937	76.70192281424727	143.9258793539774	115.97962226133998	2440.63017002588	3334.744450397462	5913.23275127051	5680.674771358639	3583.464881128905	11.998523842319134	34.97395910342734	-0.3683710381678167	0.26011032387337685	6.518994944546241
CCO	20584	-0.1075999999999997	0.011577759999999935	12.5551	4.322	0	0	0	0	0	0	0	0	0	0	0	0	0	0	0	0	0	0	0	0	0	0	0	3	0.08363604683714493	-0.03323801088619255	-0.008580012532379918	0.0	0.0	3.774469035540946	2.332091977132565	1.332091977132565	0.0	0.0	46.735210625000015	32.24186000000001	13.645215187500003	0.0	0.0	11.996688082302056	15.997941441668596	-0.42212521092152083	0.06694086401318723	3.312473145641824
C=O	20637	-0.8841	0.78163281	6.3069999999999995	2.5620000000000003	0	0	0	0	0	0	0	0	0	0	0	0	0	0	0	0	0	0	0	0	0	0	0	2	0.15695916132054794	-0.07847958066027397	0.0	0.0	0.0	2.774469035540946	1.332091977132565	0.0	0.0	0.0	11.695905000000003	5.773068000000001	0.0	0.0	0.0	11.988991302004735	16.005923317995265	-0.39453211075752703	0.1945529043609282	2.1249439634677643
O=Cc1ccco1	20647	-0.37870000000000015	0.14341369000000012	27.1196	10.404	0	0	0	0	0	0	0	0	0	0	0	0	0	0	0	0	0	0	0	0	0	5	5	7	0.27449491415719396	-0.10718353721563464	-0.1030068732291063	0.11567225460749807	-0.04272930124135407	8.548938071081892	7.996275931397696	9.328367908530259	5.106561012673511	2.66418395426513	216.84902215625004	229.10719545312506	260.79846053125004	100.6543146875	39.87075875000001	11.993966021268227	16.000725330901428	-0.36870249174956454	0.17315018327694512	3.516247369498617
O=C1c2c(O[C@]31C(=CC(=O)C[C@H]3C)OC)c(Cl)c(OC)cc2OC	20674	-0.8034000000000022	0.6454515600000036	91.6522	36.912000000000006	0	0	0	0	0	0	0	0	0	0	0	0	0	0	0	0	0	0	0	0	0	6	6	24	0.9073832851425133	-0.33037844990671583	-0.22549169890498136	-0.038992510128776095	0.36371696952237637	36.35976412109446	31.272690410763737	48.88492093586465	67.6262868897387	68.09946038225164	1759.5916480384033	2182.2809008015456	3420.326900309073	3859.493358593527	3455.1788879816404	11.996170239182797	34.968853737927894	-0.37700213815136996	0.20720530787672925	4.847470063167725
OCCNN	20728	-1.4529999999999998	2.1112089999999997	20.573100000000004	6.522	0	0	0	0	0	0	0	0	0	0	0	0	0	0	0	0	0	0	0	0	0	0	0	5	0.1234261045467276	-0.028577050669679464	-0.05758710559432312	0.01992026236512199	0.004530841625516801	6.494429638093907	4.858254211589491	3.664455843493455	2.719643530247061	1.5534615970666161	121.17482145703127	102.96913622656254	74.08041395312502	42.44332465625001	16.248576093750003	11.999000000000002	15.994916184615256	-0.3943782331945867	0.05750829017927531	3.732996743821813
O=C(c1ccncc1)NN	20755	-1.7073	2.91487329	38.8918	14.661999999999999	0	0	0	0	0	0	0	0	0	0	0	0	0	0	0	0	0	0	0	0	0	6	6	10	0.23034570866666323	-0.1091429117940467	0.013913986653387457	0.03073787247956487	-0.1281975067015718	11.854409939370388	11.19061807795038	13.550281306920965	12.882373284053529	8.495093620167355	429.1521713750001	460.87035171875016	546.8230592187501	455.39246890625014	253.04846075000003	11.998999999999992	15.99491769441017	-0.34439436440732707	0.24428473418140717	4.603742249895528
OC(=O)c1ccncc1	20757	-0.7168000000000002	0.5138022400000003	33.3855	13.264	0	0	0	0	0	0	0	0	0	0	0	0	0	0	0	0	0	0	0	0	0	6	6	9	0.27679545064752675	-0.14684436235646675	0.0378404770785831	0.03129415839480863	-0.1581768969793903	10.908918372358373	9.99654782062602	12.77101685616697	10.494549841710704	6.494549841710706	342.09439864160163	367.2547776835939	433.3522895351563	325.2664905078126	141.88433498437504	11.85	15.995918672346175	-0.3277273989679901	0.2907444614970762	4.02149470241488
O=C(Nc1cccc(c1)Cl)OC(C)C	20764	1.2935000000000008	1.673142250000002	58.98780000000001	22.484000000000005	0	0	0	0	0	0	0	0	0	0	0	0	0	0	0	0	0	0	0	0	0	6	6	14	0.33319017685201474	-0.2701002997175805	0.17364648884588288	-0.05335459256422816	0.004336191642380042	23.621868280207153	17.28041043719668	24.781481329176387	20.39836300981522	20.885169892380013	720.097473114105	777.6746221559446	951.9944307221829	801.7995421170651	647.4388552174071	11.89	34.96885326921205	-0.299846397376465	0.34198250970410793	4.488166053901917
O=C(Nc1ccccc1)OC(C)C	20766	0.9247999999999995	0.8552550399999991	54.2716	20.304000000000002	0	0	0	0	0	0	0	0	0	0	0	0	0	0	0	0	0	0	0	0	0	6	6	13	0.307022394251635	-0.26403018504695197	0.17459020195020428	-0.043514134928947915	-0.028916759071856084	14.908918372358372	14.328639797758584	18.877940050300197	14.49482173093903	14.491097662336722	595.8145465520937	633.4693636569214	751.0453655573884	618.4655296014405	500.18547897521984	11.889999999999999	15.995920673261132	-0.29984321755847226	0.34197763305882733	4.427041199265434
O(C(=O)C)[Pb]OC(=O)C.O[Pb]O.O[Pb]O	20774				33.855999999999995	0	0	0	0	0	0	0	0	0	0	0	0	0	0	0	0	0	0	0	0	0	0	0	15	865.5298439320919	-575.3646648550299	145.69275401725142	-5.874986125888926	2.747685793013308	911.1565571535473	145.22099127289232	48.7059939355817	83.13367259173253	7.2131220253470225
N(c1ccccn1)(Cc1cccs1)CCN(C)C.Cl	20818	0.08720000000000105	0.007603840000000184	83.96199999999999	33.02000000000001	0	0	0	0	0	0	0	0	0	0	0	0	0	0	0	0	0	0	0	0	0	11	11	19	0.2612623929154212	-0.1868523910758682	0.046399903059535556	0.06867437367344073	-0.1359645973545764	33.92064385012823	23.669025874549533	30.366427514018095	23.470527171381303	24.835207807729976	1285.5772276314085	1425.0820222256007	1805.1411243042141	1563.89596827002	1536.1883286552734	11.993355917560127	34.96885376779481	-0.3442248666252361	0.10906812105216468	2.7299965094822305
Nc1c2c(nc(n1)N)ncc(n2)CN(c1ccc(cc1)C(=O)N[C@@H](CCC(=O)O)C(=O)O)C	20822	-2.3648000000000016	5.592279040000007	115.43220000000002	48.01	0	1	0	0	0	0	0	0	1	1	0	0	0	0	0	0	0	0	0	0	0	16	17	33	1.0216017853944774	-0.5785505778728195	0.03224691044701103	0.20134497091932615	-0.14454957795077422	39.75218758791658	39.1531888833695	57.05549005790039	58.89037947133069	54.47498477714984	1969.5162190895887	2274.167560251044	3104.6648894444675	3204.017995559359	2827.573752660783	11.996151371364787	16.000023092293496	-0.34974508549448197	0.29604646208788676	3.8327696676200205
O=C(C(=C)C)OC	20844	1.1650999999999996	1.357458009999999	26.4176	10.404	0	0	0	0	0	0	0	0	0	0	0	0	0	0	0	0	0	0	0	0	0	0	0	7	0.2771981876338314	-0.2027952570554064	0.11868526572223739	-0.06150695304625004	0.007017850562503351	8.548938071081892	6.996275931397695	8.438652989806076	7.660459885662825	2.0	221.46821416796877	211.50100671093756	222.6406624101563	157.58965722656257	49.96601922656252	11.996400532441287	15.998258482713185	-0.3462650870413403	0.28804245189430633	4.126494582727309
O=C(c1cccnc1)CCCN(N=O)C	20881	-0.8871999999999998	0.7871238399999996	58.11410000000001	22.504000000000005	0	0	0	0	0	0	0	0	0	0	0	0	0	0	0	0	0	0	0	0	0	6	6	15	0.26626348663642224	-0.10347860589659746	0.024714976028435757	-0.08021863010415836	0.028049731028091055	17.628878974911338	16.910261608197445	20.048555217233975	19.325187618384604	15.048283328005649	686.7349392384997	736.8722505094777	871.9723594366685	786.385242610529	596.6756742217563	11.998999999999977	16.01687371228841	-0.29370673034617434	0.17357668584102523	3.1597445968728817
CC(C(=O)O)(Oc1ccc(cc1)[C@@H]1CCCc2c1cccc2)C	20911	1.8725000000000025	3.506256250000009	96.19389999999999	37.60600000000001	0	0	0	0	0	0	0	0	0	0	0	0	0	0	0	0	0	0	0	0	0	12	12	23	0.3505292241027213	-0.14504483599156187	-0.13984334259793396	0.14850811302414127	-0.010195367173484463	25.323407106622838	26.32836790853026	39.0991128754689	40.54148993387728	31.996275931397694	1568.2295073612306	1840.3962828921378	2586.290880172544	2593.5851533905934	2162.2861875221197	11.850000000000005	15.996929761907554	-0.330287278337832	0.2912733354134168	4.264072791700879
O=N[O-].[Na+]	20941				26.304000000000002	0	0	0	0	0	0	0	0	0	0	0	0	0	0	0	0	0	0	0	0	0	0	0	4	0.06225083384506517	-0.04150055589671011	0.010375138974177528	0.0	0.0	8.57270346135847	3.1069231941332323	1.774469035540946	0.0	0.0	11.661176000000001	8.068884	3.505528	0.0	0.0	13.99701708722257	22.989769680823194	-0.1373512970804082	0.23920645638478005	-1.481466230135453E-6
O=[N+](c1ccc2c3c1cccc3CC2)[O-]	20960	1.8947	3.58988809	59.661100000000005	23.824000000000005	0	0	0	0	0	0	0	0	0	0	0	0	0	0	0	0	0	0	0	0	0	10	11	15	0.059963334422357246	1.5701722768464476E-4	-0.021051866374172508	-0.016767837865567143	0.007886667063737222	16.90891837235837	18.273105127313677	26.771016856166966	26.826913708071594	23.49109766233672	978.8621296616215	1198.04083862793	1773.574154710206	1650.1403726777355	1188.3794722988287	11.899999999999995	15.995921677944102	-0.12769433980394496	0.13428720576791384	3.987877829013178
N(C[C@@H](CO)O)(CCO)N=O	20992	-1.4987000000000006	2.246101690000002	38.59759999999999	14.207999999999998	0	0	0	0	0	0	0	0	0	0	0	0	0	0	0	0	0	0	0	0	0	0	0	11	0.3457859181840501	-0.0820218592555088	-0.13280308307844305	0.08024773669140352	-0.01872807886579958	14.817836744716745	12.242081696101678	13.546557238318657	14.376213960613208	13.154934632910551	366.8630120928957	375.33623576001	406.3107042478029	362.27894902453625	290.17252928173843	11.998999999999995	16.016997163477217	-0.3949126218616135	0.17388574359549036	3.2999884063245046
c1ccc(c[n+]1[O-])[C@@H]1CCCN1N=O	21057	-1.6257000000000001	2.6429004900000006	48.076699999999995	20.744000000000003	0	0	0	0	0	0	0	0	0	0	0	0	0	0	0	0	0	0	0	0	0	6	6	14	0.13260332200058933	-0.03478376802455814	0.014693196465811516	-0.04980606738105262	0.017350774343809768	16.628878974911334	17.131631228131493	22.380919083594865	20.49164144079338	18.685167919661083	741.740440811829	859.6906069383548	1152.9987390327155	961.6998947523198	764.7135734593511	11.998999999999993	16.016873382583267	-0.2753000672470519	0.1739492766900859	3.4962035376423177
c1(CCN=C=S)ccccc1	21120	1.5150999999999997	2.295528009999999	54.1453	19.840000000000003	0	0	0	0	0	0	0	0	0	0	0	0	0	0	0	0	0	0	0	0	0	6	6	11	0.1075678279516596	-0.06729415417296918	0.00831328852942408	0.007535296350949747	-0.002113384004664407	17.48773333972649	13.002149070913871	14.279637204202592	11.835967137733427	9.002149070913873	594.2827826891632	609.7724835624086	667.7660501961061	555.564874642212	381.0321893439942	11.849999999999993	31.972071507264825	-0.27403718370948627	0.13441571471986413	6.202563851922815
O=C1C(c2ccccc2)(C(=O)NC(=O)N1)CC	21122	0.27019999999999955	0.07300803999999976	62.53229999999999	25.726000000000006	0	0	0	0	0	0	0	0	0	0	0	0	0	0	0	0	0	0	0	0	0	6	6	17	0.48050941086818466	-0.23302651375416036	0.20752747330985233	-0.444052530529779	0.2330601966265189	20.043367709175797	19.661003664119477	29.57037451016896	35.318011370408314	35.75206573976669	1071.0397527737582	1271.8690303938292	1836.055074023804	1982.6174594843749	1536.36419511023	11.890000000000004	15.996926723104565	-0.279515166679167	0.2853034102258281	4.42802130800259
c1c2c(ccc1Nc1ccccc1)cccc2	21131	2.037199999999999	4.150183839999996	82.064	29.260000000000012	0	0	0	0	0	0	0	0	0	0	0	0	0	0	0	0	0	0	0	0	0	16	17	17	0.03494495811876236	-0.015757705487943162	-0.004958644358297485	0.0022513546408304877	8.684359410535947E-4	17.35998030127648	19.332363866360893	25.664727732721786	23.664727732721783	17.498545799541336	1121.293283870386	1288.26817821357	1710.0731897553483	1575.2004885176932	1151.5789508763735	11.850000000000003	14.00308212941551	-0.25882420511277104	0.09252972001893511	6.597357186963274
O=C1N2[C@H](c3c(cccc3)CC2)CN(C1)C(=O)C1CCCCC1	21182	-0.7283000000000022	0.5304208900000031	86.4947	37.24400000000001	0	0	0	0	0	0	0	0	0	1	0	0	0	0	0	0	0	0	0	0	0	6	6	23	0.4083602208714764	-0.24859853740562327	0.024941784305701847	0.1392839455044049	-0.21752839986854325	25.26889867363485	27.661275553347803	39.93438068066148	43.7369034270407	38.98619128250407	1705.6997734204606	2046.4424732722634	2935.4841616056124	3072.421613795729	2570.8333298474176	11.899999999999997	15.99592622584952	-0.28057962855118057	0.2180442751748125	5.283131011106338
c1(cc(c(O)cc1)O)C(=O)O	21212	-0.15820000000000023	0.025027240000000072	40.166	15.527999999999999	0	0	0	0	0	0	0	0	0	0	0	0	0	0	0	0	0	0	0	0	0	6	6	11	0.31877694323808775	-0.12902323921507158	-0.022970866005251226	0.06474561739597297	-0.09969574894287875	14.097876142163784	12.328367908530257	17.767020898336334	17.43120485260146	10.324643839927953	451.5649057321778	502.7412397905276	647.6509839055177	548.3084098676758	274.06095307519536	11.988662153113363	16.006280051916193	-0.35874590573680093	0.3616611349012341	4.066968251390727
O=c1c2c(cc(cc2O)O)oc(c1O)c1cc(c(cc1)O)O.O.O	21219	-1.2435999999999998	1.5465409599999995	83.43799999999999	33.61800000000001	0	0	0	0	0	0	0	0	0	0	0	0	0	0	0	0	0	0	0	0	0	12	12	24	0.5710161918424164	-0.10531475812825566	-0.17370170207371413	-0.1392215296403131	0.19346017490668913	30.970221319868514	26.65673581706051	41.31347163412102	48.63315467214155	44.18581681182575	1353.0784342017168	1625.810484662142	2378.1394916093072	2519.412324089567	2085.3286232507025	11.850000000000001	16.00294863857762	-0.4120002478484433	0.22327621446034204	1.4370000000000056
c1c(ccc(c1)/C(=C/1\C=CC(=N)C=C1)/c1ccc(N)c(c1)C)N.Cl	21246	1.1617999999999995	1.3497792399999988	105.82150000000001	40.680000000000014	0	0	0	0	0	0	0	0	0	0	0	0	0	0	0	0	0	0	0	0	0	12	12	24	0.06493743476456237	-0.02246014703707449	-0.006761297166192299	-0.003286553966533304	2.0317951292670263E-5	32.79289081167822	25.49854579954134	35.997091599082665	37.16327353226311	32.49854579954134	1849.25190223839	2160.1109664701116	3014.2360248063696	3151.6075276561987	2835.725100164963	11.993292024194359	34.968853695274596	-0.3371199397893922	0.055140484128238604	2.729995827327313
C(=C1C=CC(=N)C=C1)(c1ccc(cc1)N)c1ccc(cc1)N.Cl	21247	0.7154000000000003	0.5117971600000004	101.53950000000002	38.92000000000001	0	0	0	0	0	0	0	0	0	0	0	0	0	0	0	0	0	0	0	0	0	12	12	23	0.06449897251529213	-0.020926478136698533	-0.010500110003960334	-7.900999077892352E-4	6.427796980468574E-6	31.792890811678223	24.49854579954134	33.99709159908267	33.997091599082665	30.49854579954134	1730.5866880577641	2014.005210856876	2779.343563771591	2867.4433897504587	2584.7206693739313	11.977854843291196	34.96885365207492	-0.39782687537789496	0.152222458839121	2.7299959569812504
c1(c(c(=O)c2c(cc(cc2o1)O)O)O[C@@H]1O[C@H](CO[C@H]2[C@@H]([C@@H]([C@@H](O)[C@@H](O2)C)O)O)[C@@H](O)[C@@H]([C@H]1O)O)c1cc(c(O)cc1)O	21250	-4.5813999999999995	20.989225959999995	147.1733	60.351999999999975	0	0	0	0	0	0	0	0	0	0	0	0	0	0	0	0	0	0	0	0	0	12	12	43	1.7545600618351402	-0.49510518834604283	-0.6264273472165129	0.14565535239878394	-0.09003143968950478	55.39150456865514	53.97393151978383	84.83634122498674	106.46206162861077	95.2489396032637	2683.587533664308	3246.258736154511	4775.904003390854	5318.273599780651	4819.720139329805	11.850000000000007	16.01002336508938	-0.38806970465907376	0.22387674910744337	4.958157409112257
ClC(=CCl)Cl	21382	1.7428	3.0373518399999995	25.2622	10.06	0	0	0	0	0	0	0	0	0	0	0	0	0	0	0	0	0	0	0	0	0	0	0	5	0.09766287831508755	-0.03193557494413899	-0.043661676671012964	0.026765812457608177	0.0	28.138849723546343	9.855311918314285	17.568261826163067	17.425899815697562	0.0	250.480187	224.30988400000004	188.05380300000002	72.274032	0.0	11.998707121464161	34.971056788284656	-0.18171574502600443	0.18699544080378788	5.763127683701978
N#[N+]c1ccccc1.F[B-](F)(F)F	21467	0.3079000000000004	0.09480241000000024	36.2887	18.017999999999997	0	0	0	0	0	0	0	0	0	0	0	0	0	0	0	0	0	0	0	0	0	6	6	13				-0.0061459441649627505	-4.4183838974372667E-4	19.538341855725655	14.221308116428936	24.51081063379724	7.66472773272178	3.4985457995413354	307.59078134082034	323.30243996289084	362.1049509257813	246.1929380859376	78.2918120390625
F[B-](F)(F)F.[Na+]	21477				28.858000000000004	0	0	0	0	0	0	0	0	0	0	0	0	0	0	0	0	0	0	0	0	0	0	0	6				0.0	0.0	14.482166342172793	5.695145881972007	15.012264834255896	0.0	0.0	3.592256	3.5046399999999993	3.2856	0.0	0.0
CC=O	20002	-0.1825	0.033306249999999996	11.7183	4.322	0	0	0	0	0	0	0	0	0	0	0	0	0	0	0	0	0	0	0	0	0	0	0	3	0.13348993632708706	-0.043237146179446434	-0.023507821984097087	0.0	0.0	3.774469035540946	2.332091977132565	1.332091977132565	0.0	0.0	39.157817562500014	26.50630137500001	11.435646375000005	0.0	0.0	11.988910552732568	16.0059235937263	-0.39017070978065205	0.20363371466747904	2.804045547277628
c12c3c(cccc3)Cc1cc(cc2)NC(=O)C	20018	1.4088999999999983	1.9849992099999951	73.82579999999999	28.30200000000001	0	0	0	0	0	0	0	0	0	0	0	0	0	0	0	0	0	0	0	0	0	12	12	17	0.16432389045039741	-0.08177657069515476	0.00860390560669024	-0.0010041876119836913	-0.015175279263772268	18.134449336817426	19.664455843493457	28.38409937374052	25.664455843493457	21.99654782062602	1160.483115969612	1384.437497877827	1994.052229268799	1816.3971313687593	1387.4001140009764	11.988479878283176	16.00592774616433	-0.3596908938014174	0.27965181179429277	4.272919021234792
C(=O)(/C(=C\c1oc(cc1)[N+](=O)[O-])/c1occc1)N	20033	0.45520000000000027	0.20720704000000026	60.8805	25.570000000000004	0	0	0	0	0	0	0	0	0	0	0	0	0	0	0	0	0	0	0	0	0	10	10	18	0.46915521995177933	-0.19720544253391956	-0.04069787535330063	-0.019978813651825515	-0.027639374568075407	22.59230578025769	22.099746946156944	31.202583890228144	26.538309643731626	27.815304226341972	885.5400581593016	1020.2017577249147	1370.5261078830567	1148.6552623076168	1115.1021506049804	11.998999999999992	16.01707179162433	-0.3168484700741618	0.2355678961623705	3.493283636044312
[Br](=O)(=O)[O-].[K+]	20195				48.855999999999995	0	0	0	0	0	0	0	0	0	0	0	0	0	0	0	0	0	0	0	0	0	0	0	5	0.19333579538899026	-0.14500184654174272	0.04833394884724758	0.0	0.0	60.1783418595995	26.58592682477219	5.323407106622838	0.0	0.0	88.1254	69.488112	62.26794000000001	0.0	0.0	15.99378601272571	78.91852945365838	-0.14979167242184707	0.40360727736421953	-8.456352578178894E-7
ClCOC	20307	0.4873999999999996	0.23755875999999962	17.651899999999998	6.502000000000001	0	0	0	0	0	0	0	0	0	0	0	0	0	0	0	0	0	0	0	0	0	0	0	4	0.23150320665843913	-0.18345126007776014	0.08942769321698787	-0.021728036468447252	0.0	12.487418943389727	5.615954593703226	4.932029987130948	2.951770639438095	0.0	94.66008689062502	74.36966415625001	46.17643018750001	19.057059281250005	0.0	11.996688063843342	34.96885282029423	-0.39050369946127444	0.14681409883848648	4.184048280189176
ClC(=C(c1ccc(cc1)Cl)c1ccc(cc1)Cl)Cl	20374	4.4056999999999995	19.410192489999996	88.31569999999999	33.360000000000014	0	0	0	0	0	0	0	0	0	0	0	0	0	0	0	0	0	0	0	0	0	12	12	18	0.10738576628026285	-0.049003891546548516	-0.0023434514683465238	0.0022034936124869405	0.017290712660696077	48.851799631395124	26.80708255775238	45.42357374447735	41.61416511550476	43.51770639438095	1480.4511684908828	1695.4962061234282	2272.222094904237	2284.4306230535885	1973.675449417603	11.849999999999994	34.97185512142217	-0.1945815130997412	0.1781375375484594	6.1783261718749936
C=CCN(CC=C)N=O	20395	1.324400000000001	1.7540353600000025	38.375899999999994	13.562	0	0	0	0	0	0	0	0	0	0	0	0	0	0	0	0	0	0	0	0	0	0	0	9	0.06721899494070291	-0.04299566265637374	0.04164070703514003	-0.03388091634087226	6.802551409377934E-4	10.494429638093907	9.245805764703986	9.218189329788395	9.32891168698691	7.99654782062602	344.42152700000014	334.06443600000017	333.3026940000001	293.1660880000001	216.9483110000001	11.99899999999999	16.016816573257273	-0.275003045268128	0.17414131649425513	3.347838267893077
O=C(N(C)C)Cl	20512	0.5737999999999999	0.32924643999999986	24.972300000000004	9.362	0	0	0	0	0	0	0	0	0	0	0	0	0	0	0	0	0	0	0	0	0	0	0	6	0.23797526169299374	-0.21331243506339206	0.1587991000402386	-0.06447429582334332	0.0	14.847399244666207	7.782408416111995	11.927793174802762	8.56772523314132	0.0	208.07788812500004	196.12816625000002	200.12961218750007	107.41766200000004	0.0	11.993732079165092	34.96885291151006	-0.27590577952779516	0.3273700019344439	4.380746515949301
CN(C)N	20516	-0.3777000000000003	0.14265729000000024	19.575499999999998	5.720000000000001	0	0	0	0	0	0	0	0	0	0	0	0	0	0	0	0	0	0	0	0	0	0	0	4	0.05967340882154431	-0.03372352593318422	0.0038868215224120736	0.0	0.0	4.719960602552961	3.6923441676373714	3.3323638663608905	0.0	0.0	103.26930437500008	84.26568000000006	68.80704581250004	0.0	0.0	11.998999999999999	14.113075893871338	-0.37095915416014946	0.002364176778919915	4.588944504931059
N(NC)C.Cl.Cl	20517	-0.6362000000000003	0.40475044000000043	17.9934	10.08	0	0	0	0	0	0	0	0	0	0	0	0	0	0	0	0	0	0	0	0	0	0	0	6	0.06733895930400999	-0.016834739826002497	-0.033669479652004994	0.016834739826002497	0.0	22.14586041825052	3.692344167637371	2.3323638663608905	1.0	0.0	111.44331390625003	75.23054250000003	47.82269993750001	20.860914390625002	0.0	11.993832573663777	34.96985304587929	-0.30096708623392465	0.039217703791342	2.7290000000000014
O=C(N(CC)N=O)NCCO	20609	-0.31460000000000005	0.09897316000000003	38.07920000000001	14.505999999999998	0	0	0	0	0	0	0	0	0	0	0	0	0	0	0	0	0	0	0	0	0	0	0	11	0.3286957020949382	-0.19815943799333796	0.10835100901175032	-0.055840682715259896	-0.07611750938776599	14.40334801045228	12.242353585330008	14.017184802330673	15.293817203481307	13.154844340679157	373.7072014887086	379.07749640319844	410.52444471386724	390.59035531127944	287.0670288394166	11.996400297009972	15.998705222405555	-0.41981668640908176	0.2971785689945742	3.3161744772930035
O=C(N(CC)N=O)NCC(=O)C	20610	-0.3331999999999998	0.11102223999999986	41.422599999999996	16.266	0	0	0	0	0	0	0	0	0	1	0	0	0	0	0	0	0	0	0	0	0	0	0	12	0.36919525474769027	-0.19231392885290982	0.09241186800213987	-0.07604152386790167	-0.06218194418323096	15.40334801045228	13.242353585330008	16.34927677946324	16.459999136661754	14.154844340679157	428.38883146875014	438.58780574609386	493.43128835626237	451.74565289477545	348.2763557090455	11.89	15.99692370343938	-0.2981065620307508	0.2972696981135984	3.333502522872929
[O-][N+](=O)c1ccc(o1)c1csc(n1)NNC=O	20640	0.4328000000000001	0.18731584000000007	57.68990000000001	24.588000000000005	0	0	0	0	0	0	0	0	0	0	0	0	0	0	0	0	0	0	0	0	0	10	10	17	0.4783109048525042	-0.2548580687101035	-0.06776777562918215	0.23952154778635018	-0.2633509872733808	27.665550385719712	24.6336595018156	34.62943782911298	28.626267639366656	28.051795255816725	947.6257360144444	1092.7349481066628	1465.586814787561	1135.5384593003312	1050.8509422006077	11.98862952635285	31.972071875565625	-0.3618857942814277	0.2790851713199161	3.525843567023444
OC[C@@H]1CO1	20666	-0.6415999999999997	0.41165055999999967	17.006	6.884	0	0	0	0	0	0	0	0	0	0	0	0	0	0	0	0	0	0	0	0	0	0	0	5	0.2770530765816699	-0.1003885137653184	-0.07610981347320325	0.03797178894768672	0.0	6.548938071081892	5.996275931397696	3.6641839542651304	3.1065610126735113	0.0	108.83394709375004	114.96305995312503	65.08209550000002	32.97849912500001	0.0	11.99702078205319	15.997783250765448	-0.393309617706282	0.10469364654686876	3.659496474983515
Clc1c(c(c(c(c1Cl)Cl)Cl)Cl)Cl	20682	3.6155999999999997	13.072563359999998	59.253	23.64	0	0	0	0	0	0	0	0	0	0	0	0	0	0	0	0	0	0	0	0	0	6	6	12	0.18930456342367571	-3.469446951953614E-18	-0.09465228171183786	-0.04732614085591892	3.469446951953614E-18	58.27769944709269	23.71062383662857	41.42124767325714	90.69894712034986	69.98832328372126	1112.0292319921875	1287.0637977656252	1797.3913584375005	1744.316234789062	845.6205555703127	11.998562448957182	34.97395721801669	-0.16700137711061028	0.1672166963698682	7.471727101793608
NN	20702	-1.1909999999999998	1.4184809999999997	10.568200000000001	2.2	0	0	0	0	0	0	0	0	0	0	0	0	0	0	0	0	0	0	0	0	0	0	0	2	0.0	0.0	0.0	0.0	0.0	2.7199606025529612	1.3599803012764806	0.0	0.0	0.0	22.431602	11.215801	0.0	0.0	0.0	13.893073999999999	14.113074	-0.38363550454135265	-0.16363550454135267	3.231
OS(=O)(=O)O.NN	20703	-1.8487999999999998	3.4180614399999993	23.7654	8.307999999999998	0	0	0	0	0	0	0	0	0	0	0	0	0	0	0	0	0	0	0	0	0	0	0	7	0.2694265441973747	-0.20749084479585123	0.07277757269716384	0.0	0.0	16.945589783166756	15.585578107885484	10.646814213245676	0.0	0.0	170.748789625	140.3499035	165.52652381250002	0.0	0.0	13.893074	31.972071362448926	-0.3838961172297235	0.3948714730928897	3.2309999999999985
CC(=O)N(O)c1cc2c(cc1)c1ccccc1C2	20719	0.9485999999999982	0.8998419599999966	76.39039999999999	29.10400000000001	0	0	0	0	0	0	0	0	0	0	0	0	0	0	0	0	0	0	0	0	0	12	12	18	0.16792148111998256	-0.05591069827077517	-0.03416998196588644	0.013653298763324986	-0.010457608807795083	19.90891837235837	21.217917440560072	31.04828332800565	31.435200810432097	24.66073177489115	1214.7065319144365	1457.8776847792853	2120.61103783905	1998.5804970853728	1520.5581096413575	11.9	15.995923190849055	-0.3011078181020151	0.22719782770678992	4.40842008495905
CN(N)C=O	20840	-1.1968999999999999	1.4325696099999996	19.774700000000003	6.522	0	0	0	0	0	0	0	0	0	0	0	0	0	0	0	0	0	0	0	0	0	0	0	5	0.19516573664774683	-0.13063558091525834	0.05704572102903309	-0.023993008437648157	0.0	6.494429638093907	5.024436144769936	4.885825463427507	2.8855535741991813	0.0	117.62084914062507	103.59084378125006	90.32457781250005	32.30285734375001	0.0	11.988909822287365	16.00592469781414	-0.3614494897902822	0.2806595134318381	3.32037385487996
CNN	20874	-0.9136000000000001	0.8346649600000001	14.2808	3.9600000000000004	0	0	0	0	0	0	0	0	0	0	0	0	0	0	0	0	0	0	0	0	0	0	0	3	0.03000617735073864	-0.012325784935463685	-0.002677303739905636	0.0	0.0	3.719960602552961	2.5261622344569257	1.1661819331804453	0.0	0.0	55.13034631250003	37.914949875000026	16.917370750000007	0.0	0.0	11.999999053512038	14.11307494648796	-0.3771812934810622	-0.001420723858871132	3.9510587181150667
Cc1cc(=O)[nH]c(=S)[nH]1	20890	0.5017000000000003	0.25170289000000023	38.1787	14.702	0	0	0	0	0	0	0	0	0	0	0	0	0	0	0	0	0	0	0	0	0	0	0	9	0.20668317625925048	-0.12603192363978613	0.06861507464574894	-0.0737237579371158	0.02779901880152776	16.622182676543915	11.66660491440733	17.970990217061292	13.336118229731985	12.947705368137841	545.7028954296876	589.0674526640626	727.588859671875	529.3925569921875	261.67730858984373	11.994591308695679	31.972071424954187	-0.2752956534961536	0.23046978538895996	4.761247306895052
[N+](=O)([O-])c1oc(cc1)c1nc(sc1)NC(=O)C	20952	1.0229	1.0463244099999998	59.261900000000004	25.248000000000005	0	0	0	0	0	0	0	0	0	0	0	0	0	0	0	0	0	0	0	0	0	10	10	17	0.4458751344084895	-0.22778272726849014	-0.007111871429766483	0.04458873148386595	-0.02916397008841977	27.305570084443232	24.27367920053912	35.7953478730651	27.767429584867404	31.497200461042137	971.9805364627285	1122.5983093540615	1524.5062807563256	1170.5283101530836	1112.7043906608733	11.889999999999999	31.9720718691977	-0.28551951352898275	0.25282035486431065	3.5375374248874256
[O-][N+](=O)c1ccc(o1)c1csc(n1)NC=O	20953	0.9441000000000002	0.8913248100000003	55.18990000000001	23.488000000000003	0	0	0	0	0	0	0	0	0	0	0	0	0	0	0	0	0	0	0	0	0	10	10	16	0.47089691030914854	-0.27193832158015585	0.03664823265532484	0.010862024170005646	0.00770788429442406	26.305570084443232	23.27367920053912	33.297073962752094	26.767429584867404	27.66123332330871	891.8219054756854	1032.7929662815093	1394.5217796621134	1055.68358576236	955.4705613147584	11.988629681215306	31.972071819822936	-0.363662561090884	0.2720713351287172	3.5350324802783217
N(C[C@@H](CO)O)(C[C@@H](O)C)N=O	20990	-1.5093999999999996	2.278288359999999	43.181999999999995	15.967999999999998	0	0	0	0	0	0	0	0	0	0	0	0	0	0	0	0	0	0	0	0	0	0	0	12	0.33594097648717497	-0.07358585058606594	-0.13211392462046354	0.07008861141902145	-0.015278541650758506	15.817836744716745	13.242081696101678	15.87864921545122	15.542395893793653	15.321116566090996	437.9448487313235	453.1455475407717	510.4250262515262	444.1142324497072	394.878319569092	11.99899999999999	16.016997558299188	-0.3935698980699006	0.17390438448156276	3.3795348346460603
N(C[C@@H](CO)O)(CC(=O)C)N=O	20991	-1.5172999999999999	2.3021992899999995	41.940999999999995	15.967999999999998	0	0	0	0	0	0	0	0	0	1	0	0	0	0	0	0	0	0	0	0	0	0	0	12	0.38686236340530905	-0.07704317075385679	-0.15118863452286485	0.07602934322856283	-0.02287264697348907	15.817836744716745	13.242081696101678	15.87864921545122	15.542395893793653	15.321116566090996	424.2973132501833	438.85639972302266	496.5888537207644	431.46300370959494	381.14336702807634	11.998999999999999	16.016997558299188	-0.3935864461299323	0.17394625096688413	3.370144658051123
N(CC(=O)C)(CCO)N=O	21008	-1.0066	1.0132435599999998	35.978500000000004	13.405999999999999	0	0	0	0	0	0	0	0	0	1	0	0	0	0	0	0	0	0	0	0	0	0	0	10	0.29157356170334126	-0.0736737941424397	-0.08854827016532564	0.08598330001904354	-0.09371693329690586	13.043367709175799	10.909989718969115	12.214465261186094	11.269652947939697	11.601473035843936	323.6865090573732	325.6613177241213	350.6630464875491	291.377938339844	237.19315571875012	11.99899999999999	16.016931491791123	-0.39469005037720317	0.1739035732329484	3.275698007354788
C1[C@H](N([C@H](CN1N=O)C)C)C	21013	0.0267	7.128900000000001E-4	45.2694	16.422	0	0	0	0	0	0	0	0	0	0	0	0	0	0	0	0	0	0	0	0	0	0	0	11	0.1574539556280332	-0.08502701122548631	-0.03205579496750588	0.051291513982835574	-0.034254135699854076	12.854409939370388	12.74435156424532	16.88291706251018	16.688891988263393	10.522710055082948	572.9426594758304	638.0224006391608	841.9449583837892	739.4118942988285	361.0306964882815	11.998999999999997	16.01681747651218	-0.2979272284171084	0.17382940744178793	3.3771343646483807
N(CC(=O)C)(CC=C)N=O	21016	0.1495999999999998	0.022380159999999937	38.84889999999999	14.363999999999999	0	0	0	0	0	0	0	0	0	1	0	0	0	0	0	0	0	0	0	0	0	0	0	10	0.19958612628348016	-0.05581194719780484	-0.03360857035406194	0.01635573843669639	-0.057588668309488264	12.268898673634853	10.577897741836551	11.882373284053529	10.882373284053527	10.8821013948252	362.4437489475099	361.17170956689466	386.3560717939455	325.5921790214846	270.5260686933595	11.998999999999992	16.01687173853747	-0.29799958834227663	0.17405204330209556	3.3468569321163804
N(C[C@@H](CO)O)(C)N=O	21044	-0.9593	0.9202564900000001	32.3053	11.645999999999999	0	0	0	0	0	0	0	0	0	0	0	0	0	0	0	0	0	0	0	0	0	0	0	9	0.2530936008885283	-0.06322991500066324	-0.07843221021032674	0.015835897940838846	0.0031471747256182677	12.043367709175799	9.909989718969117	11.048283328005649	10.656570430366147	7.937289081578808	274.3177228547365	274.0279568500978	291.33962067382834	225.49836211376967	153.70394190625007	11.998999999999995	16.01693113236019	-0.39327245377158393	0.17362397461880727	3.1107860109731824
O=NN1CCOCC1	21056	-0.22149999999999975	0.04906224999999989	29.125	10.844	0	0	0	0	0	0	0	0	0	0	0	0	0	0	0	0	0	0	0	0	0	0	0	8	0.24651472376739866	-0.11469875055669639	-0.0674794394781158	0.06584137678483597	-0.05251260442748237	10.268898673634853	9.909989718969117	10.882373284053527	8.550009417692637	4.217645551331746	262.8767630625001	277.3349617500001	311.56179812500017	211.32804175000007	63.775621875000034	11.899999999999997	15.995918661283467	-0.377905530904753	0.15475808850422398	3.1647473785410845
n1cccc(c1)[C@@H]1N(N=O)CCC1	21476	-1.0989000000000002	1.2075812100000005	48.8317	19.942000000000004	0	0	0	0	0	0	0	0	0	0	0	0	0	0	0	0	0	0	0	0	0	6	6	13	0.13803862398038527	-0.07393969594558183	0.04343797150605015	-0.05485857415955034	0.04281046786536433	14.854409939370388	15.578169631064878	19.716735129329738	17.827457486528246	16.020983965395956	693.5088048528444	796.6264599031982	1050.017909462403	853.8674217171632	659.459544635132	11.899999999999995	15.994918404669239	-0.26372492091167815	0.06757124463131162	3.507348287281019
O=NN1CCCCC1	21060	-0.9546000000000001	0.9112611600000002	26.816300000000005	11.802	0	0	0	0	0	0	0	0	0	0	0	0	0	0	0	0	0	0	0	0	0	0	0	8	0.05839500501032286	-0.03220247981322378	0.02964085246485857	-0.021191362901282883	-0.005039759638051476	9.494429638093907	9.245805764703988	10.218189329788398	8.162729753806465	3.8303658874455753	311.32455283203143	327.30841291406267	366.58399195312523	248.19477396875016	75.75594796875004	11.899999999999999	15.994916892737626	-0.1629829670165848	0.09730480489978963	3.2139352565614874
O=NN1CCCC1	21062	-0.6666000000000003	0.4443555600000004	23.9047	10.042	0	0	0	0	0	0	0	0	0	0	0	0	0	0	0	0	0	0	0	0	0	0	0	7	0.058528978247474425	-0.031586290079057784	0.03245111839310703	-0.024605691311337427	-0.005523626126449023	8.494429638093907	8.245805764703986	9.218189329788396	4.99654782062602	2.66418395426513	241.05450131250015	255.3536983750002	290.9670967500002	100.64735950000005	39.55003875000002	11.899999999999997	15.99491664140658	-0.16297352135514667	0.09774719523111369	3.1232479059925633
O=C(N(CC(=O)C)N=O)NCCCl	21090	0.0815999999999999	0.006658559999999983	46.472100000000005	18.445999999999998	0	0	0	0	0	0	0	0	0	1	0	0	0	0	0	0	0	0	0	0	0	0	0	13	0.425267134496673	-0.19635197908930968	0.07072198647050107	-0.04333913739821998	-0.1894084352471263	24.11629791830106	16.194124224768103	19.301047418901337	19.90230072726695	19.826258510364315	513.9744049042513	526.7623689803772	587.823792157593	552.8776611651613	490.10523276977557	11.998562437803946	34.969379992376	-0.29802093950030556	0.29735061315408934	3.4381038943132127
N(C(=O)N)(N=O)CC(=O)C	21091	-0.6858999999999997	0.4704588099999996	31.432100000000005	12.745999999999999	0	0	0	0	0	0	0	0	0	1	0	0	0	0	0	0	0	0	0	0	0	0	0	10	0.3529818922012382	-0.14735136039308336	0.0442057357984511	-0.052370032401964126	-0.1159624475800743	13.40334801045228	11.076171652149561	14.183094846282792	12.961725226348744	12.210032027432764	311.02495691699227	318.3653231777344	363.25039014550794	299.14005754492194	217.20988845898444	11.988786918283921	16.006142864360715	-0.3815301083115267	0.29458795272781413	3.2896511848056913
NC(=O)OCC	21427	0.2687000000000004	0.0721996900000002	18.7833	7.984	0	0	0	0	0	0	0	0	0	0	0	0	0	0	0	0	0	0	0	0	0	0	0	6	0.30606577866148504	-0.24789293612168656	0.13344207618158896	-0.0287390419114599	-0.00984298747918502	7.9089183723583725	6.1624578645781405	7.2134842068067435	3.49827391031301	2.49827391031301	135.00614128906255	120.01044032812503	108.4338997851563	65.40226954687502	36.13990539062501	11.889999999999995	15.995917155512421	-0.30329704330307017	0.33457775342095797	3.4808088881379264
C=CCl	21434	1.0020000000000002	1.0040040000000003	14.7774	5.7	0	0	0	0	0	0	0	0	0	0	0	0	0	0	0	0	0	0	0	0	0	0	0	3	0.027881189786526483	-0.01128927008157325	-0.0026513248116899917	0.0	0.0	10.712949907848781	3.951770639438095	2.951770639438095	0.0	0.0	81.00531500000002	56.602048000000025	23.34601500000001	0.0	0.0	11.998707124243154	34.96937951223744	-0.19379318253519195	0.08349038221997174	4.773821497976052
[C@H]1(CN(C[C@H](N1N=O)C)N=O)C	21468	-0.20259999999999956	0.04104675999999982	45.3318	16.564	0	0	0	0	0	0	0	0	0	0	0	0	0	0	0	0	0	0	0	0	0	0	0	12	0.12375980197170287	-0.04920306088484405	0.011194552074060225	-7.332040508798358E-4	-0.06398671283279825	14.988859276187815	14.49161152940797	18.76874252593769	20.017803675250306	16.04487633170924	557.0192487382815	627.8020926640627	829.643456261719	759.4993021015628	445.0193514960939	11.998999999999997	16.01687305113221	-0.2751757655592594	0.17384917991011917	3.364973231835257
N(CCN(C)C)(C)N=O	21469	0.22949999999999987	0.05267024999999994	38.0696	12.902	0	0	0	0	0	0	0	0	0	0	0	0	0	0	0	0	0	0	0	0	0	0	0	9	0.16172929739989156	-0.10294501365350706	0.019331413915968446	0.04124914215514662	-0.07688646093616969	10.854409939370388	9.74435156424532	10.218189329788398	8.190346188722057	6.190618077950382	327.93905683496104	319.77894038867197	335.02958925097676	243.6946949550783	172.72391369140635	11.998999999999999	16.01681687302784	-0.30760006077006014	0.17357809423036702	3.1351696548716426
[C@H]1(CN(N=O)C[C@H](O1)C)C	21470	-0.24289999999999962	0.059000409999999816	38.2938	14.363999999999999	0	0	0	0	0	0	0	0	0	0	0	0	0	0	0	0	0	0	0	0	0	0	0	10	0.23434172531159536	-0.09456349005860844	-0.0839114458258752	0.05712249266698825	-0.03325935685157822	12.268898673634853	11.909989718969115	15.546557238318654	12.882373284053529	9.550009417692637	419.2308003789065	457.1306718203129	574.3407629492191	453.2424499140628	256.8680891835939	11.889999999999992	15.99591966925793	-0.37203093784188207	0.13907760743603775	3.3219346011901516
O1C(=O)N(C[C@@H]1C)N=O	21471	0.32600000000000035	0.10627600000000023	28.9587	11.645999999999999	0	0	0	0	0	0	0	0	0	0	0	0	0	0	0	0	0	0	0	0	0	0	0	9	0.3390227403682281	-0.2480513398275191	0.1791326520420494	-0.13922887537340958	0.04313362584865357	12.043367709175799	11.24208169610168	15.59758358054726	11.76765496902438	7.379303958527467	287.8196742744142	318.03528575195327	410.18681451953137	242.7900876718751	99.52265987695318	11.998999999999999	16.01693113236019	-0.2968748646949082	0.3630361970541637	3.1174658564194435
CCOC(=O)N(C)N=O	21472	0.7685000000000002	0.5905922500000003	30.637100000000004	11.645999999999999	0	0	0	0	0	0	0	0	0	0	0	0	0	0	0	0	0	0	0	0	0	0	0	9	0.3385786009623145	-0.26984881122240734	0.22286969285780286	-0.18768740357041921	0.08377745688212893	12.043367709175799	10.242081696101682	12.09930967023425	11.933565012976498	8.213393914575347	242.6150721965333	238.74182075244147	254.92343926757823	220.22638388134774	135.19512984863283	11.998999999999999	16.016931132360195	-0.3016241433018273	0.36237211743910874	3.0468359053961436
C1N(COC1)N=O	21473	-0.2391999999999998	0.0572166399999999	23.9345	9.084	0	0	0	0	0	0	0	0	0	0	0	0	0	0	0	0	0	0	0	0	0	0	0	7	0.24595788150505268	-0.16319119960229708	0.07260077090502529	-0.0546031156257007	0.022214603570446155	9.268898673634853	8.909989718969118	9.937560970807132	5.383827484512191	3.1065610126735113	196.18507032812508	208.2379691562501	237.43936618750016	84.36295656250003	32.36940125000002	11.999	16.01687075300781	-0.36213323037879397	0.17530840433271266	2.996660257911584
O=C(N(CCc1ccccc1)N=O)N	21474	1.2448000000000001	1.5495270400000003	54.999399999999994	20.744000000000003	0	0	0	0	0	0	0	0	0	0	0	0	0	0	0	0	0	0	0	0	0	6	6	14	0.21677029653258462	-0.13451012737349788	0.0905270621635882	-0.0855077913314425	0.011644925679492086	16.628878974911334	15.744079675016996	19.518910892017665	18.40826362928213	14.656842319594473	645.5794761815035	696.3618431990662	830.0686303077547	732.8996233630069	521.0697164150696	11.998999999999983	16.016873382583263	-0.27216564230051044	0.29443921632786885	3.365240925688747
C1CN(N=O)C1	21475	-0.3785999999999999	0.1433379599999999	20.9931	8.282	0	0	0	0	0	0	0	0	0	0	0	0	0	0	0	0	0	0	0	0	0	0	0	6	0.05975280612266733	-0.0287125388834916	0.02904466152965289	-0.02509143085448615	-0.005117094853008809	7.494429638093907	7.245805764703987	6.052007396607952	3.8303658874455753	1.332091977132565	161.02811582812512	172.19539740625012	134.52051031250008	58.42304887500003	16.491587750000008	11.998999999999997	16.016815669607084	-0.2752094603233761	0.17370463963232952	2.9121096564385986
[truncated: 266 more columns]
