# Supplementary material for: CheS-Mapper 2.0 for visual validation of (Q)SAR models
Source: J Cheminform. 2014 Sep 23;6:41. doi: 10.1186/s13321-014-0041-7 (PMC4186979; doi:10.1186/s13321-014-0041-7)
Supplement: Additional file 1 — Datasets and CheS-Mapper configuration. A zip-file containing the data used in this article for the use-cases and screen-shots. [file s13321-014-0041-7-S1.zip › data/hamster_pcfp.ches]

#---No Comment---
#Wed Dec 04 12:00:50 CET 2013
property-Smarts\ matching\ software\ for\ smarts\ files=OpenBabel
Align\ Compounds-method=No Cluster Aligner
property-Initial\ value\ of\ the\ step\ size\ constant\ in\ diagonal\ Newton\ method\ (magic)=0.2
Embed\ into\ 3D\ Space-simple-selected=false
property-Tolerance\ for\ stopping,\ in\ units\ of\ stress\ (tol)=1.0E-4
property-Distance\ /\ similarity\ measureSammon\ 3D\ Embedder\ (R)=Euclidean (distance)
Embed\ into\ 3D\ Space-method=Sammon 3D Embedder (R)
Cluster\ Dataset-method=No Dataset Clustering
property-Skip\ fragments\ that\ match\ all\ compounds=false
property-Maximum\ number\ of\ iterations\ (niter)=100
Create\ 3D\ Structures-simple-selected=false
Align\ Compounds-simple-selected=false
Cluster\ Dataset-simple-selected=true
property-Minimum\ frequency=1
Create\ 3D\ Structures-method=No 3D Structure Generation (use original structures)
dataset-recently-used=null\#hamster_pcfp.csv\#hamster_pcfp.csv
feature-type="id\#NUMERIC","activityoutcome-cpdbas-hamster\#NOMINAL","activityoutcome-cpdbas-hamster_classified\#NUMERIC","activityoutcome-cpdbas-hamster_missclassified\#NUMERIC","all_endpoints_missclassified\#NUMERIC","all_endpoints_count\#NUMERIC","all_endpoints_missclassified_total\#NUMERIC"
Embed\ into\ 3D\ Space-simple-yes=false
Cluster\ Dataset-simple-yes=false
features-integrated="CDK\:ALogP\#NUMERIC","CDK\:ALogp2\#NUMERIC","CDK\:AMR\#NUMERIC","CDK\:apol\#NUMERIC","CDK\:nAcid\#NUMERIC","CDK\:nA\#NUMERIC","CDK\:nR\#NOMINAL","CDK\:nN\#NOMINAL","CDK\:nD\#NOMINAL","CDK\:nC\#NUMERIC","CDK\:nF\#NUMERIC","CDK\:nQ\#NOMINAL","CDK\:nE\#NOMINAL","CDK\:nG\#NUMERIC","CDK\:nH\#NOMINAL","CDK\:nI\#NUMERIC","CDK\:nP\#NUMERIC","CDK\:nL\#NUMERIC","CDK\:nK\#NOMINAL","CDK\:nM\#NOMINAL","CDK\:nS\#NUMERIC","CDK\:nT\#NUMERIC","CDK\:nY\#NUMERIC","CDK\:nV\#NUMERIC","CDK\:nW\#NOMINAL","CDK\:naAromAtom\#NUMERIC","CDK\:nAromBond\#NUMERIC","CDK\:nAtom\#NUMERIC","CDK\:ATSc1\#NUMERIC","CDK\:ATSc2\#NUMERIC","CDK\:ATSc3\#NUMERIC","CDK\:ATSc4\#NUMERIC","CDK\:ATSc5\#NUMERIC","CDK\:ATSm1\#NUMERIC","CDK\:ATSm2\#NUMERIC","CDK\:ATSm3\#NUMERIC","CDK\:ATSm4\#NUMERIC","CDK\:ATSm5\#NUMERIC","CDK\:ATSp1\#NUMERIC","CDK\:ATSp2\#NUMERIC","CDK\:ATSp3\#NUMERIC","CDK\:ATSp4\#NUMERIC","CDK\:ATSp5\#NUMERIC","CDK\:BCUTw-1l\#NUMERIC","CDK\:BCUTw-1h\#NUMERIC","CDK\:BCUTc-1l\#NUMERIC","CDK\:BCUTc-1h\#NUMERIC","CDK\:BCUTp-1l\#NUMERIC","CDK\:BCUTp-1h\#NUMERIC","CDK\:bpol\#NUMERIC","CDK\:nBase\#NUMERIC","CDK\:nB\#NUMERIC","CDK\:PPSA-1\#NUMERIC","CDK\:PPSA-2\#NUMERIC","CDK\:PPSA-3\#NUMERIC","CDK\:PNSA-1\#NUMERIC","CDK\:PNSA-2\#NUMERIC","CDK\:PNSA-3\#NUMERIC","CDK\:DPSA-1\#NUMERIC","CDK\:DPSA-2\#NUMERIC","CDK\:DPSA-3\#NUMERIC","CDK\:FPSA-1\#NUMERIC","CDK\:FPSA-2\#NUMERIC","CDK\:FPSA-3\#NUMERIC","CDK\:FNSA-1\#NUMERIC","CDK\:FNSA-2\#NUMERIC","CDK\:FNSA-3\#NUMERIC","CDK\:WPSA-1\#NUMERIC","CDK\:WPSA-2\#NUMERIC","CDK\:WPSA-3\#NUMERIC","CDK\:WNSA-1\#NUMERIC","CDK\:WNSA-2\#NUMERIC","CDK\:WNSA-3\#NUMERIC","CDK\:RPCG\#NUMERIC","CDK\:RNCG\#NUMERIC","CDK\:RPCS\#NUMERIC","CDK\:RNCS\#NUMERIC","CDK\:THSA\#NUMERIC","CDK\:TPSA\#NUMERIC","CDK\:RHSA\#NUMERIC","CDK\:RPSA\#NUMERIC","CDK\:C1SP1\#NUMERIC","CDK\:C2SP1\#NUMERIC","CDK\:C1SP2\#NUMERIC","CDK\:C2SP2\#NUMERIC","CDK\:C3SP2\#NUMERIC","CDK\:C1SP3\#NUMERIC","CDK\:C2SP3\#NUMERIC","CDK\:C3SP3\#NUMERIC","CDK\:C4SP3\#NUMERIC","CDK\:SCH-3\#NUMERIC","CDK\:SCH-4\#NUMERIC","CDK\:SCH-5\#NUMERIC","CDK\:SCH-6\#NUMERIC","CDK\:SCH-7\#NUMERIC","CDK\:VCH-3\#NUMERIC","CDK\:VCH-4\#NUMERIC","CDK\:VCH-5\#NUMERIC","CDK\:VCH-6\#NUMERIC","CDK\:VCH-7\#NUMERIC","CDK\:SC-3\#NUMERIC","CDK\:SC-4\#NUMERIC","CDK\:SC-5\#NUMERIC","CDK\:SC-6\#NUMERIC","CDK\:VC-3\#NUMERIC","CDK\:VC-4\#NUMERIC","CDK\:VC-5\#NUMERIC","CDK\:VC-6\#NUMERIC","CDK\:SPC-4\#NUMERIC","CDK\:SPC-5\#NUMERIC","CDK\:SPC-6\#NUMERIC","CDK\:VPC-4\#NUMERIC","CDK\:VPC-5\#NUMERIC","CDK\:VPC-6\#NUMERIC","CDK\:SP-0\#NUMERIC","CDK\:SP-1\#NUMERIC","CDK\:SP-2\#NUMERIC","CDK\:SP-3\#NUMERIC","CDK\:SP-4\#NUMERIC","CDK\:SP-5\#NUMERIC","CDK\:SP-6\#NUMERIC","CDK\:SP-7\#NUMERIC","CDK\:VP-0\#NUMERIC","CDK\:VP-1\#NUMERIC","CDK\:VP-2\#NUMERIC","CDK\:VP-3\#NUMERIC","CDK\:VP-4\#NUMERIC","CDK\:VP-5\#NUMERIC","CDK\:VP-6\#NUMERIC","CDK\:VP-7\#NUMERIC","CDK\:ECCEN\#NUMERIC","CDK\:FMF\#NUMERIC","CDK\:fragC\#NUMERIC","CDK\:GRAV-1\#NUMERIC","CDK\:GRAV-2\#NUMERIC","CDK\:GRAV-3\#NUMERIC","CDK\:GRAVH-1\#NUMERIC","CDK\:GRAVH-2\#NUMERIC","CDK\:GRAVH-3\#NUMERIC","CDK\:GRAV-4\#NUMERIC","CDK\:GRAV-5\#NUMERIC","CDK\:GRAV-6\#NUMERIC","CDK\:nHBAcc\#NUMERIC","CDK\:nHBDon\#NOMINAL","CDK\:HybRatio\#NUMERIC","CDK\:Kier1\#NUMERIC","CDK\:Kier2\#NUMERIC","CDK\:Kier3\#NUMERIC","CDK\:khs.sLi\#NOMINAL","CDK\:khs.ssBe\#NOMINAL","CDK\:khs.ssssBe\#NOMINAL","CDK\:khs.ssBH\#NOMINAL","CDK\:khs.sssB\#NOMINAL","CDK\:khs.ssssB\#NOMINAL","CDK\:khs.sCH3\#NOMINAL","CDK\:khs.dCH2\#NOMINAL","CDK\:khs.ssCH2\#NOMINAL","CDK\:khs.tCH\#NOMINAL","CDK\:khs.dsCH\#NOMINAL","CDK\:khs.aaCH\#NOMINAL","CDK\:khs.sssCH\#NOMINAL","CDK\:khs.ddC\#NUMERIC","CDK\:khs.tsC\#NUMERIC","CDK\:khs.dssC\#NUMERIC","CDK\:khs.aasC\#NUMERIC","CDK\:khs.aaaC\#NUMERIC","CDK\:khs.ssssC\#NUMERIC","CDK\:khs.sNH3\#NOMINAL","CDK\:khs.sNH2\#NOMINAL","CDK\:khs.ssNH2\#NOMINAL","CDK\:khs.dNH\#NOMINAL","CDK\:khs.ssNH\#NOMINAL","CDK\:khs.aaNH\#NOMINAL","CDK\:khs.tN\#NUMERIC","CDK\:khs.sssNH\#NOMINAL","CDK\:khs.dsN\#NUMERIC","CDK\:khs.aaN\#NUMERIC","CDK\:khs.sssN\#NUMERIC","CDK\:khs.ddsN\#NUMERIC","CDK\:khs.aasN\#NUMERIC","CDK\:khs.ssssN\#NOMINAL","CDK\:khs.sOH\#NOMINAL","CDK\:khs.dO\#NUMERIC","CDK\:khs.ssO\#NUMERIC","CDK\:khs.aaO\#NUMERIC","CDK\:khs.sF\#NUMERIC","CDK\:khs.sSiH3\#NOMINAL","CDK\:khs.ssSiH2\#NOMINAL","CDK\:khs.sssSiH\#NOMINAL","CDK\:khs.ssssSi\#NOMINAL","CDK\:khs.sPH2\#NOMINAL","CDK\:khs.ssPH\#NOMINAL","CDK\:khs.sssP\#NOMINAL","CDK\:khs.dsssP\#NUMERIC","CDK\:khs.sssssP\#NOMINAL","CDK\:khs.sSH\#NOMINAL","CDK\:khs.dS\#NUMERIC","CDK\:khs.ssS\#NUMERIC","CDK\:khs.aaS\#NUMERIC","CDK\:khs.dssS\#NOMINAL","CDK\:khs.ddssS\#NUMERIC","CDK\:khs.sCl\#NUMERIC","CDK\:khs.sGeH3\#NOMINAL","CDK\:khs.ssGeH2\#NOMINAL","CDK\:khs.sssGeH\#NOMINAL","CDK\:khs.ssssGe\#NOMINAL","CDK\:khs.sAsH2\#NOMINAL","CDK\:khs.ssAsH\#NOMINAL","CDK\:khs.sssAs\#NOMINAL","CDK\:khs.sssdAs\#NOMINAL","CDK\:khs.sssssAs\#NOMINAL","CDK\:khs.sSeH\#NOMINAL","CDK\:khs.dSe\#NOMINAL","CDK\:khs.ssSe\#NOMINAL","CDK\:khs.aaSe\#NOMINAL","CDK\:khs.dssSe\#NOMINAL","CDK\:khs.ddssSe\#NOMINAL","CDK\:khs.sBr\#NUMERIC","CDK\:khs.sSnH3\#NOMINAL","CDK\:khs.ssSnH2\#NOMINAL","CDK\:khs.sssSnH\#NOMINAL","CDK\:khs.ssssSn\#NUMERIC","CDK\:khs.sI\#NUMERIC","CDK\:khs.sPbH3\#NOMINAL","CDK\:khs.ssPbH2\#NOMINAL","CDK\:khs.sssPbH\#NOMINAL","CDK\:khs.ssssPb\#NOMINAL","CDK\:nAtomLC\#NUMERIC","CDK\:nAtomP\#NUMERIC","CDK\:LOBMAX\#NUMERIC","CDK\:LOBMIN\#NUMERIC","CDK\:nAtomLAC\#NUMERIC","CDK\:MDEC-11\#NUMERIC","CDK\:MDEC-12\#NUMERIC","CDK\:MDEC-13\#NUMERIC","CDK\:MDEC-14\#NUMERIC","CDK\:MDEC-22\#NUMERIC","CDK\:MDEC-23\#NUMERIC","CDK\:MDEC-24\#NUMERIC","CDK\:MDEC-33\#NUMERIC","CDK\:MDEC-34\#NUMERIC","CDK\:MDEC-44\#NUMERIC","CDK\:MDEO-11\#NUMERIC","CDK\:MDEO-12\#NUMERIC","CDK\:MDEO-22\#NUMERIC","CDK\:MDEN-11\#NUMERIC","CDK\:MDEN-12\#NUMERIC","CDK\:MDEN-13\#NUMERIC","CDK\:MDEN-22\#NUMERIC","CDK\:MDEN-23\#NUMERIC","CDK\:MDEN-33\#NUMERIC","CDK\:MLogP\#NUMERIC","CDK\:MOMI-X\#NUMERIC","CDK\:MOMI-Y\#NUMERIC","CDK\:MOMI-Z\#NUMERIC","CDK\:MOMI-XY\#NUMERIC","CDK\:MOMI-XZ\#NUMERIC","CDK\:MOMI-YZ\#NUMERIC","CDK\:MOMI-R\#NUMERIC","CDK\:PetitjeanNumber\#NUMERIC","CDK\:topoShape\#NUMERIC","CDK\:geomShape\#NUMERIC","CDK\:nRotB\#NUMERIC","CDK\:LipinskiFailures\#NUMERIC","CDK\:TopoPSA\#NUMERIC","CDK\:VABC\#NUMERIC","CDK\:VAdjMat\#NUMERIC","CDK\:Wlambda1.unity\#NUMERIC","CDK\:Wlambda2.unity\#NUMERIC","CDK\:Wlambda3.unity\#NUMERIC","CDK\:Wnu1.unity\#NUMERIC","CDK\:Wnu2.unity\#NUMERIC","CDK\:Wgamma1.unity\#NOMINAL","CDK\:Wgamma2.unity\#NOMINAL","CDK\:Wgamma3.unity\#NOMINAL","CDK\:Weta1.unity\#NUMERIC","CDK\:Weta2.unity\#NUMERIC","CDK\:Weta3.unity\#NUMERIC","CDK\:WT.unity\#NUMERIC","CDK\:WA.unity\#NUMERIC","CDK\:WV.unity\#NUMERIC","CDK\:WK.unity\#NUMERIC","CDK\:WG.unity\#NOMINAL","CDK\:WD.unity\#NUMERIC","CDK\:MW\#NUMERIC","CDK\:WTPT-1\#NUMERIC","CDK\:WTPT-2\#NUMERIC","CDK\:WTPT-3\#NUMERIC","CDK\:WTPT-4\#NUMERIC","CDK\:WTPT-5\#NUMERIC","CDK\:WPATH\#NUMERIC","CDK\:WPOL\#NUMERIC","CDK\:XLogP\#NUMERIC","CDK\:Zagreb\#NUMERIC","OB\:abonds\#NUMERIC","OB\:atoms\#NUMERIC","OB\:bonds\#NUMERIC","OB\:dbonds\#NUMERIC","OB\:HBA1\#NUMERIC","OB\:HBA2\#NUMERIC","OB\:HBD\#NUMERIC","OB\:logP\#NUMERIC","OB\:MR\#NUMERIC","OB\:MW\#NUMERIC","OB\:nF\#NUMERIC","OB\:sbonds\#NUMERIC","OB\:tbonds\#NUMERIC","OB\:TPSA\#NUMERIC","OB-FP3\:aryl\#NOMINAL","OB-FP3\:heteroatom\#NOMINAL","OB-FP3\:HBD\#NOMINAL","OB-FP3\:Ring\#NOMINAL","OB-FP3\:aniline\#NOMINAL","OB-FP3\:cation\#NOMINAL","OB-FP3\:anion\#NOMINAL","OB-FP3\:aldehyde or ketone\#NOMINAL","OB-FP3\:HBA\#NOMINAL","OB-FP3\:aldehyde\#NOMINAL","OB-FP3\:hydroxy compound\#NOMINAL","OB-FP3\:phenol\#NOMINAL","OB-FP3\:ketone\#NOMINAL","OB-FP3\:urea\#NOMINAL","OB-FP3\:nitro\#NOMINAL","OB-FP3\:nitrile\#NOMINAL","OB-FP3\:ether\#NOMINAL","OB-FP3\:dialkyl ether\#NOMINAL","OB-FP3\:alkylaryl ether\#NOMINAL","OB-FP3\:ester\#NOMINAL","OB-FP3\:alcohol\#NOMINAL","OB-FP3\:primary alcohol\#NOMINAL","OB-FP3\:carboxylic acid\#NOMINAL","OB-FP3\:diaryl ether\#NOMINAL","OB-FP3\:secondary alcohol\#NOMINAL","OB-FP3\:thioether\#NOMINAL","OB-FP3\:tertiary alcohol\#NOMINAL","OB-FP3\:1,2-diphenol\#NOMINAL","OB-FP4\:Primary_arom_amine\#NOMINAL","OB-FP4\:Imidolactam\#NOMINAL","OB-FP4\:Hetero_N_basic_H\#NOMINAL","OB-FP4\:Hetero_N_nonbasic\#NOMINAL","OB-FP4\:Heteroaromatic\#NOMINAL","OB-FP4\:Aromatic\#NOMINAL","OB-FP4\:Heterocyclic\#NOMINAL","OB-FP4\:Annelated_rings\#NOMINAL","OB-FP4\:C_ONS_bond\#NOMINAL","OB-FP4\:1,3-Tautomerizable\#NOMINAL","OB-FP4\:1,5-Tautomerizable\#NOMINAL","OB-FP4\:Primary_carbon\#NOMINAL","OB-FP4\:Carboxylic_acid_derivative\#NOMINAL","OB-FP4\:Vinylogous_carbonyl_or_carboxyl_derivative\#NOMINAL","OB-FP4\:Vinylogous_ester\#NOMINAL","OB-FP4\:Sulfuric_derivative\#NOMINAL","OB-FP4\:Conjugated_double_bond\#NOMINAL","OB-FP4\:Charged\#NOMINAL","OB-FP4\:Anion\#NOMINAL","OB-FP4\:Kation\#NOMINAL","OB-FP4\:Salt\#NOMINAL","OB-FP4\:Michael_acceptor\#NOMINAL","OB-FP4\:Aldehyde\#NOMINAL","OB-FP4\:CH-acidic\#NOMINAL","OB-FP4\:Cis_double_bond\#NOMINAL","OB-FP4\:Trans_double_bond\#NOMINAL","OB-FP4\:Rotatable_bond\#NOMINAL","OB-FP4\:Amide\#NOMINAL","OB-FP4\:Primary_amide\#NOMINAL","OB-FP4\:Secondary_amide\#NOMINAL","OB-FP4\:Phenol\#NOMINAL","OB-FP4\:Secondary_carbon\#NOMINAL","OB-FP4\:Ketone\#NOMINAL","OB-FP4\:Carbonic_acid_derivatives\#NOMINAL","OB-FP4\:Sulfonic_derivative\#NOMINAL","OB-FP4\:Hetero_O\#NOMINAL","OB-FP4\:Hetero_S\#NOMINAL","OB-FP4\:Nitro\#NOMINAL","OB-FP4\:Nitrile\#NOMINAL","OB-FP4\:Alkene\#NOMINAL","OB-FP4\:Acetal\#NOMINAL","OB-FP4\:Acetal_like\#NOMINAL","OB-FP4\:Carboxylic_ester\#NOMINAL","OB-FP4\:Chiral_center_specified\#NOMINAL","OB-FP4\:Alcohol\#NOMINAL","OB-FP4\:Primary_alcohol\#NOMINAL","OB-FP4\:Tertiary_carbon\#NOMINAL","OB-FP4\:Lactone\#NOMINAL","OB-FP4\:Carboxylic_acid\#NOMINAL","OB-FP4\:Alkylfluoride\#NOMINAL","OB-FP4\:Diarylether\#NOMINAL","OB-FP4\:Arylchloride\#NOMINAL","OB-FP4\:Trifluoromethyl\#NOMINAL","OB-FP4\:Alkylarylether\#NOMINAL","OB-FP4\:Vinylogous_amide\#NOMINAL","OB-FP4\:Oxoarene\#NOMINAL","OB-FP4\:Hetero_N_basic_no_H\#NOMINAL","OB-FP4\:Amine\#NOMINAL","OB-FP4\:Lactam\#NOMINAL","OB-FP4\:Secondary_alcohol\#NOMINAL","OB-FP4\:Enolether\#NOMINAL","OB-FP4\:Dialkylthioether\#NOMINAL","OB-FP4\:Alkylchloride\#NOMINAL","OB-FP4\:Chloroalkene\#NOMINAL","OB-FP4\:Sulfonic_acid\#NOMINAL","OB-FP4\:N-Oxide\#NOMINAL","OB-FP4\:Urea\#NOMINAL","OB-FP4\:Dialkylether\#NOMINAL","OB-FP4\:Epoxide\#NOMINAL","OB-FP4\:Nitrosamide\#NOMINAL","OB-FP4\:Hydrazine\#NOMINAL","OB-FP4\:Sulfuric_acid\#NOMINAL","OB-FP4\:Isothiourea\#NOMINAL","OB-FP4\:Guanidine\#NOMINAL","OB-FP4\:Primary_aliph_amine\#NOMINAL","OB-FP4\:Quaternary_carbon\#NOMINAL","OB-FP4\:Tertiary_mixed_amine\#NOMINAL","OB-FP4\:1,2-Aminoalcohol\#NOMINAL","OB-FP4\:Halogen_multi_subst\#NOMINAL","OB-FP4\:Tertiary_alcohol\#NOMINAL","OB-FP4\:NOS_methylen_ester_and_similar\#NOMINAL","OB-FP4\:Hetero_methylen_ester_and_similar\#NOMINAL","OB-FP4\:1,2-Diol\#NOMINAL","OB-FP4\:Sugar_pattern_1\#NOMINAL","OB-FP4\:Bridged_rings\#NOMINAL","OB-FP4\:Tertiary_aliph_amine\#NOMINAL","OB-FP4\:Enol\#NOMINAL","OB-FP4\:Vinylogous_acid\#NOMINAL","OB-FP4\:Arylfluoride\#NOMINAL","OB-FP4\:Secondary_aliph_amine\#NOMINAL","OB-FP4\:Imine\#NOMINAL","OB-FP4\:Sulfenic_derivative\#NOMINAL","OB-FP4\:Sugar_pattern_2\#NOMINAL","OB-FP4\:Sugar_pattern_combi\#NOMINAL","OB-FP4\:Sugar_pattern_2_alpha\#NOMINAL","OB-FP4\:Sugar_pattern_2_beta\#NOMINAL","OB-FP4\:Alpha_aminoacid\#NOMINAL","OB-FP4\:Phosphoric_acid_derivative\#NOMINAL","OB-FP4\:Alkylbromide\#NOMINAL","OB-FP4\:Halogen_acetal_like\#NOMINAL","OB-FP4\:Secondary_mixed_amine\#NOMINAL","OB-FP4\:1,2-Diphenol\#NOMINAL","OB-FP4\:Tertiary_amide\#NOMINAL","OB-FP4\:Urethan\#NOMINAL","OB-FP4\:Sulfonamide\#NOMINAL","OB-FP4\:Spiro\#NOMINAL","OB-FP4\:Alkyne\#NOMINAL","OB-FP4\:Phosphoric_triester\#NOMINAL","OB-FP4\:Thiourea\#NOMINAL","OB-MACCS\:NC(C)N\#NOMINAL","OB-MACCS\:QHAAAQH\#NOMINAL","OB-MACCS\:C%N\#NOMINAL","OB-MACCS\:NAN\#NOMINAL","OB-MACCS\:NAAAN\#NOMINAL","OB-MACCS\:QAAAA@1\#NOMINAL","OB-MACCS\:NH2\#NOMINAL","OB-MACCS\:5 M ring\#NOMINAL","OB-MACCS\:QAAAAA@1\#NOMINAL","OB-MACCS\:8M Ring or larger. This only handles up to ring sizes of 14\#NOMINAL","OB-MACCS\:A$A($A)$A\#NOMINAL","OB-MACCS\:Heterocyclic atom > 1 (&...)\#NOMINAL","OB-MACCS\:N Heterocycle\#NOMINAL","OB-MACCS\:QH > 1\#NOMINAL","OB-MACCS\:A$A\!N\#NOMINAL","OB-MACCS\:Nnot%A%A\#NOMINAL","OB-MACCS\:Heterocycle\#NOMINAL","OB-MACCS\:N > 1\#NOMINAL","OB-MACCS\:6M ring > 1\#NOMINAL","OB-MACCS\:NH\#NOMINAL","OB-MACCS\:NA(A)A\#NOMINAL","OB-MACCS\:C-N\#NOMINAL","OB-MACCS\:N\#NOMINAL","OB-MACCS\:Aromatic\#NOMINAL","OB-MACCS\:6M Ring\#NOMINAL","OB-MACCS\:Ring\#NOMINAL","OB-MACCS\:NS\#NOMINAL","OB-MACCS\:Group IA (Alkali Metal)\#NOMINAL","OB-MACCS\:S Heterocycle\#NOMINAL","OB-MACCS\:OS(O)O\#NOMINAL","OB-MACCS\:S-O\#NOMINAL","OB-MACCS\:OQ(O)O\#NOMINAL","OB-MACCS\:CHARGE\#NOMINAL","OB-MACCS\:OSO\#NOMINAL","OB-MACCS\:O Heterocycle\#NOMINAL","OB-MACCS\:QSQ\#NOMINAL","OB-MACCS\:S\=O\#NOMINAL","OB-MACCS\:AS(A)A\#NOMINAL","OB-MACCS\:QS\#NOMINAL","OB-MACCS\:S\=A\#NOMINAL","OB-MACCS\:C\=C(A)A\#NOMINAL","OB-MACCS\:S\#NOMINAL","OB-MACCS\:OAAAO\#NOMINAL","OB-MACCS\:OC(N)C\#NOMINAL","OB-MACCS\:QN\#NOMINAL","OB-MACCS\:NAAAO\#NOMINAL","OB-MACCS\:C\=C\#NOMINAL","OB-MACCS\:QO\#NOMINAL","OB-MACCS\:QA(Q)Q\#NOMINAL","OB-MACCS\:NCO\#NOMINAL","OB-MACCS\:AA(A)(A)A\#NOMINAL","OB-MACCS\:NAO\#NOMINAL","OB-MACCS\:QQ\#NOMINAL","OB-MACCS\:A$A\!O > 1 (&...)\#NOMINAL","OB-MACCS\:QQ > 1 (&...)\#NOMINAL","OB-MACCS\:O\=A>1\#NOMINAL","OB-MACCS\:O > 3 (&...)\#NOMINAL","OB-MACCS\:A$A\!O\#NOMINAL","OB-MACCS\:O > 2\#NOMINAL","OB-MACCS\:AQ(A)A\#NOMINAL","OB-MACCS\:OC(C)C\#NOMINAL","OB-MACCS\:C\=O\#NOMINAL","OB-MACCS\:C-O\#NOMINAL","OB-MACCS\:O>1\#NOMINAL","OB-MACCS\:CH3\#NOMINAL","OB-MACCS\:O\#NOMINAL","OB-MACCS\:NN\#NOMINAL","OB-MACCS\:C\=N\#NOMINAL","OB-MACCS\:QCH3\#NOMINAL","OB-MACCS\:NAAO\#NOMINAL","OB-MACCS\:N\=A\#NOMINAL","OB-MACCS\:AN(A)A\#NOMINAL","OB-MACCS\:CH3 > 1\#NOMINAL","OB-MACCS\:N-O\#NOMINAL","OB-MACCS\:QQH\#NOMINAL","OB-MACCS\:NO\#NOMINAL","OB-MACCS\:OH\#NOMINAL","OB-MACCS\:Onot%A%A\#NOMINAL","OB-MACCS\:CSN\#NOMINAL","OB-MACCS\:NC(O)N\#NOMINAL","OB-MACCS\:QHAQH\#NOMINAL","OB-MACCS\:CSO\#NOMINAL","OB-MACCS\:Snot%A%A\#NOMINAL","OB-MACCS\:A$A\!S\#NOMINAL","OB-MACCS\:SA(A)A\#NOMINAL","OB-MACCS\:QHAACH2A\#NOMINAL","OB-MACCS\:QHAAACH2A\#NOMINAL","OB-MACCS\:QHACH2A\#NOMINAL","OB-MACCS\:NACH2A\#NOMINAL","OB-MACCS\:ACH2CH2A > 1\#NOMINAL","OB-MACCS\:ACH2AAACH2A\#NOMINAL","OB-MACCS\:ACH2AACH2A\#NOMINAL","OB-MACCS\:ACH2CH2A\#NOMINAL","OB-MACCS\:SAN\#NOMINAL","OB-MACCS\:ON(O)C\#NOMINAL","OB-MACCS\:A$\!A$A\#NOMINAL","OB-MACCS\:N\=O\#NOMINAL","OB-MACCS\:QNQ\#NOMINAL","OB-MACCS\:OAAO\#NOMINAL","OB-MACCS\:CH3ACH3\#NOMINAL","OB-MACCS\:NAAN\#NOMINAL","OB-MACCS\:CTN\#NOMINAL","OB-MACCS\:QCH2Q\#NOMINAL","OB-MACCS\:CH2\=A\#NOMINAL","OB-MACCS\:ACH2O\#NOMINAL","OB-MACCS\:OCO\#NOMINAL","OB-MACCS\:A\!O\!A\#NOMINAL","OB-MACCS\:Anot%A%Anot%A\#NOMINAL","OB-MACCS\:QCH2A\#NOMINAL","OB-MACCS\:QHQH (&...)\#NOMINAL","OB-MACCS\:ACH2QH\#NOMINAL","OB-MACCS\:A\!CH2\!A\#NOMINAL","OB-MACCS\:A\!A$A\!A\#NOMINAL","OB-MACCS\:OACH2A\#NOMINAL","OB-MACCS\:QHAAQH\#NOMINAL","OB-MACCS\:CH3AAACH2A\#NOMINAL","OB-MACCS\:F\#NOMINAL","OB-MACCS\:X\!A$A\#NOMINAL","OB-MACCS\:CL\#NOMINAL","OB-MACCS\:XA(A)A\#NOMINAL","OB-MACCS\:X (HALOGEN)\#NOMINAL","OB-MACCS\:CH3CH2A\#NOMINAL","OB-MACCS\:QCH2A>1 (&...)\#NOMINAL","OB-MACCS\:CC(C)(C)A\#NOMINAL","OB-MACCS\:A\!N$A\#NOMINAL","OB-MACCS\:CN(C)C\#NOMINAL","OB-MACCS\:CH3 > 2  (&...)\#NOMINAL","OB-MACCS\:CH2QCH2\#NOMINAL","OB-MACCS\:ACH2N\#NOMINAL","OB-MACCS\:CH3ACH2A\#NOMINAL","OB-MACCS\:CH3AACH2A\#NOMINAL","OB-MACCS\:C\=C(C)C\#NOMINAL","OB-MACCS\:NC(O)O\#NOMINAL","OB-MACCS\:ON(C)C\#NOMINAL","OB-MACCS\:CQ(C)(C)A\#NOMINAL","OB-MACCS\:QAA@1\#NOMINAL","OB-MACCS\:3M Ring\#NOMINAL","OB-MACCS\:BR\#NOMINAL","OB-MACCS\:NC(N)N\#NOMINAL","OB-MACCS\:Group IIa (Alkaline earth)\#NOMINAL","OB-MACCS\:4M Ring\#NOMINAL","OB-MACCS\:7M Ring\#NOMINAL","OB-MACCS\:Group IVa,Va,VIa Periods 4-6 (Ge...)\#NOMINAL","OB-MACCS\:Group IB,IIB (Cu..)\#NOMINAL","OB-MACCS\:P\#NOMINAL","OB-MACCS\:C\=C(Q)Q\#NOMINAL","OB-MACCS\:C\=CN\#NOMINAL","OB-MACCS\:QX\#NOMINAL","OB-MACCS\:C$\=C($A)$A\#NOMINAL","OB-MACCS\:CTC\#NOMINAL"
